# Supplementary material for: Deeply branching Bacillota species exhibit atypical Gram-negative staining
Source: Microbiol Spectr. 2024 Aug 20;12(10):e00732-24. doi: 10.1128/spectrum.00732-24 (PMC11448272; doi:10.1128/spectrum.00732-24)
Supplement: Table S1 — Bacillota ultrastructural and genomic features. [file spectrum.00732-24-s0002.xlsx]

## Sheet: Sheet1
Table S1. Bacillota ultrastructural and genomic features
Class	Species	Gram stain	Gram stain source	Ultastructure	Ultrastructure source	LpxA	LpxB	LpxC	LpxD	LptA	OmpH	BamA			Gram Stain	Gram variable results were scored as "Gram positive"
Z-2901	Carboxydothermus hydrogenoformans Z-2901	positive	Svetlichny et al (1991)	monoderm	Svetlichny et al (1991)	--	--	--	--	--	--	--			Ultrastructure	Ultrastructure is scored as "monoderm" if there is no evidence of an outer membrane in TEM images
Thermosediminibacteria	Tepidanaerobacter acetatoxydans Re1	positive	Westerholm et al (2011)	monoderm	Westerholm et al (2011)	--	--	--	--	--	--	--
Thermosediminibacteria	Thermosediminibacter oceani DSM 16646	negative	Lee et al (2006)	not reported	na	--	--	--	--	--	--	--
Thermoanaerobacteria	Caldanaerobacter subterraneus subsp. tengcongensis MB4	positive	Fardeau et al (2004)	monoderm	Fardeau et al (2004)	--	--	--	--	--	--	--
Thermoanaerobacteria	Caldicellulosiruptor owensensis OL	negative	Huang et al (1998)	monoderm	na	--	--	--	--	--	--	--
Thermoanaerobacteria	Caldicellulosiruptor saccharolyticus DSM 8903	negative	Rainey et al (1994)	not reported	na	--	--	--	--	--	--	--
Thermoanaerobacteria	Thermoanaerobacter brockii subsp. finnii Ako-1	positive	Cayol et al (1995)	monoderm	Cayol et al (1995)	--	--	--	--	--	--	--
Thermoanaerobacteria	Thermoanaerobacter italicus Ab9	negative	Kozianowski et al (1997)	not reported	na	--	--	--	--	--	--	--
Thermoanaerobacteria	Thermoanaerobacter kivui	negative	Leigh et al (1981)	monoderm	Leigh et al (1981)	--	--	--	--	--	--	--
Thermoanaerobacteria	Thermoanaerobacter tengcongensis	negative	Xue et al (2001)	monoderm	Xue et al (2001)	--	--	--	--	--	--	--
Thermoanaerobacteria	Thermoanaerobacterium thermosaccharolyticum DSM 571	positive	Beveridge (1989)	monoderm	Sleyter & Thorne (1975)	--	--	--	--	--	--	--
Thermoanaerobacteria	Thermoanaerobacterium aotearoense	negative	Liu et al. (1996)	monoderm	Liu et al. (1996)	--	--	--	--	--	--	--
Thermaerobacteria	Thermaerobacter marianensis DSM 12885	positive	Takai et al (1999)	monoderm	Takai et al (1999)	--	--	--	--	--	--	--
Syntrophamonadia	Syntrophomonas wolfei subsp. wolfei str. Goettingen G311	negative	Zhao et al (1990)	ambiguous-multilayed	Zhao et al (1990)	--	--	--	--	--	--	--
Syntrophamonadia	Syntrophothermus lipocalidus DSM 12680	negative	Sekiguschi et al (2000)	monoderm	Sekiguschi et al (2000)	--	--	--	--	--	--	--
Symbiobacteriia	Symbiobacterium thermophilum IAM 14863	negative	Ohno et al (2000)	monoderm	Ohno et al (2000)	--	--	--	--	--	--	--
Negativicutes	Selenomonas sputigena ATCC 35185	negative	MacDonald et al (1959)	diderm	Kingsley and Hoeniger (1973)	WP_006190689.1	WP_006190694.1	WP_006190686.1	WP_037367503.1	WP_006190706.1, WP_009645158.1	WP_006191103.1, WP_006191106.1	WP_013740964.1
Natranaerobiia	Natranaerobius thermophilus	positive	Mesbah et al (2007)	monoderm	Mesbah et al (2007)	--	--	--	--	--	--	--
Moorellia	Moorella thermoacetica ATCC 39073	positive	Cato et al (1986)	not reported	na	--	--	--	--	--	--	--
Moorellia	Thermanaeromonas toyohensis	negative	Mori et al. (2002)	monoderm	Mori et al. (2002)	--	--	--	--	--	--	--
Halanaerobiia	Halanaerobium praevalens DSM 2228	negative	Zeikus et al (1983)	diderm	Zeikus et al (1983)	WP_014554085.1	WP_014554083.1	WP_014554087.1	WP_014554088.1	WP_014554081.1	WP_014554091.1	WP_014554092.1
DSM-12270	Thermacetogenium phaeum DSM 12270	negative	Hattori et al (2000)	monoderm	Hattori et al (2000)	--	--	--	--	--	--	--
Desulfotomaculia	Ammonifex degensii KC4	negative	Huber et al (1996)	monoderm	Huber et al (1996)	--	--	--	--	--	--	--
Desulfotomaculia	Desulfallas gibsoniae DSM 7213	negative	Kuever et al (1999)	not reported	na	--	--	--	--	--	--	--
Desulfotomaculia	Desulfotomaculum acetoxidans DSM 771	negative	Widdel & Pfennig (1977)	not reported	na	--	--	WP_015756737.1	--	--	--	--
Desulfotomaculia	Desulfotomaculum ferrireducens	positive	Yang et al (2016)	not reported	na	--	--	--	--	--	--	--
Desulfotomaculia	Desulfotomaculum reducens MI-1	positive	Junier et al. (2010)	not reported	na	--	--	--	--	--	--	--
Desulfotomaculia	Desulfotomaculum ruminis DSM 2154	negative	Stackebrant et al (1997)	not reported	na	--	--	--	--	--	--	--
Desulfitobacteriia	Dehalobacter restrictus	negative	Holliger et al (1998)	monoderm	Holliger et al (1998)	--	--	--	--	--	--	--
Desulfitobacteriia	Desulfitobacterium dehalogenans ATCC 51507	positive	Utkin et al (1994)	monoderm	Utkin et al (1994)	--	--	--	--	--	--	--
Desulfitobacteriia	Desulfitobacterium dichloroeliminans LMG P-21439	positive	De Wildeman et al (2003)	not reported	na	--	--	--	--	--	--	--
Desulfitobacteriia	Desulfitobacterium hafniense DCB-2	negative	Christiansen and Ahring (1996)	not reported	na	--	--	--	--	--	--	--
Desulfitobacteriia	Desulfitobacterium metallireducens DSM 15288	positive	Finneran et al (2002)	monoderm	Finneran et al (2002)	--	--	--	--	--	--	--
Desulfitobacteriia	Desulfosporosinus acidiphilus SJ4	negative	Alazard et al (2010)	ambiguous-multilayed	Alazard et al (2010)	--	--	--	--	--	--	--
Desulfitobacteriia	Desulfosporosinus meridiei DSM 13257	positive	Robertson et al (2016)	ambiguous-multilayed	Robertson et al (2016)	--	--	--	--	--	--	--
Desulfitobacteriia	Desulfosporosinus orientis DSM 765	negative	Campbell & Postgate (1965)	not reported	na	--	--	--	--	--	--	--
Desulfitobacteriia	Heliobacterium modesticaldum Ice1	negative	Kimble et al (1995)	monoderm	Kimble et al (1995)	--	--	--	--	--	--	--
Desulfitobacteriia	Heliorestis convoluta	negative	Asao et al (2006)	monoderm	Dewey et al (2020)	--	--	--	--	--	--	--
Desulfitobacteriia	Syntrophobotulus glycolicus DSM 8271	negative	Friedrich et al (1996)	monoderm	Friedrich et al (1996)	--	--	--	--	--	--	--
Dehalobacteriia	Dehalobacterium formicoaceticum	not reported	na	not reported	na	--	--	--	--	--	--	--
Clostridia	[Clostridium] hiranonis	positive	Kitahara et al (2001)	not reported	na	--	--	--	--	--	--	--
Clostridia	[Clostridium] saccharolyticum WM1	negative	Murray et al (1982)	not reported	na	--	--	--	--	--	--	--
Clostridia	[Clostridium] scindens ATCC 35704	positive	Morris et al (1985)	not reported	na	--	--	--	--	--	--	--
Clostridia	[Eubacterium] eligens ATCC 27750	positive	Holdeman & Moore (1974)	not reported	na	--	--	--	--	--	--	--
Clostridia	[Ruminococcus] gnavus ATCC 29149	positive	Moore et al (1976)	not reported	na	--	--	--	--	--	--	--
Clostridia	Acetoanaerobium sticklandii	positive	Stadtman & McClung (1957)	not reported	na	--	--	--	--	--	--	--
Clostridia	Acetobacterium woodii DSM 1030	positive	Simankova & Kotsyurbenko (2015	monoderm	Mayer et al (1977)	--	--	--	--	--	--	--
Clostridia	Alkaliphilus metalliredigens QYMF	positive	Ye et al (2004)	not reported	na	--	--	--	--	--	--	--
Clostridia	Alkaliphilus oremlandii OhILAs	positive	Fisher et al (2008)	not reported	na	--	--	--	--	--	--	--
Clostridia	Aminipila butyrica	positive	Ueki et al (2018)	not reported	na	--	--	--	--	--	--	--
Clostridia	Anaerococcus mediterraneensis	positive	Diop et al (2017)	not reported	na	--	--	--	--	--	--	--
Clostridia	Anaerocolumna sp. CBA3638	positive	Kim et al (2021)	not reported	na	--	--	--	--	--	--	--
Clostridia	Anaerostipes rhamnosivorans	positive	Bui (2014)	not reported	na	--	--	--	--	--	--	--
Clostridia	Anaerotignum propionicum DSM 1682	negative	Cardon and Barker (1946)	not reported	na	--	--	--	--	--	--	--
Clostridia	Blautia hansenii DSM 20583	positive	Holdeman and Moore (1974)	not reported	na	--	--	--	--	--	--	--
Clostridia	Butyrivibrio proteoclasticus B316	positive	Attwood et al (1996)	monoderm	Attwood et al 1996	--	--	--	--	--	--	--
Clostridia	Cellulosilyticum lentocellum DSM 5427	negative	Cai & Dong (2010)	monoderm	Cai & Dong (2016)	--	--	--	--	--	--	--
Clostridia	Christensenella minuta	negative	Morotomi et al (2012)	diderm	Morotomi et al (2012)	--	--	--	--	--	--	--
Clostridia	Clostridiodes difficile ATCC 43255	positive	Lawson et al (2016)	monoderm	Davies & Borriello (1990)	--	--	--	--	--	--	--
Clostridia	Clostridium aceticum	negative	Braun et al (1981)	not reported	na	--	--	--	--	--	--	--
Clostridia	Clostridium acetobutylicum EA 2018	positive	Keis et al (2001)	not reported	na	--	--	--	--	--	--	--
Clostridia	Clostridium argentinense	positive	Suen et al (1988)	not reported	na	--	--	--	--	--	--	--
Clostridia	Clostridium baratii str. Sullivan	positive	Lima et al (2016)	not reported	na	--	--	--	--	--	--	--
Clostridia	Clostridium bornimense	positive	Hahnke et al (2014)	not reported	na	--	--	--	--	--	--	--
Clostridia	Clostridium botulinum A2 str. Kyoto	positive	Curry (2010)	monoderm	Ueda & Takagi (1971)	--	--	--	--	--	--	--
Clostridia	Clostridium carboxidivorans P7	positive	Liou et al (2005)	not reported	na	--	--	--	--	--	--	--
Clostridia	Clostridium cellulovorans 743B	negative	Sleat et al. (1984)	not reported	na	--	--	--	--	--	--	--
Clostridia	Clostridium chauvoei	positive	Aarloing et al (1887)	not reported	na	--	--	--	--	--	--	--
Clostridia	Clostridium cochlearium	not reported	na	not reported	na	--	--	--	--	--	--	--
Clostridia	Clostridium diolis	positive	Biebl and Spröer (2002)	not reported	na	--	--	--	--	--	--	--
Clostridia	Clostridium estertheticum subsp. estertheticum	positive	Collins et al (1992)	not reported	na	--	--	--	--	--	--	--
Clostridia	Clostridium formicoaceticum	negative	Andreesen et al (1970)	not reported	na	--	--	--	--	--	--	--
Clostridia	Clostridium isatidis	positive	Padden et al (1999)	not reported	na	--	--	--	--	--	--	--
Clostridia	Clostridium kluyveri NBRC 12016	positive	Barker & Taha (1942)	not reported	na	--	--	--	--	--	--	--
Clostridia	Clostridium ljungdahlii DSM 13528	positive	Tanner et al (1993)	not reported	na	--	--	--	--	--	--	--
Clostridia	Clostridium novyi NT	positive	Aronoff & Kazanjian (2018)	not reported	na	--	--	--	--	--	--	--
Clostridia	Clostridium pasteurianum BC1	positive	Huang et al (2019)	monoderm	Mackey (thesis) (1974)	--	--	--	--	--	--	--
Clostridia	Clostridium perfringens SM101	positive	Songer (1996)	monoderm	Hoeniger et al (1968)	--	--	--	--	--	--	--
Clostridia	Clostridium saccharobutylicum DSM 13864	positive	Keis et al (2001)	not reported	na	--	--	--	--	--	--	--
Clostridia	Clostridium saccharoperbutylacetonicum N1-4(HMT)	positive	Keis et al (2001)	not reported	na	--	--	--	--	--	--	--
Clostridia	Clostridium scatologenes	negative	Küsel et al (2000)	ambiguous-multilayed	Küsel et al (2000)	--	--	--	--	--	--	--
Clostridia	Clostridium septicum	positive	Smith (1975)	not reported	na	--	--	--	--	--	--	--
Clostridia	Clostridium sp. JN500901	positive	Xu et al (2019)	not reported	na	--	--	--	--	--	--	--
Clostridia	Clostridium sp. SYSU GA15002T	positive	Liu et al (2020)	not reported	na	--	--	--	--	--	--	--
Clostridia	Clostridium taeniosporum	positive	Krasil'nikov et al (1968)	not reported	na	--	--	--	--	--	--	--
Clostridia	Clostridium tyrobutyricum	positive	Beynum and Pette (1935)	not reported	na	--	--	--	--	--	--	--
Clostridia	Enterocloster bolteae	positive	Song et al (2003)	not reported	na	--	--	--	--	--	--	--
Clostridia	Ethanoligenens harbinense YUAN-3	positive	Xing et al (2006)	not reported	na	--	--	--	--	--	--	--
Clostridia	Eubacterium callanderi	positive	Mountfort et al (1988)	not reported	na	--	--	--	--	--	--	--
Clostridia	Ezakiella massiliensis	positive	Diop et al (2017)	not reported	na	--	--	--	--	--	--	--
Clostridia	Faecalibacterium prausnitzii L2-6	negative	Duncan et al (2002)	not reported	na	--	--	--	--	--	--	--
Clostridia	Fastidiosipila sanguinis	positive	Falsen (2005)	not reported	na	--	--	--	--	--	--	--
Clostridia	Filifactor alocis ATCC 35896	negative	Cato et al (1985)	not reported	na	--	--	--	--	--	--	--
Clostridia	Flavonifractor plautii	negative	Hofstad & Aasjord (1982)	monoderm	Hofstad & Aasjord (1982)	--	--	--	--	--	--	--
Clostridia	Geosporobacter ferrireducens	negative	Hong et al (2015)	not reported	na	--	--	--	--	--	--	--
Clostridia	Gottschalkia acidurici 9a	positive	Poehlein et al (2017)	not reported	na	--	--	--	--	--	--	--
Clostridia	Gudongella oleilytica	positive	Wu et al (2020)	not reported	na	--	--	--	--	--	--	--
Clostridia	Hathewaya histolytica	positive	Weinberg and Seguin (1916)	not reported	na	--	--	--	--	--	--	--
Clostridia	Herbinix luporum	positive	Koeck et al (2016)	not reported	na	--	--	--	--	--	--	--
Clostridia	Hungateiclostridium clariflavum DSM 19732	positive	Shiratori et al (2009)	monoderm	Shiratori et al (2009)	--	--	--	--	--	--	--
Clostridia	Hungateiclostridium saccincola	positive	Koeck et al (2016)	not reported	na	--	--	--	--	--	--	--
Clostridia	Hungateiclostridium thermocellum DSM 2360	negative	McBee (1953)	not reported	na	--	--	--	--	--	--	--
Clostridia	Lachnoanaerobaculum umeaense	positive	Hedberg et al (2012)	not reported	na	--	--	--	--	--	--	--
Clostridia	Lachnoclostridium phocaeense	positive	Dandachi et al (2021)	not reported	na	--	--	--	--	--	--	--
Clostridia	Lachnoclostridium phytofermentans ISDg	negative	Warnick et al (2002)	monoderm	Warnick et al (2002)	--	--	--	--	--	--	--
Clostridia	Mageeibacillus indolicus UPII9-5	negative	Austin et al (2015)	monoderm	Austin et al (2015)	--	--	--	--	--	--	--
Clostridia	Mahella australiensis 50-1 BON	positive	Salinas et al. (2004)	not reported	na	--	--	--	--	--	--	--
Clostridia	Massilistercora timonensis	negative	Tall et al (2020)	not reported	na	--	--	--	--	--	--	--
Clostridia	Mogibacterium diversum	positive	Nakazawa et al (2002)	monoderm	Nakazawa et al (2002)	--	--	--	--	--	--	--
Clostridia	Murdochiella vaginalis	positive	Diop et al (2018)	not reported	na	--	--	--	--	--	--	--
Clostridia	Oscillibacter valericigenes Sjm18-20	negative	Iino et al (2007)	monoderm	Iino et al (2007)	--	--	--	--	--	--	--
Clostridia	Paeniclostridium sordellii	positive	Sasi Jyothsna et al. (2016)	not reported	na	--	--	--	--	--	--	--
Clostridia	Parvimonas micra	positive	Murdoch & Shah (1999)	not reported	na	--	--	--	--	--	--	--
Clostridia	Peptoclostridium acidaminophilum DSM 3953	positive	Zindel et al (1988)	not reported	na	--	--	--	--	--	--	--
Clostridia	Peptoniphilus harei	positive	Murdoch et al (1997)	not reported	na	--	--	--	--	--	--	--
Clostridia	Peptoniphilus ivorii	positive	Murdoch et al (1997)	not reported	na	--	--	--	--	--	--	--
Clostridia	Petrocella atlantisensis	positive	Quéméneur et al. (2019)	monoderm	Quéméneur et al. (2019)	--	--	--	--	--	--	--
Clostridia	Pseudoclostridium thermosuccinogenes	negative	Drent et al (1991)	ambiguous-multilayed	Drent et al (1991)	--	--	--	--	--	--	--
Clostridia	Roseburia hominis	positive	Duncan et al (2006)	not reported	na	--	--	--	--	--	--	--
Clostridia	Roseburia intestinalis L1-82	positive	Duncan et al (2002)	not reported	na	--	--	--	--	--	--	--
Clostridia	Ruminiclostridium cellulolyticum H10	positive	Petitdemange et al (1984)	monoderm	Petitdemange et al 1984	--	--	--	--	--	--	--
Clostridia	Ruminococcus albus 7 = DSM 20455	positive	Bryant et al (1958)	not reported	na	--	--	--	--	--	--	--
Clostridia	Ruminococcus bicirculans	not reported	na	not reported	na	--	--	--	--	--	--	--
Clostridia	Thermoclostridium stercorarium subsp. stercorarium DSM 8532	negative	Madden (1983)	not reported	na	--	--	--	--	--	--	--
Bacilli	[Clostridium] innocuum	positive	Cherny et al (2021)	not reported	na	--	--	--	--	--	--	--
Bacilli	Absiella sp. 9CBEGH2	positive	Ikeyama et al (2020)	not reported	na	--	--	--	--	--	--	--
Bacilli	Aeribacillus pallidus	positive	Kita et al (2020)	not reported	na	--	--	--	--	--	--	--
Bacilli	Aerococcus christensenii	positive	Collins · 1999	not reported	na	--	--	--	--	--	--	--
Bacilli	Aerococcus urinae	positive	Williams 1953	not reported	na	--	--	--	--	--	--	--
Bacilli	Aerococcus urinaehominis	positive	Lawson · 2001	not reported	na	--	--	--	--	--	--	--
Bacilli	Aerococcus viridans	positive	Mohan · 2017	not reported	na	--	--	--	--	--	--	--
Bacilli	Alicyclobacillus acidocaldarius subsp. acidocaldarius DSM 446	positive	Darland & Brock (1971)	not reported	na	--	--	--	--	--	--	--
Bacilli	Amphibacillus xylanus NBRC 15112	positive	Nimura et al (1990)	not reported	na	--	--	--	--	--	--	--
Bacilli	Aneurinibacillus soli	positive	Lee et al (2014)	not reported	na	--	--	--	--	--	--	--
Bacilli	Anoxybacillus amylolyticus	positive	Poli et al (2006)	not reported	na	--	--	--	--	--	--	--
Bacilli	Anoxybacillus gonensis	positive	Belduz et al (2003)	not reported	na	--	--	--	--	--	--	--
Bacilli	Auricoccus indicus	positive	Prakash et al (2017)	not reported	na	--	--	--	--	--	--	--
Bacilli	Bacillaceae bacterium TKL69	positive	Li et al (2020)	not reported	na	--	--	--	--	--	--	--
Bacilli	Bacillus aryabhattai	positive	Rao et al (2019)	not reported	na	--	--	--	--	--	--	--
Bacilli	Bacillus beveridgei	positive	Baesman et al (2009)	not reported	na	--	--	--	--	--	--	--
Bacilli	Bacillus butanolivorans	positive	Kuisiene et al (2008)	not reported	na	--	--	--	--	--	--	--
Bacilli	Bacillus cellulosilyticus DSM 2522	positive	Nogi et al (2005)	not reported	na	--	--	--	--	--	--	--
Bacilli	Bacillus ciccensis	positive	Liu et al (2017)	not reported	na	--	--	--	--	--	--	--
Bacilli	Bacillus cohnii	positive	Spanka and Fritze (1993)	not reported	na	--	--	--	--	--	--	--
Bacilli	Bacillus cytotoxicus	positive	Guinebretière et al (2013)	not reported	na	--	--	--	--	--	--	--
Bacilli	Bacillus halodurans C-125	positive	Takami et al (2000)	not reported	na	--	--	--	--	--	--	--
Bacilli	Bacillus infantis NRRL B-14911	positive	Massilamany et al (2016)	not reported	na	--	--	--	--	--	--	--
Bacilli	Bacillus kochii	positive	Seiler et al (2012)	not reported	na	--	--	--	--	--	--	--
Bacilli	Bacillus lentus	positive	Gordon et al (1977)	not reported	na	--	--	--	--	--	--	--
Bacilli	Bacillus paralicheniformis	positive	Dunlap et al (2015)	not reported	na	--	--	--	--	--	--	--
Bacilli	Bacillus pseudofirmus OF4	positive	Janto et a (2011)	not reported	na	--	--	--	--	--	--	--
Bacilli	Bacillus smithii	positive	Nakamura et al (1988)	not reported	na	--	--	--	--	--	--	--
Bacilli	Bacillus sp. FJAT-25496	positive	Zheng et al (2020)	not reported	na	--	--	--	--	--	--	--
Bacilli	Bacillus subtilis subsp. subtilis str. 168	positive	Cohn (1872), Gram (1884)	monoderm	Matias & Beveridge (2005)	--	--	--	--	--	--	--
Bacilli	Bacillus thermoamylovorans	positive	Combet-Blanc et al (1995)	not reported	na	--	--	--	--	--	--	--
Bacilli	Bacillus velezensis	positive	Fan et al (2018)	not reported	na	--	--	--	--	--	--	--
Bacilli	Bacillus weihaiensis	positive	Zhu et al (2016)	not reported	na	--	--	--	--	--	--	--
Bacilli	Bacillus xiamenensis	positive	Lai et al (2014)	not reported	na	--	--	--	--	--	--	--
Bacilli	Brevibacillus agri	positive	Nakamura (1993)	not reported	na	--	--	--	--	--	--	--
Bacilli	Brevibacillus laterosporus DSM 25	positive	Cai et al (2019)	not reported	na	--	--	--	--	--	--	--
Bacilli	Brochothrix thermosphacta	positive	Stanborough 2017	not reported	na	--	--	--	--	--	--	--
Bacilli	Carnobacterium divergens	positive	Smati · 2015	not reported	na	--	--	--	--	--	--	--
Bacilli	Cohnella abietis	positive	Jiang et al (2019)	not reported	na	WP_130608836.1	--	--	--	--	--	--
Bacilli	Cohnella candidum	positive	Maeng et al (2019)	not reported	na	--	--	--	--	--	--	--
Bacilli	Enterococcus casseliflavus EC20	positive	Yoshino 2023	not reported	na	--	--	--	--	--	--	--
Bacilli	Enterococcus cecorum	positive	Devriese et al. (1983)	not reported	na	--	--	--	--	--	--	--
Bacilli	Enterococcus faecium ATCC 8459 = NRRL B-2354	positive	Bergan et al. (1970)	not reported	na	--	--	--	--	--	--	--
Bacilli	Enterococcus mundtii	positive	Collins et al. (1986)	not reported	na	--	--	--	--	--	--	--
Bacilli	Enterococcus thailandicus	positive	Tanasupawat et al. (2008)	not reported	na	--	--	--	--	--	--	--
Bacilli	Enterococcus wangshanyuanii	positive	Jin et al. (2017)	not reported	na	--	--	--	--	--	--	--
Bacilli	Erysipelothrix larvae	positive	Bang et al (2015)	not reported	na	--	--	--	--	--	--	--
Bacilli	Erysipelothrix rhusiopathiae	positive	Reboli et al (1989)	not reported	na	--	--	--	--	--	--	--
Bacilli	Exiguobacterium mexicanum	positive	López-Cortés et al (2006)	not reported	na	--	--	--	--	--	--	--
Bacilli	Exiguobacterium sibiricum 255-15	positive	Rodrigues et al (2006)	not reported	na	--	--	--	--	--	--	--
Bacilli	Faecalibaculum rodentium	positive	Chang et al (2015)	not reported	na	--	--	--	--	--	--	--
Bacilli	Fictibacillus phosphorivorans	positive	Glaeser et al (2013)	not reported	na	--	--	--	--	--	--	--
Bacilli	Gemella haemolysans	positive	Hadano et al (2018)	not reported	na	--	--	--	--	--	--	--
Bacilli	Geobacillus kaustophilus HTA426	positive	Suzuki (2017)	not reported	na	--	--	--	--	--	--	--
Bacilli	Halobacillus halophilus DSM 2266	positive	Spring et al (1996)	not reported	na	--	--	--	--	--	--	--
Bacilli	Halobacillus mangrovi	positive	Soto-Ramírez et al (2008)	not reported	na	--	--	--	--	--	--	--
Bacilli	Intestinibaculum porci	positive	Kim et al (2019)	not reported	na	--	--	--	--	--	--	--
Bacilli	Jeotgalibaca arthritidis	positive	Zamora · 2017	not reported	na	--	--	--	--	--	--	--
Bacilli	Jeotgalibaca dankookensis	positive	Lee · 2014	not reported	na	--	--	--	--	--	--	--
Bacilli	Jeotgalibaca porci	positive	Zamora · 2017	not reported	na	--	--	--	--	--	--	--
Bacilli	Jeotgalibaca sp. H21T32	positive	Lee · 2020 ·	not reported	na	--	--	--	--	--	--	--
Bacilli	Jeotgalibacillus malaysiensis	positive	Yaakop et al (2015)	not reported	na	--	--	--	--	--	--	--
Bacilli	Kyrpidia tusciae DSM 2912	positive	Reiner et al (2018)	not reported	na	--	--	--	--	--	--	--
Bacilli	Lactobacillus acetotolerans	positive	Entari et al. (1986)	not reported	na	--	--	--	--	--	--	--
Bacilli	Lactobacillus acidophilus La-14	positive	Aween et al. (2012	monoderm	Schneitz et al. (1993)	--	--	--	--	--	--	--
Bacilli	Lactobacillus allii	positive	Jung et al. (2017)	not reported	na	--	--	--	--	--	--	--
Bacilli	Lactobacillus amylolyticus	positive	Bohak et al. (1998)	not reported	na	--	--	--	--	--	--	--
Bacilli	Lactobacillus amylophilus DSM 20533 = JCM 1125	not reported	na	not reported	na	--	--	--	--	--	--	--
Bacilli	Lactobacillus apis	positive	Killer et al. (2014)	not reported	na	--	--	--	--	--	--	--
Bacilli	Lactobacillus bombi	positive	Kilelr et al. (2014)	not reported	na	--	--	--	--	--	--	--
Bacilli	Lactobacillus brevis	positive	Masuda & Kawata (1978)	monoderm	Masuda & Kawata (1978)	--	--	--	--	--	--	--
Bacilli	Lactobacillus casei DSM 20011 = JCM 1134 = ATCC 393	positive	Turgay & Erbilir (2006)	monoderm	Brown et al. (1968)	--	--	--	--	--	--	--
Bacilli	Lactobacillus coryniformis subsp. coryniformis KCTC 3167 = DSM 20001	positive	Martin et al. (2005)	not reported	na	--	--	--	--	--	--	--
Bacilli	Lactobacillus crustorum	positive	Scheirlinck et al. (2007)	not reported	na	--	--	--	--	--	--	--
Bacilli	Lactobacillus curieae	positive	Lei et al. (2013)	not reported	na	--	--	--	--	--	--	--
Bacilli	Lactobacillus curvatus JCM 1096 = DSM 20019	not reported	na	not reported	na	--	--	--	--	--	--	--
Bacilli	Lactobacillus delbrueckii subsp. delbrueckii	not reported	na	not reported	na	--	--	--	--	--	--	--
Bacilli	Lactobacillus dextrinicus	positive	Haakensen et al. (2009)	not reported	na	--	--	--	--	--	--	--
Bacilli	Lactobacillus farciminis KCTC 3681 = DSM 20184	not reported	na	not reported	na	--	--	--	--	--	--	--
Bacilli	Lactobacillus fructivorans	positive	Bjorkroth & Korkeala (1996)	not reported	na	--	--	--	--	--	--	--
Bacilli	Lactobacillus frumenti	positive	Muller et al. (2000)	not reported	na	--	--	--	--	--	--	--
Bacilli	Lactobacillus ginsenosidimutans	positive	Jung et al. (2012)	not reported	na	--	--	--	--	--	--	--
Bacilli	Lactobacillus harbinensis	positive	Miyamoto et al. (2005)	not reported	na	--	--	--	--	--	--	--
Bacilli	Lactobacillus heilongjiangensis	positive	Gu et al. (2013)	not reported	na	--	--	--	--	--	--	--
Bacilli	Lactobacillus helsingborgensis	positive	Olofsson et al. (2014)	not reported	na	--	--	--	--	--	--	--
Bacilli	Lactobacillus helveticus	positive	Nikita & Hemangi (2012)	monoderm	Lortal et al. (1991	--	--	--	--	--	--	--
Bacilli	Lactobacillus hilgardii	positive	Zheng et al. (2020)	not reported	na	--	--	--	--	--	--	--
Bacilli	Lactobacillus hokkaidonensis JCM 18461	positive	Tohno et al. (2013)	not reported	na	--	--	--	--	--	--	--
Bacilli	Lactobacillus jensenii	positive	Suarez-Garcia et al. (2011)	not reported	na	--	--	--	--	--	--	--
Bacilli	Lactobacillus jinshani	positive	Yu et al. (2019)	not reported	na	--	--	--	--	--	--	--
Bacilli	Lactobacillus kefiri	not reported	na	not reported	na	--	--	--	--	--	--	--
Bacilli	Lactobacillus koreensis	positive	Nam Bui et al. (2011)	not reported	na	--	--	--	--	--	--	--
Bacilli	Lactobacillus kullabergensis	positive	Olofsson et al. (2014)	not reported	na	--	--	--	--	--	--	--
Bacilli	Lactobacillus lindneri	positive	Pot et al. (1998)	not reported	na	--	--	--	--	--	--	--
Bacilli	Lactobacillus malefermentans	positive	Russell and Walker (1953)	not reported	na	--	--	--	--	--	--	--
Bacilli	Lactobacillus nagelii	positive	Edwards et al. (2000)	not reported	na	--	--	--	--	--	--	--
Bacilli	Lactobacillus oligofermentans DSM 15707 = LMG 22743	positive	Koort et al. (2005)	not reported	na	--	--	--	--	--	--	--
Bacilli	Lactobacillus parabuchneri	positive	Simpson et al. (2001)	not reported	na	--	--	--	--	--	--	--
Bacilli	Lactobacillus paracasei	positive	Kou et al. (2014)	not reported	na	--	--	--	--	--	--	--
Bacilli	Lactobacillus paracollinoides	positive	Suzuki et al. (2004)	not reported	na	--	--	--	--	--	--	--
Bacilli	Lactobacillus paragasseri	positive	Tanizawa et al. (2018)	not reported	na	--	--	--	--	--	--	--
Bacilli	Lactobacillus plantarum	positive	Fred et al. (1921)	monoderm	Kakefuda et al. (1966)	--	--	--	--	--	--	--
Bacilli	Lactobacillus pontis	positive	Vogel et al. (1994)	not reported	na	--	--	--	--	--	--	--
Bacilli	Lactobacillus salivarius str. Ren	positive	Murphy et al. (1999)	not reported	na	--	--	--	--	--	--	--
Bacilli	Lactobacillus sanfranciscensis	positive	Foshino and Arrigoni (2001)	not reported	na	--	--	--	--	--	--	--
Bacilli	Lactobacillus sp. BHWM-4	positive	Heo et al. (2020)	not reported	na	--	--	--	--	--	--	--
Bacilli	Lactobacillus sp. P38	not reported	na	not reported	na	--	--	--	--	--	--	--
Bacilli	Lactobacillus terrae	positive	Kim et al. (2018)	not reported	na	--	--	--	--	--	--	--
Bacilli	Lactobacillus vaginalis	positive	Embley et al. (1989)	not reported	na	--	--	--	--	--	--	--
Bacilli	Lactococcus lactis subsp. cremoris KW2	positive	Song · 2017	not reported	na	--	--	--	--	--	--	--
Bacilli	Lactococcus raffinolactis	positive	Jung · 2020	not reported	na	--	--	--	--	--	--	--
Bacilli	Lactococcus sp. 1JSPR-7	positive	Heo · 2019	not reported	na	--	--	--	--	--	--	--
Bacilli	Lentibacillus amyloliquefaciens	positive	Wang et al (2015)	not reported	na	--	--	--	--	--	--	--
Bacilli	Leuconostoc carnosum	positive	Shaw and Harding 1989	not reported	na	--	--	--	--	--	--	--
Bacilli	Leuconostoc citreum	positive	Farrow et al. 1989	not reported	na	--	--	--	--	--	--	--
Bacilli	Leuconostoc gelidum JB7	positive	Shaw and Harding 1989	not reported	na	--	--	--	--	--	--	--
Bacilli	Leuconostoc kimchii IMSNU 11154	positive	Kim · 2000	not reported	na	--	--	--	--	--	--	--
Bacilli	Leuconostoc mesenteroides	positive	Özcan 2019	not reported	na	--	--	--	--	--	--	--
Bacilli	Listeria grayi	positive	Larsen & Seeliger 1966	not reported	na	--	--	--	--	--	--	--
Bacilli	Listeria ivanovii subsp. ivanovii	positive	Vázquez-Boland 2001	not reported	na	--	--	--	--	--	--	--
Bacilli	Listeria monocytogenes EGD-e	positive	Ramaswamy 2007	monoderm	Edwards and Stevens (1963)	--	--	--	--	--	--	--
Bacilli	Listeria weihenstephanensis	positive	Halter 2013	not reported	na	--	--	--	--	--	--	--
Bacilli	Lysinibacillus varians	positive	Zhu et al (2014)	not reported	na	--	--	--	--	--	--	--
Bacilli	Macrococcus canis	positive	Brawand et al (2017)	not reported	na	--	--	--	--	--	--	--
Bacilli	Novibacillus thermophilus	negative	Yang et al (2015)	diderm	Yang et al (2015)	--	--	--	--	--	--	--
Bacilli	Oceanobacillus iheyensis HTE831	positive	Lu et al (2001)	not reported	na	--	--	--	--	--	--	--
Bacilli	Oceanobacillus sp. 160	positive	Martínez-Ballesteros et al (2016)	not reported	na	--	--	--	--	--	--	--
Bacilli	Oenococcus oeni	positive	Zheng 2020	not reported	na	--	--	--	--	--	--	--
Bacilli	Oenococcus sicerae	positive	Cousin · 2019	not reported	na	--	--	--	--	--	--	--
Bacilli	Paenibacillus albus	positive	Jang et al (2019)	not reported	na	--	--	--	--	--	--	--
Bacilli	Paenibacillus antarcticus	positive	Montes et al (2004)	not reported	na	--	--	--	--	--	--	--
Bacilli	Paenibacillus baekrokdamisoli	positive	Lee et al (2016)	not reported	na	--	--	--	--	--	--	--
Bacilli	Paenibacillus beijingensis	positive	Wang et al (2013)	not reported	na	--	--	--	--	--	--	--
Bacilli	Paenibacillus bovis	positive	Gao et al (2016)	not reported	na	--	--	--	--	--	--	--
Bacilli	Paenibacillus cellulositrophicus	positive	Akaracharanya et al (2019)	not reported	na	--	--	--	--	--	--	--
Bacilli	Paenibacillus chitinolyticus	positive	Kuroshima et al (1996)	not reported	na	--	--	--	--	--	--	--
Bacilli	Paenibacillus donghaensis	positive	Choi et al (2008)	not reported	na	--	--	--	--	--	--	--
Bacilli	Paenibacillus durus	positive	Smith and Cato (1974)	not reported	na	--	--	--	--	--	--	--
Bacilli	Paenibacillus guangzhouensis	positive	Li et al (2014)	not reported	na	--	--	--	--	--	--	--
Bacilli	Paenibacillus ihbetae	positive	Kiran et al (2017)	not reported	na	--	--	--	--	--	--	--
Bacilli	Paenibacillus kribbensis	positive	Yoon et al (2003)	not reported	na	--	--	--	--	--	--	--
Bacilli	Paenibacillus larvae subsp. larvae	positive	Genersch (2007)	not reported	na	--	--	--	--	--	--	--
Bacilli	Paenibacillus lentus	positive	Li et al (2014)	not reported	na	--	--	--	--	--	--	--
Bacilli	Paenibacillus lutimineralis	negative	Cho et al (2019)	not reported	na	--	--	--	--	--	--	--
Bacilli	Paenibacillus mucilaginosus K02	positive	Xiufang et al (2006)	not reported	na	--	--	--	--	--	--	--
Bacilli	Paenibacillus naphthalenovorans	positive	Daane et al (2002)	not reported	na	--	--	--	--	--	--	--
Bacilli	Paenibacillus odorifer	positive	O Berge et al (2002)	not reported	na	--	--	--	--	--	--	--
Bacilli	Paenibacillus protaetiae	positive	Heo et al (2020)	not reported	na	--	--	--	--	--	--	--
Bacilli	Paenibacillus psychroresistens	positive	Cha et al (2019)	not reported	na	--	--	--	--	--	--	--
Bacilli	Paenibacillus riograndensis SBR5	positive	Beneduzi et al (2010)	not reported	na	--	--	--	--	--	--	--
Bacilli	Paenibacillus sabinae T27	positive	Ma et al (2007)	not reported	na	--	--	--	--	--	--	--
Bacilli	Paenibacillus sp. 14171R-81	positive	Lee et al (2020)	not reported	na	--	--	--	--	--	--	--
Bacilli	Paenibacillus stellifer	positive	Suominen et al (2003)	not reported	na	--	--	--	--	--	--	--
Bacilli	Paenibacillus swuensis	positive	Lee et al (2014)	not reported	na	--	--	--	--	--	--	--
Bacilli	Paenibacillus terrae HPL-003	positive	Yoon et al (2003)	not reported	na	--	--	--	--	--	--	--
Bacilli	Paenibacillus yonginensis	positive	Sukweenadhi et al (2014)	not reported	na	--	--	--	--	--	--	--
Bacilli	Paenisporosarcina antarctica	positive	Yu et al (2008)	not reported	na	--	--	--	--	--	--	--
Bacilli	Parageobacillus thermoglucosidasius	positive	Suzuki (1984)	not reported	na	--	--	--	--	--	--	--
Bacilli	Paraliobacillus sp. X-1125	positive	Wang et al (2019)	not reported	na	--	--	--	--	--	--	--
Bacilli	Pediococcus claussenii ATCC BAA-344	positive	Dobson 2002	not reported	na	--	--	--	--	--	--	--
Bacilli	Pediococcus damnosus	positive	Claussen 1904	not reported	na	--	--	--	--	--	--	--
Bacilli	Pediococcus inopinatus	positive	Back 1988	not reported	na	--	--	--	--	--	--	--
Bacilli	Pediococcus pentosaceus ATCC 25745	positive	Jiang · 2021	not reported	na	--	--	--	--	--	--	--
Bacilli	Planococcus antarcticus DSM 14505	positive	Reddy et al 2002	not reported	na	--	--	--	--	--	--	--
Bacilli	Planococcus donghaensis	positive	Choi et al (2007)	not reported	na	--	--	--	--	--	--	--
Bacilli	Planococcus rifietoensis	positive	Romano et al (2003)	not reported	na	--	--	--	--	--	--	--
Bacilli	Psychrobacillus glaciei	positive	Choi and Lee (2020)	not reported	na	--	--	--	--	--	--	--
Bacilli	Saccharibacillus brassicae	positive	Jiang et al (2019)	not reported	na	--	--	--	--	--	--	--
Bacilli	Salicibibacter halophilus	positive	Oh et al (2019)	not reported	na	--	--	--	--	--	--	--
Bacilli	Salicibibacter kimchii	positive	Jang et al (2018)	not reported	na	--	--	--	--	--	--	--
Bacilli	Salimicrobium jeotgali	positive	Choi et al (2014)	not reported	na	--	--	--	--	--	--	--
Bacilli	Salinicoccus halodurans	positive	Wang et al (2008)	not reported	na	--	--	--	--	--	--	--
Bacilli	Sporolactobacillus terrae	positive	Yanagida et al (1997)	not reported	na	--	--	--	--	--	--	--
Bacilli	Sporosarcina pasteurii	positive	Chester (1898)	not reported	na	--	--	--	--	--	--	--
Bacilli	Sporosarcina psychrophila	positive	Yan et al (2016)	not reported	na	--	--	--	--	--	--	--
Bacilli	Sporosarcina ureae	positive	Beveridge (1989)	monoderm	na	--	--	--	--	--	--	--
Bacilli	Sporosarcina ureilytica	positive	Gupta and Patel (2020)	not reported	na	--	--	--	--	--	--	--
Bacilli	Staphylococcus agnetis	positive	Szafraniec · 2020 ·	not reported	na	--	--	--	--	--	--	--
Bacilli	Staphylococcus aureus subsp. aureus NCTC 8325	positive	Rosenbach 1884	monoderm	Grigor'eva et al. (2020)	--	--	--	--	--	--	--
Bacilli	Staphylococcus capitis subsp. capitis	positive	Kloos and Schleifer 1975	not reported	na	--	--	--	--	--	--	--
Bacilli	Staphylococcus condimenti	positive	Kobayashi et al 2021	not reported	na	--	--	--	--	--	--	--
Bacilli	Staphylococcus epidermidis	positive	Schleifer 1975	monoderm	Conti et al. (1968)	--	--	--	--	--	--	--
Bacilli	Staphylococcus equorum	positive	Schleifer 1984	not reported	na	--	--	--	--	--	--	--
Bacilli	Staphylococcus felis	positive	Igimi · 1989 ·	not reported	na	--	--	--	--	--	--	--
Bacilli	Staphylococcus hominis	positive	Kloos 1998	not reported	na	--	--	--	--	--	--	--
Bacilli	Staphylococcus lugdunensis	positive	Manica · 2017	not reported	na	--	--	--	--	--	--	--
Bacilli	Staphylococcus lutrae	positive	Foster · 1997 ·	not reported	na	--	--	--	--	--	--	--
Bacilli	Staphylococcus muscae	positive	Hájek · 1992	not reported	na	--	--	--	--	--	--	--
Bacilli	Staphylococcus pasteuri SP1	positive	Chesneau · 1993	not reported	na	--	--	--	--	--	--	--
Bacilli	Staphylococcus pettenkoferi	positive	Hashi · 2015	not reported	na	--	--	--	--	--	--	--
Bacilli	Staphylococcus pseudintermedius HKU10-03	positive	Cao · 2020 ·	not reported	na	--	--	--	--	--	--	--
Bacilli	Staphylococcus saprophyticus subsp. saprophyticus	positive	Schleifer 1975	not reported	na	--	--	--	--	--	--	--
Bacilli	Staphylococcus schweitzeri	positive	Grossmann et al 2021	not reported	na	--	--	--	--	--	--	--
Bacilli	Staphylococcus sciuri	positive	Zhang · 2022	not reported	na	--	--	--	--	--	--	--
Bacilli	Staphylococcus simiae	positive	Pantůček · 2005	not reported	na	--	--	--	--	--	--	--
Bacilli	Staphylococcus stepanovicii	positive	Hauschild · 2010 ·	not reported	na	--	--	--	--	--	--	--
Bacilli	Staphylococcus succinus	positive	Lambert · 1998	monoderm	Lambert · 1998	--	--	--	--	--	--	--
Bacilli	Staphylococcus xylosus	positive	Schleifer 1975	not reported	na	--	--	--	--	--	--	--
Bacilli	Staphylospora marina	positive	Wang et al (2019)	not reported	na	--	--	--	--	--	--	--
Bacilli	Streptococcus agalactiae	positive	Adriaanse et al. (1995)	monoderm	Peng et al. (2015)	--	--	--	--	--	--	--
Bacilli	Streptococcus canis	positive	Devriese et al. (1986)	not reported	na	--	--	--	--	--	--	--
Bacilli	Streptococcus ferus	positive	Baele et al. (2003)	not reported	na	--	--	--	--	--	--	--
Bacilli	Streptococcus gordonii	positive	Zuber et al. (2006)	monoderm	Zuber et al. (2006)	--	--	--	--	--	--	--
Bacilli	Streptococcus intermedius	positive	Tran et al. (2008)	not reported	na	--	--	--	--	--	--	--
Bacilli	Streptococcus koreensis	positive	Lim et al. (2019)	not reported	na	--	--	--	--	--	--	--
Bacilli	Streptococcus lutetiensis	positive	Poyart et al. (2002)	not reported	na	--	--	--	--	--	--	--
Bacilli	Streptococcus marmotae	positive	Niu et al. (2016)	not reported	na	--	--	--	--	--	--	--
Bacilli	Streptococcus merionis	positive	Tappe et al. (2009)	not reported	na	--	--	--	--	--	--	--
Bacilli	Streptococcus mutans	positive	Lemos et al. (2019)	monoderm	Blancas et al. (2021)	--	--	--	--	--	--	--
Bacilli	Streptococcus pantholopis	positive	Bai et al. (2016)	not reported	na	--	--	--	--	--	--	--
Bacilli	Streptococcus pasteurianus	positive	Poyart et al. (2002)	not reported	na	--	--	--	--	--	--	--
Bacilli	Streptococcus periodonticum	positive	Lim et al. (2019)	not reported	na	--	--	--	--	--	--	--
Bacilli	Streptococcus pluranimalium	positive	Devriese et al. (1999)	not reported	na	--	--	--	--	--	--	--
Bacilli	Streptococcus porcinus	positive	Facklam et al. (1994)	not reported	na	--	--	--	--	--	--	--
Bacilli	Streptococcus pseudopneumoniae IS7493	positive	Wen et al. (2014)	not reported	na	--	--	--	--	--	--	--
Bacilli	Streptococcus ratti	positive	Shinozaki-Kuwahara et al. (2011)	not reported	na	--	--	--	--	--	--	--
Bacilli	Streptococcus ruminantium	positive	Tohya et al. (2017)	not reported	na	--	--	--	--	--	--	--
Bacilli	Streptococcus sobrinus	positive	Coykendall (1977)	not reported	na	--	--	--	--	--	--	--
Bacilli	Streptococcus sp. Z15	positive	Tian et al. (2019)	not reported	na	--	--	--	--	--	--	--
Bacilli	Streptococcus suis SC84	positive	Donsakul et al. (2003)	monoderm	Jacques et al. (1990)	--	--	--	--	--	--	--
Bacilli	Streptococcus thermophilus JIM 8232	positive	Hols et al. (2005)	monoderm	Hols et al. (2005)	--	--	--	--	--	--	--
Bacilli	Suicoccus acidiformans	positive	Li · 2019	not reported	na	--	--	--	--	--	--	--
Bacilli	Terribacillus goriensis	positive	Kim et al (2007)	not reported	na	--	--	--	--	--	--	--
Bacilli	Tetragenococcus halophilus	positive	Justé · 2012	not reported	na	--	--	--	--	--	--	--
Bacilli	Tetragenococcus osmophilus	positive	Justé · 2012	not reported	na	--	--	--	--	--	--	--
Bacilli	Thermoactinomyces vulgaris	positive	Tsilinsky (1899)	not reported	na	--	--	--	--	--	--	--
Bacilli	Thermobacillus composti KWC4	negative	Watanabe et al (2007)	not reported	na	--	--	--	--	--	--	--
Bacilli	Tumebacillus algifaecis	positive	Wu et al (2015)	not reported	na	--	--	--	--	--	--	--
Bacilli	Tumebacillus avium	positive	Sung et al (2018)	not reported	na	--	--	--	--	--	--	--
Bacilli	Vagococcus sp. HDW17A	positive	Hyun · 2021 ·	not reported	na	--	--	--	--	--	--	--
Bacilli	Vagococcus sp. HDW17B	positive	Hyun · 2021 ·	not reported	na	--	--	--	--	--	--	--
Bacilli	Vagococcus sp. MN-17	positive	Ge · 2021	not reported	na	--	--	--	--	--	--	--
Bacilli	Vagococcus teuberi	positive	Wullschleger · 2018	not reported	na	--	--	--	--	--	--	--
Bacilli	Virgibacillus dokdonensis	positive	Yoon et al (2004)	not reported	na	--	--	--	--	--	--	--
Bacilli	Virgibacillus halodenitrificans	positive	Yoon et al (2004)	not reported	na	--	--	--	--	--	--	--
Bacilli	Virgibacillus necropolis	positive	Heyrman et al (2003)	not reported	na	--	--	--	--	--	--	--
Bacilli	Virgibacillus phasianinus	positive	Tak et al (2018)	not reported	na	--	--	--	--	--	--	--
Bacilli	Weissella confusa	positive	Lee · 2013	not reported	na	--	--	--	--	--	--	--
Bacilli	Weissella jogaejeotgali	positive	Lee · 2015	not reported	na	--	--	--	--	--	--	--
Bacilli	Weissella paramesenteroides	positive	Kamboj · 2015	not reported	na	--	--	--	--	--	--	--
Bacilli	Weissella soli	positive	Magnusson · 2002	not reported	na	--	--	--	--	--	--	--
Bacilli	Weissella sp. 26KH-42	positive	Heo 2019	not reported	na	--	--	--	--	--	--	--
