# Supplementary material for: Deeply branching Bacillota species exhibit atypical Gram-negative staining
Source: Microbiol Spectr. 2024 Aug 20;12(10):e00732-24. doi: 10.1128/spectrum.00732-24 (PMC11448272; doi:10.1128/spectrum.00732-24)
Supplement: Table S2 — Accession numbers of LPS-OM-related proteins found in the Bacillota. [file spectrum.00732-24-s0003.xlsx]

## Sheet: diderms lineages
Table S2. Accession numbers of LPS-OM-related proteins found in the Bacillota
Genome ID	Genus & species	LpxA	LpxB	LpxC	LpxD	LptA	OmpH	BamA
GCF_001544015.1	Limnochorda pilosa	WP_068139895.1	WP_068139885.1, WP_144440523.1	WP_068139885.1, WP_158509699.1	WP_068139911.1	--	WP_068138320.1, WP_082726394.1	WP_068139921.1, WP_158509663.1, WP_158509678.1
GCF_000166415.1	Halanaerobium hydrogeniformans	WP_013405002.1	WP_013405004.1	WP_013405000.1	WP_013404999.1	WP_013405043.1	WP_041595752.1	WP_013404995.1
GCF_000165465.1	Halanaerobium praevalens DSM 2228	WP_014554085.1	WP_014554083.1	WP_014554087.1	WP_014554088.1	WP_014554081.1	WP_014554091.1	WP_014554092.1
GCF_003953885.1	Halocella sp. SP3-1	WP_125991929.1	WP_125987823.1	WP_125987816.1	WP_125987808.1	WP_125986245.1, WP_125987828.1	WP_125987802.1, WP_125987806.1	WP_125987193.1, WP_125987800.1, WP_125990925.1
GCF_000020485.1	Halothermothrix orenii H 168	WP_050748653.1	WP_015923472.1	WP_015923476.1	WP_015923483.1	WP_015923470.1, WP_015923479.1	WP_015923484.1, WP_015923486.1	WP_015923487.1, WP_015923678.1
GCF_000144695.1	Acetohalobium arabaticum DSM 5501	WP_013279118.1	WP_013279116.1	WP_013279120.1	WP_013279124.1	WP_013279106.1	WP_013279125.1, WP_013279127.1	WP_013278109.1, WP_083771382.1
GCF_000328625.1	Halobacteroides halobius DSM 5150	WP_015328013.1	WP_041607863.1	WP_015328015.1	WP_015328027.1	WP_015327990.1, WP_015328001.1, WP_015328021.1, WP_041607866.1	WP_015328028.1, WP_015328030.1	WP_015328031.1
GCF_003991135.1	Anoxybacter fermentans	WP_127017300.1	WP_127017297.1, WP_127017298.1	WP_127017297.1	WP_127017321.1	WP_127017292.1, WP_164731033.1	WP_127017322.1, WP_164731034.1, WP_164731035.1	WP_127017326.1
GCF_000025305.1	Acidaminococcus fermentans DSM 20731	WP_012939028.1	WP_012939026.1	WP_012939029.1	WP_012939032.1	WP_041666678.1	WP_012939033.1, WP_012939035.1, WP_049763455.1	WP_012937598.1, WP_012939036.1
GCF_000230275.1	Acidaminococcus intestini RyC-MR95	WP_009016380.1	WP_009015602.1	WP_009016381.1	WP_014128805.1	WP_009015395.1, WP_014128244.1	WP_009014823.1, WP_009016385.1, WP_014128806.1	WP_016459429.1
GCF_003945365.1	Phascolarctobacterium faecium	WP_113077748.1	WP_021718205.1	WP_125669931.1	WP_113077749.1	WP_021717600.1, WP_021718214.1	WP_113077750.1, WP_125669655.1, WP_125669930.1	WP_125669116.1, WP_167457018.1
GCF_900683765.1	Phascolarctobacterium succinatutens YIT 12067	--	WP_130920815.1	WP_046430281.1	--	WP_113077744.1	WP_021718198.1, WP_044491873.1	WP_130920486.1, WP_130920783.1, WP_130920811.1
GCF_010669225.1	Megamonas funiformis	WP_008539756.1	WP_008539758.1	WP_008539754.1	WP_008539752.1	WP_008538065.1, WP_008539772.1	WP_008539446.1, WP_008539747.1, WP_008539751.1	WP_008539745.1
GCF_900187035.1	Megamonas hypermegale	WP_027890149.1	WP_027890147.1	WP_027890151.1	WP_027890153.1	WP_027890138.1, WP_036254994.1	WP_027890154.1, WP_027890320.1, WP_051177610.1	WP_027890155.1
GCF_000284095.1	Selenomonas ruminantium subsp. lactilytica TAM6421	WP_014425724.1	WP_014425722.1	WP_080585476.1	WP_014425728.1	WP_014423900.1, WP_014425713.1, WP_014425714.1	WP_014425731.1	WP_014431015.1, WP_014431131.1, WP_041914942.1, WP_102013491.1
GCF_001554015.1	Selenomonas sp. oral taxon 136	WP_039981638.1	WP_061944662.1	WP_061946924.1	WP_061946151.1	WP_061944640.1	--	WP_061946141.1
GCF_001189555.1	Selenomonas sp. oral taxon 478	WP_050342760.1	WP_050342763.1	WP_050344232.1	WP_050341570.1	WP_050342777.1	WP_009753904.1, WP_050341571.1	WP_050341582.1
GCF_001717585.1	Selenomonas sp. oral taxon 920	WP_069181160.1	WP_069181158.1	WP_069181158.1, WP_069181162.1	WP_069179890.1	WP_069181149.1	WP_069179887.1, WP_069179889.1	WP_069179882.1
GCF_000208405.1	Selenomonas sputigena ATCC 35185	WP_006190689.1	WP_006190694.1	WP_006190686.1	WP_037367503.1	WP_006190706.1, WP_009645158.1	WP_006191103.1, WP_006191106.1	WP_013740964.1
GCF_003966895.1	Methylomusa anaerophila	WP_126306946.1, WP_126308566.1	WP_126308568.1	WP_126308565.1	WP_126308558.1	WP_126309132.1, WP_126309720.1, WP_126310576.1	WP_126309129.1, WP_126310573.1, WP_126310574.1, WP_158618751.1	WP_126308556.1
GCF_000271665.2	Pelosinus fermentans JBW45	WP_007957148.1, WP_007958952.1	WP_007958961.1	WP_007958948.1	WP_007958932.1	WP_007954326.1, WP_007958978.1, WP_007960108.1	WP_007952910.1, WP_007954294.1, WP_007958926.1, WP_007958930.1, WP_007960406.1	WP_007958312.1, WP_007958923.1
GCF_000725345.1	Pelosinus sp. UFO1	WP_038673953.1	WP_038673950.1	WP_038673956.1	WP_038673963.1	WP_038671529.1, WP_038673927.1, WP_038673938.1	WP_038670638.1, WP_038673965.1, WP_038673968.1	WP_038668948.1, WP_038673970.1
GCF_007641255.1	Sporomusa termitida	WP_144351493.1	WP_144351491.1	WP_144351494.1	WP_144351498.1	WP_144350473.1, WP_144352005.1, WP_144352954.1	WP_144351499.1, WP_144351501.1, WP_144353106.1, WP_170233337.1	WP_144351502.1
GCF_007164725.1	Dialister hominis	WP_108850553.1, WP_143332788.1	WP_143332205.1	WP_143332787.1	WP_108849695.1	WP_144269389.1	WP_022382064.1, WP_108849693.1, WP_108850003.1	WP_108849692.1
GCF_900343095.1	Dialister massiliensis	WP_108850552.1	WP_108850054.1	WP_108850555.1	--	WP_108850920.1	--	--
GCF_001717505.1	Dialister pneumosintes	WP_022513604.1	WP_069176794.1	WP_069177175.1	WP_022513492.1	WP_022514067.1	WP_022513493.1, WP_022513495.1, WP_022513624.1	WP_107528611.1
GCF_003006415.1	Megasphaera elsdenii	--	WP_027894715.1	--	WP_027894935.1	WP_051524937.1	WP_014015452.1, WP_027894937.1	WP_027894939.1
GCF_001304715.1	Megasphaera elsdenii 14-14	WP_022498081.1	WP_054335852.1	WP_014015065.1	WP_022498212.1	WP_054335848.1	WP_014015499.1, WP_014015879.1, WP_054336043.1, WP_054336233.1	WP_054336231.1
GCF_003010495.1	Megasphaera elsdenii DSM 20460	WP_014015063.1	WP_014015061.1	--	WP_014015880.1	WP_041647358.1	WP_014015877.1	--
GCF_003367905.1	Megasphaera stantonii	WP_087477696.1	WP_107195642.1	WP_087477694.1	WP_107195805.1	WP_095629245.1	WP_087477802.1, WP_087477836.1, WP_087477838.1, WP_087478427.1	WP_107195853.1
GCF_002082765.1	Veillonella atypica	WP_167368519.1	WP_005376534.1	WP_156931059.1	WP_005381785.1	WP_005380916.1, WP_156931062.1	WP_005381739.1, WP_016476600.1	WP_156931057.1
GCF_900637515.1	Veillonella dispar	WP_039969640.1	WP_005387283.1	WP_005387276.1	WP_005387266.1	WP_005387063.1, WP_039969454.1	WP_005387261.1, WP_005387264.1	WP_005387260.1
GCF_002005185.1	Veillonella parvula	--	WP_004695485.1	WP_004695472.1	--	WP_008603439.1	--	WP_058948508.1
GCF_900186885.1	Veillonella parvula	--	--	--	--	--	--	--
GCF_000024945.1	Veillonella parvula DSM 2008	WP_038150002.1	WP_012864070.1	WP_012864067.1	WP_012864065.1	WP_004698437.1	WP_004695463.1, WP_012864064.1	WP_012864062.1
GCF_900187285.1	Veillonella rodentium	WP_038117144.1	WP_095065540.1	WP_095065536.1	WP_095065532.1	WP_038117142.1, WP_095065674.1	WP_038117036.1	WP_095065526.1

## Sheet: monoderm lineages
Table S2. Accession numbers of LPS-OM-related proteins found in the Bacillota
Genome ID	Genus & species	LpxA	LpxB	LpxC	LpxD	LptA	OmpH	BamA
GCF_000024285.1	Alicyclobacillus acidocaldarius subsp. acidocaldarius DSM 446	--	--	--	--	--	--	--
GCF_000219875.1	Alicyclobacillus acidocaldarius subsp. acidocaldarius Tc-4-1	--	--	--	--	--	--	--
GCF_002804065.1	Kyrpidia spormannii	--	--	--	--	--	--	--
GCF_000092905.1	Kyrpidia tusciae DSM 2912	--	--	--	--	--	--	--
GCF_002243515.1	Tumebacillus algifaecis	--	--	--	--	--	--	--
GCF_002162355.1	Tumebacillus avium	--	--	--	--	--	--	--
GCF_000008505.1	[Bacillus thuringiensis] serovar konkukian str. 97-27	--	--	--	--	--	--	--
GCF_003595605.1	[Bacillus] caldolyticus	--	--	--	--	--	--	--
GCF_004006475.1	[Brevibacterium] frigoritolerans	--	--	--	--	--	--	--
GCF_002243625.1	Aeribacillus pallidus	--	--	--	--	--	--	--
GCF_000307165.1	Amphibacillus xylanus NBRC 15112	--	--	--	--	--	--	--
GCF_001634285.1	Anoxybacillus amylolyticus	--	--	--	--	--	--	--
GCF_002197485.1	Anoxybacillus flavithermus	--	--	--	--	--	--	--
GCF_000019045.1	Anoxybacillus flavithermus WK1	--	--	--	--	--	--	--
GCF_001187595.1	Anoxybacillus gonensis	--	--	--	--	--	--	--
GCF_001634265.1	Anoxybacillus sp. B2M1	--	--	--	--	--	--	--
GCF_001634305.1	Anoxybacillus sp. B7M1	--	--	--	--	--	--	--
GCF_009834045.1	Anoxybacillus sp. PDR2	--	--	--	--	--	--	--
GCF_009429005.1	Bacillaceae bacterium C02	--	--	--	--	--	--	--
GCF_009429025.1	Bacillaceae bacterium C05	--	--	--	--	--	--	--
GCF_007301515.1	Bacillaceae bacterium TKL69	--	--	--	--	--	--	--
GCF_004101925.1	Bacillus aerophilus	--	--	--	--	--	--	--
GCF_003966295.1	Bacillus albus	--	--	--	--	--	--	--
GCF_009740005.1	Bacillus albus	--	--	--	--	--	--	--
GCF_000972685.1	Bacillus altitudinis	--	--	--	--	--	--	--
GCF_001191605.1	Bacillus altitudinis	--	--	--	--	--	--	--
GCF_001431145.1	Bacillus altitudinis	--	--	--	--	--	--	--
GCF_001431785.1	Bacillus altitudinis	--	--	--	--	--	--	--
GCF_001700735.1	Bacillus altitudinis	--	--	--	--	--	--	--
GCF_001908475.1	Bacillus altitudinis	--	--	--	--	--	--	--
GCF_002443015.2	Bacillus altitudinis	--	--	--	--	--	--	--
GCF_002741745.1	Bacillus altitudinis	--	--	--	--	--	--	--
GCF_004563755.2	Bacillus altitudinis	--	--	--	--	--	--	--
GCF_005849435.1	Bacillus altitudinis	--	--	--	--	--	--	--
GCF_006007905.1	Bacillus altitudinis	--	--	--	--	--	--	--
GCF_001483885.1	Bacillus amyloliquefaciens	--	--	--	--	--	--	--
GCF_001586105.1	Bacillus amyloliquefaciens	--	--	--	--	--	--	--
GCF_001596755.1	Bacillus amyloliquefaciens	--	--	--	--	--	--	--
GCF_001705195.1	Bacillus amyloliquefaciens	--	--	--	--	--	--	--
GCF_001874385.1	Bacillus amyloliquefaciens	--	--	--	--	--	--	--
GCF_001889285.1	Bacillus amyloliquefaciens	--	--	--	--	--	--	--
GCF_001922005.1	Bacillus amyloliquefaciens	--	--	--	--	--	--	--
GCF_002173635.1	Bacillus amyloliquefaciens	--	--	--	--	--	--	--
GCF_002209305.1	Bacillus amyloliquefaciens	--	--	--	--	--	--	--
GCF_003149695.1	Bacillus amyloliquefaciens	--	--	--	--	--	--	--
GCF_003149715.1	Bacillus amyloliquefaciens	--	--	--	--	--	--	--
GCF_003149795.1	Bacillus amyloliquefaciens	--	--	--	--	--	--	--
GCF_003312895.1	Bacillus amyloliquefaciens	--	--	--	--	--	--	--
GCF_003868675.1	Bacillus amyloliquefaciens	--	--	--	--	--	--	--
GCF_004006115.1	Bacillus amyloliquefaciens	--	--	--	--	--	--	--
GCF_004421045.1	Bacillus amyloliquefaciens	--	--	--	--	--	--	--
GCF_007362635.1	Bacillus amyloliquefaciens	--	--	--	--	--	--	--
GCF_007827165.1	Bacillus amyloliquefaciens	--	--	--	--	--	--	--
GCF_007923205.1	Bacillus amyloliquefaciens	--	--	--	--	--	--	--
GCF_008245105.1	Bacillus amyloliquefaciens	--	--	--	--	--	--	--
GCF_008534375.1	Bacillus amyloliquefaciens	--	--	--	--	--	--	--
GCF_008807995.1	Bacillus amyloliquefaciens	--	--	--	--	--	--	--
GCF_008808015.1	Bacillus amyloliquefaciens	--	--	--	--	--	--	--
GCF_008824205.1	Bacillus amyloliquefaciens	--	--	--	--	--	--	--
GCF_000494835.1	Bacillus amyloliquefaciens CC178	--	--	--	--	--	--	--
GCF_000196735.1	Bacillus amyloliquefaciens DSM 7 = ATCC 23350	--	--	--	--	--	--	--
GCF_000242855.2	Bacillus amyloliquefaciens IT-45	--	--	--	--	--	--	--
GCF_000835145.1	Bacillus amyloliquefaciens KHG19	--	--	--	--	--	--	--
GCF_000508265.1	Bacillus amyloliquefaciens LFB112	--	--	--	--	--	--	--
GCF_000204275.1	Bacillus amyloliquefaciens LL3	--	--	--	--	--	--	--
GCF_000195515.1	Bacillus amyloliquefaciens TA208	--	--	--	--	--	--	--
GCF_001593785.1	Bacillus amyloliquefaciens UMAF6614	--	--	--	--	--	--	--
GCF_001593765.1	Bacillus amyloliquefaciens UMAF6639	--	--	--	--	--	--	--
GCF_000221645.1	Bacillus amyloliquefaciens XH7	--	--	--	--	--	--	--
GCF_000262385.1	Bacillus amyloliquefaciens Y2	--	--	--	--	--	--	--
GCF_000534935.2	Bacillus anthracis	--	--	--	--	--	--	--
GCF_000725325.1	Bacillus anthracis	--	--	--	--	--	--	--
GCF_000742655.1	Bacillus anthracis	--	--	--	--	--	--	--
GCF_000832425.1	Bacillus anthracis	--	--	--	--	--	--	--
GCF_000832445.1	Bacillus anthracis	--	--	--	--	--	--	--
GCF_000832465.1	Bacillus anthracis	--	--	--	--	--	--	--
GCF_000832505.1	Bacillus anthracis	--	--	--	--	--	--	--
GCF_000832565.1	Bacillus anthracis	--	--	--	--	--	--	--
GCF_000832585.1	Bacillus anthracis	--	--	--	--	--	--	--
GCF_000832665.1	Bacillus anthracis	--	--	--	--	--	--	--
GCF_000832725.1	Bacillus anthracis	--	--	--	--	--	--	--
GCF_000832745.1	Bacillus anthracis	--	--	--	--	--	--	--
GCF_000832965.1	Bacillus anthracis	--	--	--	--	--	--	--
GCF_000833065.1	Bacillus anthracis	--	--	--	--	--	--	--
GCF_000833125.1	Bacillus anthracis	--	--	--	--	--	--	--
GCF_000875715.1	Bacillus anthracis	--	--	--	--	--	--	--
GCF_001543225.1	Bacillus anthracis	--	--	--	--	--	--	--
GCF_001654475.1	Bacillus anthracis	--	--	--	--	--	--	--
GCF_001683065.1	Bacillus anthracis	--	--	--	--	--	--	--
GCF_001683095.1	Bacillus anthracis	--	--	--	--	--	--	--
GCF_001683135.1	Bacillus anthracis	--	--	--	--	--	--	--
GCF_001683155.1	Bacillus anthracis	--	--	--	--	--	--	--
GCF_001683175.1	Bacillus anthracis	--	--	--	--	--	--	--
GCF_001683195.1	Bacillus anthracis	--	--	--	--	--	--	--
GCF_001683215.1	Bacillus anthracis	--	--	--	--	--	--	--
GCF_001683235.1	Bacillus anthracis	--	--	--	--	--	--	--
GCF_001683255.1	Bacillus anthracis	--	--	--	--	--	--	--
GCF_001683275.1	Bacillus anthracis	--	--	--	--	--	--	--
GCF_001683295.1	Bacillus anthracis	--	--	--	--	--	--	--
GCF_001936375.1	Bacillus anthracis	--	--	--	--	--	--	--
GCF_001990245.1	Bacillus anthracis	--	--	--	--	--	--	--
GCF_002208785.1	Bacillus anthracis	--	--	--	--	--	--	--
GCF_002277915.1	Bacillus anthracis	--	--	--	--	--	--	--
GCF_002356575.1	Bacillus anthracis	--	--	--	--	--	--	--
GCF_003227955.1	Bacillus anthracis	--	--	--	--	--	--	--
GCF_003410255.1	Bacillus anthracis	--	--	--	--	--	--	--
GCF_003410355.1	Bacillus anthracis	--	--	--	--	--	--	--
GCF_006088855.1	Bacillus anthracis	--	--	--	--	--	--	--
GCF_006742565.1	Bacillus anthracis	--	--	--	--	--	--	--
GCF_009806595.1	Bacillus anthracis	--	--	--	--	--	--	--
GCF_009806615.1	Bacillus anthracis	--	--	--	--	--	--	--
GCF_009806635.1	Bacillus anthracis	--	--	--	--	--	--	--
GCF_009806655.1	Bacillus anthracis	--	--	--	--	--	--	--
GCF_009806675.1	Bacillus anthracis	--	--	--	--	--	--	--
GCF_009806695.1	Bacillus anthracis	--	--	--	--	--	--	--
GCF_000022865.1	Bacillus anthracis str. A0248	--	--	--	--	--	--	--
GCF_000512835.2	Bacillus anthracis str. A16	--	--	--	--	--	--	--
GCF_000512775.2	Bacillus anthracis str. A16R	--	--	--	--	--	--	--
GCF_000007845.1	Bacillus anthracis str. Ames	--	--	--	--	--	--	--
GCF_000008445.1	Bacillus anthracis str. 'Ames Ancestor'	--	--	--	--	--	--	--
GCF_000295695.2	Bacillus anthracis str. BF1	--	--	--	--	--	--	--
GCF_000021445.1	Bacillus anthracis str. CDC 684	--	--	--	--	--	--	--
GCF_000258885.1	Bacillus anthracis str. H9401	--	--	--	--	--	--	--
GCF_000008165.1	Bacillus anthracis str. Sterne	--	--	--	--	--	--	--
GCF_000832635.1	Bacillus anthracis str. Sterne	--	--	--	--	--	--	--
GCF_000583105.1	Bacillus anthracis str. SVA11	--	--	--	--	--	--	--
GCF_000833275.1	Bacillus anthracis str. Turkey32	--	--	--	--	--	--	--
GCF_000832785.1	Bacillus anthracis str. V770-NP-1R	--	--	--	--	--	--	--
GCF_000742895.1	Bacillus anthracis str. Vollum	--	--	--	--	--	--	--
GCF_002688605.1	Bacillus aryabhattai	--	--	--	--	--	--	--
GCF_004006295.1	Bacillus asahii	--	--	--	--	--	--	--
GCF_002173495.1	Bacillus atrophaeus	--	--	--	--	--	--	--
GCF_002243495.1	Bacillus atrophaeus	--	--	--	--	--	--	--
GCF_002688645.1	Bacillus atrophaeus	--	--	--	--	--	--	--
GCF_000165925.1	Bacillus atrophaeus 1942	--	--	--	--	--	--	--
GCF_001721685.1	Bacillus beveridgei	--	--	--	--	--	--	--
GCF_000831065.1	Bacillus bombysepticus str. Wang	--	--	--	--	--	--	--
GCF_003410415.1	Bacillus butanolivorans	--	--	--	--	--	--	--
GCF_000177235.2	Bacillus cellulosilyticus DSM 2522	--	--	--	--	--	--	--
GCF_000635895.2	Bacillus cereus	--	--	--	--	--	--	--
GCF_000789315.1	Bacillus cereus	--	--	--	--	--	--	--
GCF_000832525.1	Bacillus cereus	--	--	--	--	--	--	--
GCF_000832765.1	Bacillus cereus	--	--	--	--	--	--	--
GCF_000835185.1	Bacillus cereus	--	--	--	--	--	--	--
GCF_000978375.1	Bacillus cereus	--	--	--	--	--	--	--
GCF_001277915.1	Bacillus cereus	--	--	--	--	--	--	--
GCF_001518875.1	Bacillus cereus	--	--	--	--	--	--	--
GCF_001635915.1	Bacillus cereus	--	--	--	--	--	--	--
GCF_001635955.1	Bacillus cereus	--	--	--	--	--	--	--
GCF_001635995.1	Bacillus cereus	--	--	--	--	--	--	--
GCF_001721145.1	Bacillus cereus	--	--	--	--	--	--	--
GCF_001880305.1	Bacillus cereus	--	--	--	--	--	--	--
GCF_001941885.1	Bacillus cereus	--	--	--	--	--	--	--
GCF_001941905.1	Bacillus cereus	--	--	--	--	--	--	--
GCF_001941925.1	Bacillus cereus	--	--	--	--	--	--	--
GCF_002000005.1	Bacillus cereus	--	--	--	--	--	--	--
GCF_002214705.1	Bacillus cereus	--	--	--	--	--	--	--
GCF_002214725.1	Bacillus cereus	--	--	--	--	--	--	--
GCF_002214765.1	Bacillus cereus	--	--	--	--	--	--	--
GCF_002215175.1	Bacillus cereus	--	--	--	--	--	--	--
GCF_002216125.1	Bacillus cereus	--	--	--	--	--	--	--
GCF_002220285.1	Bacillus cereus	--	--	--	--	--	--	--
GCF_002290105.1	Bacillus cereus	--	--	--	--	--	--	--
GCF_002813875.1	Bacillus cereus	--	--	--	--	--	--	--
GCF_003013315.1	Bacillus cereus	--	--	--	--	--	--	--
GCF_003020845.1	Bacillus cereus	--	--	--	--	--	--	--
GCF_003568565.1	Bacillus cereus	--	--	--	--	--	--	--
GCF_004006495.1	Bacillus cereus	--	--	--	--	--	--	--
GCF_004771155.1	Bacillus cereus	--	--	--	--	--	--	--
GCF_004801195.1	Bacillus cereus	--	--	--	--	--	--	--
GCF_005707595.1	Bacillus cereus	--	--	--	--	--	--	--
GCF_006384875.1	Bacillus cereus	--	--	--	--	--	--	--
GCF_008041975.1	Bacillus cereus	--	--	--	--	--	--	--
GCF_009497015.2	Bacillus cereus	--	--	--	--	--	--	--
GCF_009739925.1	Bacillus cereus	--	--	--	--	--	--	--
GCF_009739965.1	Bacillus cereus	--	--	--	--	--	--	--
GCF_009739985.1	Bacillus cereus	--	--	--	--	--	--	--
GCF_000022505.1	Bacillus cereus 03BB102	--	--	--	--	--	--	--
GCF_000832405.1	Bacillus cereus 03BB102	--	--	--	--	--	--	--
GCF_000832865.1	Bacillus cereus 03BB108	--	--	--	--	--	--	--
GCF_000021225.1	Bacillus cereus AH187	--	--	--	--	--	--	--
GCF_000021785.1	Bacillus cereus AH820	--	--	--	--	--	--	--
GCF_000008005.1	Bacillus cereus ATCC 10987	--	--	--	--	--	--	--
GCF_000007825.1	Bacillus cereus ATCC 14579	--	--	--	--	--	--	--
GCF_006094295.1	Bacillus cereus ATCC 14579	--	--	--	--	--	--	--
GCF_000832845.1	Bacillus cereus ATCC 4342	--	--	--	--	--	--	--
GCF_000021205.1	Bacillus cereus B4264	--	--	--	--	--	--	--
GCF_000143605.1	Bacillus cereus biovar anthracis str. CI	--	--	--	--	--	--	--
GCF_002224345.1	Bacillus cereus C1L	--	--	--	--	--	--	--
GCF_000832385.1	Bacillus cereus D17	--	--	--	--	--	--	--
GCF_000011625.1	Bacillus cereus E33L	--	--	--	--	--	--	--
GCF_000833045.1	Bacillus cereus E33L	--	--	--	--	--	--	--
GCF_000239195.1	Bacillus cereus F837/76	--	--	--	--	--	--	--
GCF_000292415.1	Bacillus cereus FRI-35	--	--	--	--	--	--	--
GCF_000832805.1	Bacillus cereus G9241	--	--	--	--	--	--	--
GCF_000021305.1	Bacillus cereus G9842	--	--	--	--	--	--	--
GCF_000283675.1	Bacillus cereus NC7401	--	--	--	--	--	--	--
GCF_000013065.1	Bacillus cereus Q1	--	--	--	--	--	--	--
GCF_006704205.1	Bacillus ciccensis	--	--	--	--	--	--	--
GCF_003726095.1	Bacillus circulans	--	--	--	--	--	--	--
GCF_003726115.1	Bacillus circulans	--	--	--	--	--	--	--
GCF_000737305.2	Bacillus clausii	--	--	--	--	--	--	--
GCF_002250115.1	Bacillus clausii	--	--	--	--	--	--	--
GCF_000009825.1	Bacillus clausii KSM-K16	--	--	--	--	--	--	--
GCF_000876545.1	Bacillus coagulans	--	--	--	--	--	--	--
GCF_001039495.1	Bacillus coagulans	--	--	--	--	--	--	--
GCF_001870065.1	Bacillus coagulans	--	--	--	--	--	--	--
GCF_002946455.1	Bacillus coagulans	--	--	--	--	--	--	--
GCF_003184245.1	Bacillus coagulans	--	--	--	--	--	--	--
GCF_004114715.1	Bacillus coagulans	--	--	--	--	--	--	--
GCF_006716385.1	Bacillus coagulans	--	--	--	--	--	--	--
GCF_000217835.1	Bacillus coagulans 2-6	--	--	--	--	--	--	--
GCF_000169195.2	Bacillus coagulans 36D1	--	--	--	--	--	--	--
GCF_002250055.1	Bacillus cohnii	--	--	--	--	--	--	--
GCF_002250885.2	Bacillus cytotoxicus	--	--	--	--	--	--	--
GCF_002250905.2	Bacillus cytotoxicus	--	--	--	--	--	--	--
GCF_002250925.2	Bacillus cytotoxicus	--	--	--	--	--	--	--
GCF_002250945.2	Bacillus cytotoxicus	--	--	--	--	--	--	--
GCF_002250965.2	Bacillus cytotoxicus	--	--	--	--	--	--	--
GCF_002251005.2	Bacillus cytotoxicus	--	--	--	--	--	--	--
GCF_002251025.2	Bacillus cytotoxicus	--	--	--	--	--	--	--
GCF_002251045.2	Bacillus cytotoxicus	--	--	--	--	--	--	--
GCF_002251055.2	Bacillus cytotoxicus	--	--	--	--	--	--	--
GCF_002251115.2	Bacillus cytotoxicus	--	--	--	--	--	--	--
GCF_000017425.1	Bacillus cytotoxicus NVH 391-98	--	--	--	--	--	--	--
GCF_000972245.3	Bacillus filamentosus	--	--	--	--	--	--	--
GCF_002024265.1	Bacillus flexus	--	--	--	--	--	--	--
GCF_005577315.1	Bacillus flexus	--	--	--	--	--	--	--
GCF_003667765.1	Bacillus foraminis	--	--	--	--	--	--	--
GCF_900636945.1	Bacillus freudenreichii	--	--	--	--	--	--	--
GCF_001719185.1	Bacillus gibsonii	--	--	--	--	--	--	--
GCF_002443095.1	Bacillus glycinifermentans	--	--	--	--	--	--	--
GCF_004103615.1	Bacillus glycinifermentans	--	--	--	--	--	--	--
GCF_900093775.1	Bacillus glycinifermentans	--	--	--	--	--	--	--
GCF_005671335.1	Bacillus halodurans	--	--	--	--	--	--	--
GCF_000011145.1	Bacillus halodurans C-125	--	--	--	--	--	--	--
GCF_004006435.1	Bacillus halotolerans	--	--	--	--	--	--	--
GCF_006965425.1	Bacillus halotolerans	--	--	--	--	--	--	--
GCF_002157855.1	Bacillus horikoshii	--	--	--	--	--	--	--
GCF_000473245.1	Bacillus infantis NRRL B-14911	--	--	--	--	--	--	--
GCF_000959025.1	Bacillus intestinalis	--	--	--	--	--	--	--
GCF_002276165.1	Bacillus kochii	--	--	--	--	--	--	--
GCF_002109385.1	Bacillus krulwichiae	--	--	--	--	--	--	--
GCF_000706725.1	Bacillus lehensis G1	--	--	--	--	--	--	--
GCF_900478165.1	Bacillus lentus	--	--	--	--	--	--	--
GCF_001596055.1	Bacillus licheniformis	--	--	--	--	--	--	--
GCF_001726125.1	Bacillus licheniformis	--	--	--	--	--	--	--
GCF_002074075.1	Bacillus licheniformis	--	--	--	--	--	--	--
GCF_002074095.1	Bacillus licheniformis	--	--	--	--	--	--	--
GCF_002074115.1	Bacillus licheniformis	--	--	--	--	--	--	--
GCF_002074135.1	Bacillus licheniformis	--	--	--	--	--	--	--
GCF_002173675.1	Bacillus licheniformis	--	--	--	--	--	--	--
GCF_002174255.1	Bacillus licheniformis	--	--	--	--	--	--	--
GCF_002236895.1	Bacillus licheniformis	--	--	--	--	--	--	--
GCF_002504325.1	Bacillus licheniformis	--	--	--	--	--	--	--
GCF_002966955.1	Bacillus licheniformis	--	--	--	--	--	--	--
GCF_003253815.1	Bacillus licheniformis	--	--	--	--	--	--	--
GCF_003339545.1	Bacillus licheniformis	--	--	--	--	--	--	--
GCF_003595625.1	Bacillus licheniformis	--	--	--	--	--	--	--
GCF_003606405.1	Bacillus licheniformis	--	--	--	--	--	--	--
GCF_003952865.1	Bacillus licheniformis	--	--	--	--	--	--	--
GCF_004101525.1	Bacillus licheniformis	--	--	--	--	--	--	--
GCF_004103575.1	Bacillus licheniformis	--	--	--	--	--	--	--
GCF_004119755.1	Bacillus licheniformis	--	--	--	--	--	--	--
GCF_004119795.1	Bacillus licheniformis	--	--	--	--	--	--	--
GCF_004526275.1	Bacillus licheniformis	--	--	--	--	--	--	--
GCF_006094335.1	Bacillus licheniformis	--	--	--	--	--	--	--
GCF_006494795.1	Bacillus licheniformis	--	--	--	--	--	--	--
GCF_006974025.1	Bacillus licheniformis	--	--	--	--	--	--	--
GCF_007855455.1	Bacillus licheniformis	--	--	--	--	--	--	--
GCF_009662395.1	Bacillus licheniformis	--	--	--	--	--	--	--
GCF_902386215.1	Bacillus licheniformis	--	--	--	--	--	--	--
GCF_000008425.1	Bacillus licheniformis DSM 13 = ATCC 14580	--	--	--	--	--	--	--
GCF_000011645.1	Bacillus licheniformis DSM 13 = ATCC 14580	--	--	--	--	--	--	--
GCF_003667825.1	Bacillus litoralis	--	--	--	--	--	--	--
GCF_009739945.1	Bacillus luti	--	--	--	--	--	--	--
GCF_003667865.1	Bacillus marisflavi	--	--	--	--	--	--	--
GCF_009806575.1	Bacillus marisflavi	--	--	--	--	--	--	--
GCF_002009195.1	Bacillus megaterium	--	--	--	--	--	--	--
GCF_003072605.1	Bacillus megaterium	--	--	--	--	--	--	--
GCF_006385935.1	Bacillus megaterium	--	--	--	--	--	--	--
GCF_009497655.1	Bacillus megaterium	--	--	--	--	--	--	--
GCF_009911775.1	Bacillus megaterium	--	--	--	--	--	--	--
GCF_011058275.1	Bacillus megaterium	--	--	--	--	--	--	--
GCF_012275205.1	Bacillus megaterium	--	--	--	--	--	--	--
GCF_000025805.1	Bacillus megaterium DSM 319	--	--	--	--	--	--	--
GCF_000832985.1	Bacillus megaterium NBRC 15308 = ATCC 14581	--	--	--	--	--	--	--
GCF_006094495.1	Bacillus megaterium NBRC 15308 = ATCC 14581	--	--	--	--	--	--	--
GCF_000334875.3	Bacillus megaterium NCT-2	--	--	--	--	--	--	--
GCF_001050455.1	Bacillus megaterium Q3	--	--	--	--	--	--	--
GCF_000025825.1	Bacillus megaterium QM B1551	--	--	--	--	--	--	--
GCF_000225265.1	Bacillus megaterium WSH-002	--	--	--	--	--	--	--
GCF_003999735.1	Bacillus mesonae	--	--	--	--	--	--	--
GCF_000724485.1	Bacillus methanolicus MGA3	--	--	--	--	--	--	--
GCF_003612955.1	Bacillus mobilis	--	--	--	--	--	--	--
GCF_012648005.1	Bacillus mojavensis	--	--	--	--	--	--	--
GCF_001645685.2	Bacillus muralis	--	--	--	--	--	--	--
GCF_000775975.1	Bacillus mycoides	--	--	--	--	--	--	--
GCF_000832605.1	Bacillus mycoides	--	--	--	--	--	--	--
GCF_002104575.1	Bacillus mycoides	--	--	--	--	--	--	--
GCF_008274925.1	Bacillus mycoides	--	--	--	--	--	--	--
GCF_000018825.1	Bacillus mycoides KBAB4	--	--	--	--	--	--	--
GCF_000294775.2	Bacillus oceanisediminis 2691	--	--	--	--	--	--	--
GCF_009884315.1	Bacillus pacificus	--	--	--	--	--	--	--
GCF_000876525.1	Bacillus paralicheniformis	--	--	--	--	--	--	--
GCF_002068155.1	Bacillus paralicheniformis	--	--	--	--	--	--	--
GCF_002393225.1	Bacillus paralicheniformis	--	--	--	--	--	--	--
GCF_002993925.1	Bacillus paralicheniformis	--	--	--	--	--	--	--
GCF_002993945.1	Bacillus paralicheniformis	--	--	--	--	--	--	--
GCF_003711025.1	Bacillus paralicheniformis	--	--	--	--	--	--	--
GCF_008365255.1	Bacillus paralicheniformis	--	--	--	--	--	--	--
GCF_009497935.1	Bacillus paralicheniformis	--	--	--	--	--	--	--
GCF_000408885.1	Bacillus paralicheniformis ATCC 9945a	--	--	--	--	--	--	--
GCF_005848985.1	Bacillus paranthracis	--	--	--	--	--	--	--
GCF_009799965.1	Bacillus paranthracis	--	--	--	--	--	--	--
GCF_010669045.1	Bacillus paranthracis	--	--	--	--	--	--	--
GCF_000005825.2	Bacillus pseudofirmus OF4	--	--	--	--	--	--	--
GCF_000742855.1	Bacillus pseudomycoides	--	--	--	--	--	--	--
GCF_000832885.1	Bacillus pseudomycoides	--	--	--	--	--	--	--
GCF_000590455.1	Bacillus pumilus	--	--	--	--	--	--	--
GCF_001548215.1	Bacillus pumilus	--	--	--	--	--	--	--
GCF_001578165.1	Bacillus pumilus	--	--	--	--	--	--	--
GCF_001578205.1	Bacillus pumilus	--	--	--	--	--	--	--
GCF_001704975.1	Bacillus pumilus	--	--	--	--	--	--	--
GCF_003431975.1	Bacillus pumilus	--	--	--	--	--	--	--
GCF_003571425.1	Bacillus pumilus	--	--	--	--	--	--	--
GCF_004006455.1	Bacillus pumilus	--	--	--	--	--	--	--
GCF_900186955.1	Bacillus pumilus	--	--	--	--	--	--	--
GCF_000017885.4	Bacillus pumilus SAFR-032	--	--	--	--	--	--	--
GCF_001895885.1	Bacillus safensis	--	--	--	--	--	--	--
GCF_001938665.1	Bacillus safensis	--	--	--	--	--	--	--
GCF_001938685.1	Bacillus safensis	--	--	--	--	--	--	--
GCF_001938705.1	Bacillus safensis	--	--	--	--	--	--	--
GCF_002077215.1	Bacillus safensis	--	--	--	--	--	--	--
GCF_008244765.1	Bacillus safensis	--	--	--	--	--	--	--
GCF_002850535.1	Bacillus siamensis	--	--	--	--	--	--	--
GCF_001578185.1	Bacillus simplex	--	--	--	--	--	--	--
GCF_002243645.1	Bacillus simplex NBRC 15720 = DSM 1321	--	--	--	--	--	--	--
GCF_001050115.1	Bacillus smithii	--	--	--	--	--	--	--
GCF_002202015.1	Bacillus sonorensis	--	--	--	--	--	--	--
GCF_000242895.2	Bacillus sp. 1NLA3E	--	--	--	--	--	--	--
GCF_002269275.1	Bacillus sp. 1s-1	--	--	--	--	--	--	--
GCF_001999205.1	Bacillus sp. 275	--	--	--	--	--	--	--
GCF_009861435.1	Bacillus sp. A260	--	--	--	--	--	--	--
GCF_001831375.1	Bacillus sp. ABP14	--	--	--	--	--	--	--
GCF_009906915.1	Bacillus sp. AM1(2019)	--	--	--	--	--	--	--
GCF_008274865.1	Bacillus sp. AR4-2	--	--	--	--	--	--	--
GCF_007363175.1	Bacillus sp. BD59S	--	--	--	--	--	--	--
GCF_000827045.1	Bacillus sp. BH072	--	--	--	--	--	--	--
GCF_000952895.1	Bacillus sp. BS34A	--	--	--	--	--	--	--
GCF_008432245.1	Bacillus sp. BS98	--	--	--	--	--	--	--
GCF_011082085.1	Bacillus sp. Cs-700	--	--	--	--	--	--	--
GCF_003330965.1	Bacillus sp. DM2	--	--	--	--	--	--	--
GCF_009720625.1	Bacillus sp. DSL-17	--	--	--	--	--	--	--
GCF_004799705.1	Bacillus sp. DU-106	--	--	--	--	--	--	--
GCF_002073415.2	Bacillus sp. FDAARGOS_235	--	--	--	--	--	--	--
GCF_003812125.1	Bacillus sp. FDAARGOS_527	--	--	--	--	--	--	--
GCF_001719225.1	Bacillus sp. FJAT-14266	--	--	--	--	--	--	--
GCF_007995155.1	Bacillus sp. FJAT-25496	--	--	--	--	--	--	--
GCF_001896025.1	Bacillus sp. H15-1	--	--	--	--	--	--	--
GCF_002833485.1	Bacillus sp. HBCD-sjtu	--	--	--	--	--	--	--
GCF_012572025.1	Bacillus sp. HNA3	--	--	--	--	--	--	--
GCF_001648135.1	Bacillus sp. IHB B 7164	--	--	--	--	--	--	--
GCF_008274905.1	Bacillus sp. JAS24-2	--	--	--	--	--	--	--
GCF_000259365.1	Bacillus sp. JS	--	--	--	--	--	--	--
GCF_005937795.2	Bacillus sp. KBS0812	--	--	--	--	--	--	--
GCF_000978495.1	Bacillus sp. LM 4-2	--	--	--	--	--	--	--
GCF_011008975.1	Bacillus sp. LUNF1	--	--	--	--	--	--	--
GCF_002763675.1	Bacillus sp. Lzh-5	--	--	--	--	--	--	--
GCF_006965545.1	Bacillus sp. M4U3P1	--	--	--	--	--	--	--
GCF_002201875.1	Bacillus sp. MD-5	--	--	--	--	--	--	--
GCF_009759805.1	Bacillus sp. ms-22	--	--	--	--	--	--	--
GCF_009818105.1	Bacillus sp. N1-1	--	--	--	--	--	--	--
GCF_009676825.1	Bacillus sp. N3536	--	--	--	--	--	--	--
GCF_000465465.2	Bacillus sp. NSP9.1	--	--	--	--	--	--	--
GCF_000829195.1	Bacillus sp. OxB-1	--	--	--	--	--	--	--
GCF_000815145.1	Bacillus sp. Pc3	--	--	--	--	--	--	--
GCF_001816185.2	Bacillus sp. RZ2MS9	--	--	--	--	--	--	--
GCF_005154805.1	Bacillus sp. S3	--	--	--	--	--	--	--
GCF_000469135.2	Bacillus sp. SB49	--	--	--	--	--	--	--
GCF_001553895.1	Bacillus sp. SDLI1	--	--	--	--	--	--	--
GCF_008274885.1	Bacillus sp. SH8-8	--	--	--	--	--	--	--
GCF_002843505.1	Bacillus sp. SJ-10	--	--	--	--	--	--	--
GCF_004322655.1	Bacillus sp. SYJ	--	--	--	--	--	--	--
GCF_009363695.1	Bacillus sp. THAF10	--	--	--	--	--	--	--
GCF_000800825.1	Bacillus sp. WP8	--	--	--	--	--	--	--
GCF_004103875.1	Bacillus sp. WR11	--	--	--	--	--	--	--
GCF_000747345.1	Bacillus sp. X1(2014)	--	--	--	--	--	--	--
GCF_003047225.1	Bacillus sp. Y-01	--	--	--	--	--	--	--
GCF_003586445.1	Bacillus sp. Y1	--	--	--	--	--	--	--
GCF_000877815.1	Bacillus sp. YP1	--	--	--	--	--	--	--
GCF_003047165.1	Bacillus sp. ZY-1-1	--	--	--	--	--	--	--
GCF_000772205.1	Bacillus subtilis	--	--	--	--	--	--	--
GCF_000782835.1	Bacillus subtilis	--	--	--	--	--	--	--
GCF_000789295.1	Bacillus subtilis	--	--	--	--	--	--	--
GCF_000953615.1	Bacillus subtilis	--	--	--	--	--	--	--
GCF_001015095.1	Bacillus subtilis	--	--	--	--	--	--	--
GCF_001037985.1	Bacillus subtilis	--	--	--	--	--	--	--
GCF_001604995.1	Bacillus subtilis	--	--	--	--	--	--	--
GCF_001704095.1	Bacillus subtilis	--	--	--	--	--	--	--
GCF_001720505.1	Bacillus subtilis	--	--	--	--	--	--	--
GCF_001746575.1	Bacillus subtilis	--	--	--	--	--	--	--
GCF_001747445.1	Bacillus subtilis	--	--	--	--	--	--	--
GCF_001808235.1	Bacillus subtilis	--	--	--	--	--	--	--
GCF_001889385.1	Bacillus subtilis	--	--	--	--	--	--	--
GCF_001889625.1	Bacillus subtilis	--	--	--	--	--	--	--
GCF_001890405.1	Bacillus subtilis	--	--	--	--	--	--	--
GCF_001902555.1	Bacillus subtilis	--	--	--	--	--	--	--
GCF_002055965.1	Bacillus subtilis	--	--	--	--	--	--	--
GCF_002072735.1	Bacillus subtilis	--	--	--	--	--	--	--
GCF_002096095.1	Bacillus subtilis	--	--	--	--	--	--	--
GCF_002142595.1	Bacillus subtilis	--	--	--	--	--	--	--
GCF_002163815.1	Bacillus subtilis	--	--	--	--	--	--	--
GCF_002202055.1	Bacillus subtilis	--	--	--	--	--	--	--
GCF_002216085.1	Bacillus subtilis	--	--	--	--	--	--	--
GCF_002269175.1	Bacillus subtilis	--	--	--	--	--	--	--
GCF_002269195.1	Bacillus subtilis	--	--	--	--	--	--	--
GCF_002290305.1	Bacillus subtilis	--	--	--	--	--	--	--
GCF_002893805.1	Bacillus subtilis	--	--	--	--	--	--	--
GCF_002982175.1	Bacillus subtilis	--	--	--	--	--	--	--
GCF_003148355.1	Bacillus subtilis	--	--	--	--	--	--	--
GCF_003184225.1	Bacillus subtilis	--	--	--	--	--	--	--
GCF_003610955.1	Bacillus subtilis	--	--	--	--	--	--	--
GCF_003612735.1	Bacillus subtilis	--	--	--	--	--	--	--
GCF_004101345.1	Bacillus subtilis	--	--	--	--	--	--	--
GCF_004101365.1	Bacillus subtilis	--	--	--	--	--	--	--
GCF_004101405.1	Bacillus subtilis	--	--	--	--	--	--	--
GCF_004101425.1	Bacillus subtilis	--	--	--	--	--	--	--
GCF_004101445.1	Bacillus subtilis	--	--	--	--	--	--	--
GCF_004101465.1	Bacillus subtilis	--	--	--	--	--	--	--
GCF_004101485.1	Bacillus subtilis	--	--	--	--	--	--	--
GCF_004101565.1	Bacillus subtilis	--	--	--	--	--	--	--
GCF_004101945.1	Bacillus subtilis	--	--	--	--	--	--	--
GCF_004103535.1	Bacillus subtilis	--	--	--	--	--	--	--
GCF_004103555.1	Bacillus subtilis	--	--	--	--	--	--	--
GCF_004103595.1	Bacillus subtilis	--	--	--	--	--	--	--
GCF_004119535.1	Bacillus subtilis	--	--	--	--	--	--	--
GCF_004119555.1	Bacillus subtilis	--	--	--	--	--	--	--
GCF_004119595.1	Bacillus subtilis	--	--	--	--	--	--	--
GCF_004119615.1	Bacillus subtilis	--	--	--	--	--	--	--
GCF_004119635.1	Bacillus subtilis	--	--	--	--	--	--	--
GCF_004119655.1	Bacillus subtilis	--	--	--	--	--	--	--
GCF_004119675.1	Bacillus subtilis	--	--	--	--	--	--	--
GCF_004119695.1	Bacillus subtilis	--	--	--	--	--	--	--
GCF_004119715.1	Bacillus subtilis	--	--	--	--	--	--	--
GCF_004119775.1	Bacillus subtilis	--	--	--	--	--	--	--
GCF_004119815.1	Bacillus subtilis	--	--	--	--	--	--	--
GCF_004119835.1	Bacillus subtilis	--	--	--	--	--	--	--
GCF_004119875.1	Bacillus subtilis	--	--	--	--	--	--	--
GCF_005160425.1	Bacillus subtilis	--	--	--	--	--	--	--
GCF_005234095.1	Bacillus subtilis	--	--	--	--	--	--	--
GCF_005849145.1	Bacillus subtilis	--	--	--	--	--	--	--
GCF_006165085.1	Bacillus subtilis	--	--	--	--	--	--	--
GCF_006364495.1	Bacillus subtilis	--	--	--	--	--	--	--
GCF_008831405.1	Bacillus subtilis	--	--	--	--	--	--	--
GCF_009363835.1	Bacillus subtilis	--	--	--	--	--	--	--
GCF_009497795.1	Bacillus subtilis	--	--	--	--	--	--	--
GCF_009497815.1	Bacillus subtilis	--	--	--	--	--	--	--
GCF_009662155.1	Bacillus subtilis	--	--	--	--	--	--	--
GCF_009662175.1	Bacillus subtilis	--	--	--	--	--	--	--
GCF_009662195.1	Bacillus subtilis	--	--	--	--	--	--	--
GCF_009662215.1	Bacillus subtilis	--	--	--	--	--	--	--
GCF_009662235.1	Bacillus subtilis	--	--	--	--	--	--	--
GCF_009662255.1	Bacillus subtilis	--	--	--	--	--	--	--
GCF_009662275.1	Bacillus subtilis	--	--	--	--	--	--	--
GCF_009662335.1	Bacillus subtilis	--	--	--	--	--	--	--
GCF_009662355.1	Bacillus subtilis	--	--	--	--	--	--	--
GCF_009662375.1	Bacillus subtilis	--	--	--	--	--	--	--
GCF_009662415.1	Bacillus subtilis	--	--	--	--	--	--	--
GCF_009662435.1	Bacillus subtilis	--	--	--	--	--	--	--
GCF_009662455.1	Bacillus subtilis	--	--	--	--	--	--	--
GCF_009665145.1	Bacillus subtilis	--	--	--	--	--	--	--
GCF_009857115.1	Bacillus subtilis	--	--	--	--	--	--	--
GCF_009866865.1	Bacillus subtilis	--	--	--	--	--	--	--
GCF_009884005.1	Bacillus subtilis	--	--	--	--	--	--	--
GCF_009913255.1	Bacillus subtilis	--	--	--	--	--	--	--
GCF_009913275.1	Bacillus subtilis	--	--	--	--	--	--	--
GCF_009913395.1	Bacillus subtilis	--	--	--	--	--	--	--
GCF_009913515.1	Bacillus subtilis	--	--	--	--	--	--	--
GCF_009913535.1	Bacillus subtilis	--	--	--	--	--	--	--
GCF_009913555.1	Bacillus subtilis	--	--	--	--	--	--	--
GCF_009913575.1	Bacillus subtilis	--	--	--	--	--	--	--
GCF_009913595.1	Bacillus subtilis	--	--	--	--	--	--	--
GCF_009914155.1	Bacillus subtilis	--	--	--	--	--	--	--
GCF_009914705.1	Bacillus subtilis	--	--	--	--	--	--	--
GCF_011456075.1	Bacillus subtilis	--	--	--	--	--	--	--
GCF_012647565.1	Bacillus subtilis	--	--	--	--	--	--	--
GCF_000523045.1	Bacillus subtilis BEST7003	--	--	--	--	--	--	--
GCF_000186745.1	Bacillus subtilis BSn5	--	--	--	--	--	--	--
GCF_000973605.1	Bacillus subtilis HJ5	--	--	--	--	--	--	--
GCF_000971925.1	Bacillus subtilis KCTC 1028 = ATCC 6051a	--	--	--	--	--	--	--
GCF_000497485.1	Bacillus subtilis PY79	--	--	--	--	--	--	--
GCF_000293765.1	Bacillus subtilis QB928	--	--	--	--	--	--	--
GCF_001534785.1	Bacillus subtilis subsp. inaquosorum	--	--	--	--	--	--	--
GCF_003148415.1	Bacillus subtilis subsp. inaquosorum	--	--	--	--	--	--	--
GCF_001565875.1	Bacillus subtilis subsp. natto	--	--	--	--	--	--	--
GCF_000209795.2	Bacillus subtilis subsp. natto BEST195	--	--	--	--	--	--	--
GCF_006094475.1	Bacillus subtilis subsp. spizizenii ATCC 6633	--	--	--	--	--	--	--
GCF_000146565.1	Bacillus subtilis subsp. spizizenii str. W23	--	--	--	--	--	--	--
GCF_000227465.1	Bacillus subtilis subsp. spizizenii TU-B-10	--	--	--	--	--	--	--
GCF_000827065.1	Bacillus subtilis subsp. subtilis	--	--	--	--	--	--	--
GCF_001465815.1	Bacillus subtilis subsp. subtilis	--	--	--	--	--	--	--
GCF_001541905.1	Bacillus subtilis subsp. subtilis	--	--	--	--	--	--	--
GCF_001660525.1	Bacillus subtilis subsp. subtilis	--	--	--	--	--	--	--
GCF_001697265.1	Bacillus subtilis subsp. subtilis	--	--	--	--	--	--	--
GCF_001703495.1	Bacillus subtilis subsp. subtilis	--	--	--	--	--	--	--
GCF_002173615.1	Bacillus subtilis subsp. subtilis	--	--	--	--	--	--	--
GCF_002173695.1	Bacillus subtilis subsp. subtilis	--	--	--	--	--	--	--
GCF_002173715.1	Bacillus subtilis subsp. subtilis	--	--	--	--	--	--	--
GCF_002201955.1	Bacillus subtilis subsp. subtilis	--	--	--	--	--	--	--
GCF_002201995.1	Bacillus subtilis subsp. subtilis	--	--	--	--	--	--	--
GCF_002202035.1	Bacillus subtilis subsp. subtilis	--	--	--	--	--	--	--
GCF_003665195.1	Bacillus subtilis subsp. subtilis	--	--	--	--	--	--	--
GCF_003665215.1	Bacillus subtilis subsp. subtilis	--	--	--	--	--	--	--
GCF_003665235.1	Bacillus subtilis subsp. subtilis	--	--	--	--	--	--	--
GCF_003665255.1	Bacillus subtilis subsp. subtilis	--	--	--	--	--	--	--
GCF_003665275.1	Bacillus subtilis subsp. subtilis	--	--	--	--	--	--	--
GCF_003665295.1	Bacillus subtilis subsp. subtilis	--	--	--	--	--	--	--
GCF_003665315.1	Bacillus subtilis subsp. subtilis	--	--	--	--	--	--	--
GCF_003665335.1	Bacillus subtilis subsp. subtilis	--	--	--	--	--	--	--
GCF_003665355.1	Bacillus subtilis subsp. subtilis	--	--	--	--	--	--	--
GCF_003665395.1	Bacillus subtilis subsp. subtilis	--	--	--	--	--	--	--
GCF_004328925.1	Bacillus subtilis subsp. subtilis	--	--	--	--	--	--	--
GCF_006741845.1	Bacillus subtilis subsp. subtilis	--	--	--	--	--	--	--
GCF_012648205.1	Bacillus subtilis subsp. subtilis	--	--	--	--	--	--	--
GCF_012648345.1	Bacillus subtilis subsp. subtilis	--	--	--	--	--	--	--
GCF_000344745.1	Bacillus subtilis subsp. subtilis 6051-HGW	--	--	--	--	--	--	--
GCF_006088795.1	Bacillus subtilis subsp. subtilis NCIB 3610 = ATCC 6051	--	--	--	--	--	--	--
GCF_000009045.1	Bacillus subtilis subsp. subtilis str. 168	--	--	--	--	--	--	--
GCF_000789275.1	Bacillus subtilis subsp. subtilis str. 168	--	--	--	--	--	--	--
GCF_000699525.1	Bacillus subtilis subsp. subtilis str. AG1839	--	--	--	--	--	--	--
GCF_000349795.1	Bacillus subtilis subsp. subtilis str. BAB-1	--	--	--	--	--	--	--
GCF_000321395.1	Bacillus subtilis subsp. subtilis str. BSP1	--	--	--	--	--	--	--
GCF_000699465.1	Bacillus subtilis subsp. subtilis str. JH642 substr. AG174	--	--	--	--	--	--	--
GCF_000706705.1	Bacillus subtilis subsp. subtilis str. OH 131.1	--	--	--	--	--	--	--
GCF_000227485.1	Bacillus subtilis subsp. subtilis str. RO-NN-1	--	--	--	--	--	--	--
GCF_012030675.1	Bacillus subtilis subsp. subtilis str. SMY	--	--	--	--	--	--	--
GCF_000737405.1	Bacillus subtilis TO-A	--	--	--	--	--	--	--
GCF_000338735.1	Bacillus subtilis XF-1	--	--	--	--	--	--	--
GCF_012225885.1	Bacillus tequilensis	--	--	--	--	--	--	--
GCF_003096215.1	Bacillus thermoamylovorans	--	--	--	--	--	--	--
GCF_004116995.1	Bacillus thermocopriae	--	--	--	--	--	--	--
GCF_000832485.1	Bacillus thuringiensis	--	--	--	--	--	--	--
GCF_000832825.1	Bacillus thuringiensis	--	--	--	--	--	--	--
GCF_000832925.1	Bacillus thuringiensis	--	--	--	--	--	--	--
GCF_000833085.1	Bacillus thuringiensis	--	--	--	--	--	--	--
GCF_001017635.1	Bacillus thuringiensis	--	--	--	--	--	--	--
GCF_001182785.1	Bacillus thuringiensis	--	--	--	--	--	--	--
GCF_001420855.1	Bacillus thuringiensis	--	--	--	--	--	--	--
GCF_001455345.1	Bacillus thuringiensis	--	--	--	--	--	--	--
GCF_001595725.1	Bacillus thuringiensis	--	--	--	--	--	--	--
GCF_001598095.1	Bacillus thuringiensis	--	--	--	--	--	--	--
GCF_001618665.1	Bacillus thuringiensis	--	--	--	--	--	--	--
GCF_001685565.1	Bacillus thuringiensis	--	--	--	--	--	--	--
GCF_001692675.1	Bacillus thuringiensis	--	--	--	--	--	--	--
GCF_002025105.1	Bacillus thuringiensis	--	--	--	--	--	--	--
GCF_002119445.1	Bacillus thuringiensis	--	--	--	--	--	--	--
GCF_002173755.1	Bacillus thuringiensis	--	--	--	--	--	--	--
GCF_002184245.1	Bacillus thuringiensis	--	--	--	--	--	--	--
GCF_002192515.1	Bacillus thuringiensis	--	--	--	--	--	--	--
GCF_002222555.1	Bacillus thuringiensis	--	--	--	--	--	--	--
GCF_003054785.2	Bacillus thuringiensis	--	--	--	--	--	--	--
GCF_003626955.1	Bacillus thuringiensis	--	--	--	--	--	--	--
GCF_003991175.1	Bacillus thuringiensis	--	--	--	--	--	--	--
GCF_005155285.1	Bacillus thuringiensis	--	--	--	--	--	--	--
GCF_006151925.1	Bacillus thuringiensis	--	--	--	--	--	--	--
GCF_009025915.1	Bacillus thuringiensis	--	--	--	--	--	--	--
GCF_009224065.1	Bacillus thuringiensis	--	--	--	--	--	--	--
GCF_000092165.1	Bacillus thuringiensis BMB171	--	--	--	--	--	--	--
GCF_001721165.1	Bacillus thuringiensis Bt18247	--	--	--	--	--	--	--
GCF_000306745.1	Bacillus thuringiensis Bt407	--	--	--	--	--	--	--
GCF_000835025.1	Bacillus thuringiensis HD1002	--	--	--	--	--	--	--
GCF_000292455.1	Bacillus thuringiensis HD-771	--	--	--	--	--	--	--
GCF_000292705.1	Bacillus thuringiensis HD-789	--	--	--	--	--	--	--
GCF_003546665.1	Bacillus thuringiensis LM1212	--	--	--	--	--	--	--
GCF_000300475.1	Bacillus thuringiensis MC28	--	--	--	--	--	--	--
GCF_001640965.1	Bacillus thuringiensis serovar alesti	--	--	--	--	--	--	--
GCF_000193355.1	Bacillus thuringiensis serovar chinensis CT-43	--	--	--	--	--	--	--
GCF_000803665.1	Bacillus thuringiensis serovar galleriae	--	--	--	--	--	--	--
GCF_001183785.1	Bacillus thuringiensis serovar indiana	--	--	--	--	--	--	--
GCF_003445395.2	Bacillus thuringiensis serovar israelensis	--	--	--	--	--	--	--
GCF_000717535.1	Bacillus thuringiensis serovar kurstaki str. HD-1	--	--	--	--	--	--	--
GCF_000338755.1	Bacillus thuringiensis serovar kurstaki str. HD73	--	--	--	--	--	--	--
GCF_000688795.1	Bacillus thuringiensis serovar kurstaki str. YBT-1520	--	--	--	--	--	--	--
GCF_000747545.1	Bacillus thuringiensis serovar kurstaki str. YBT-1520	--	--	--	--	--	--	--
GCF_000940785.1	Bacillus thuringiensis serovar morrisoni	--	--	--	--	--	--	--
GCF_000341665.1	Bacillus thuringiensis serovar thuringiensis str. IS5056	--	--	--	--	--	--	--
GCF_001548175.1	Bacillus thuringiensis serovar tolworthi	--	--	--	--	--	--	--
GCF_000015065.1	Bacillus thuringiensis str. Al Hakam	--	--	--	--	--	--	--
GCF_000497525.1	Bacillus thuringiensis YBT-1518	--	--	--	--	--	--	--
GCF_000496285.1	Bacillus toyonensis BCT-7112	--	--	--	--	--	--	--
GCF_006457285.1	Bacillus tropicus	--	--	--	--	--	--	--
GCF_002113805.1	Bacillus vallismortis	--	--	--	--	--	--	--
GCF_003667885.1	Bacillus vallismortis	--	--	--	--	--	--	--
GCF_004116955.1	Bacillus vallismortis	--	--	--	--	--	--	--
GCF_000769555.1	Bacillus velezensis	--	--	--	--	--	--	--
GCF_000815275.2	Bacillus velezensis	--	--	--	--	--	--	--
GCF_000833005.1	Bacillus velezensis	--	--	--	--	--	--	--
GCF_000973485.1	Bacillus velezensis	--	--	--	--	--	--	--
GCF_000987825.1	Bacillus velezensis	--	--	--	--	--	--	--
GCF_000988345.1	Bacillus velezensis	--	--	--	--	--	--	--
GCF_001023595.1	Bacillus velezensis	--	--	--	--	--	--	--
GCF_001536925.1	Bacillus velezensis	--	--	--	--	--	--	--
GCF_001593395.2	Bacillus velezensis	--	--	--	--	--	--	--
GCF_001685645.1	Bacillus velezensis	--	--	--	--	--	--	--
GCF_001687745.1	Bacillus velezensis	--	--	--	--	--	--	--
GCF_001723585.1	Bacillus velezensis	--	--	--	--	--	--	--
GCF_001752685.2	Bacillus velezensis	--	--	--	--	--	--	--
GCF_001854345.1	Bacillus velezensis	--	--	--	--	--	--	--
GCF_001857985.1	Bacillus velezensis	--	--	--	--	--	--	--
GCF_002005345.1	Bacillus velezensis	--	--	--	--	--	--	--
GCF_002057535.1	Bacillus velezensis	--	--	--	--	--	--	--
GCF_002072695.1	Bacillus velezensis	--	--	--	--	--	--	--
GCF_002105595.1	Bacillus velezensis	--	--	--	--	--	--	--
GCF_002117165.1	Bacillus velezensis	--	--	--	--	--	--	--
GCF_002157265.1	Bacillus velezensis	--	--	--	--	--	--	--
GCF_002192235.1	Bacillus velezensis	--	--	--	--	--	--	--
GCF_002201935.1	Bacillus velezensis	--	--	--	--	--	--	--
GCF_002205715.1	Bacillus velezensis	--	--	--	--	--	--	--
GCF_002216755.1	Bacillus velezensis	--	--	--	--	--	--	--
GCF_002237515.1	Bacillus velezensis	--	--	--	--	--	--	--
GCF_002238395.1	Bacillus velezensis	--	--	--	--	--	--	--
GCF_002243325.2	Bacillus velezensis	--	--	--	--	--	--	--
GCF_002310315.1	Bacillus velezensis	--	--	--	--	--	--	--
GCF_002327165.1	Bacillus velezensis	--	--	--	--	--	--	--
GCF_002556565.1	Bacillus velezensis	--	--	--	--	--	--	--
GCF_002688525.1	Bacillus velezensis	--	--	--	--	--	--	--
GCF_002741705.1	Bacillus velezensis	--	--	--	--	--	--	--
GCF_002761535.1	Bacillus velezensis	--	--	--	--	--	--	--
GCF_002764075.1	Bacillus velezensis	--	--	--	--	--	--	--
GCF_002795885.1	Bacillus velezensis	--	--	--	--	--	--	--
GCF_002796465.1	Bacillus velezensis	--	--	--	--	--	--	--
GCF_002844125.1	Bacillus velezensis	--	--	--	--	--	--	--
GCF_002845365.1	Bacillus velezensis	--	--	--	--	--	--	--
GCF_002850475.1	Bacillus velezensis	--	--	--	--	--	--	--
GCF_002893845.1	Bacillus velezensis	--	--	--	--	--	--	--
GCF_002944585.1	Bacillus velezensis	--	--	--	--	--	--	--
GCF_002968415.1	Bacillus velezensis	--	--	--	--	--	--	--
GCF_003045165.1	Bacillus velezensis	--	--	--	--	--	--	--
GCF_003047005.1	Bacillus velezensis	--	--	--	--	--	--	--
GCF_003047025.1	Bacillus velezensis	--	--	--	--	--	--	--
GCF_003047045.1	Bacillus velezensis	--	--	--	--	--	--	--
GCF_003071465.1	Bacillus velezensis	--	--	--	--	--	--	--
GCF_003073255.1	Bacillus velezensis	--	--	--	--	--	--	--
GCF_003073455.1	Bacillus velezensis	--	--	--	--	--	--	--
GCF_003076535.1	Bacillus velezensis	--	--	--	--	--	--	--
GCF_003150855.1	Bacillus velezensis	--	--	--	--	--	--	--
GCF_003265265.1	Bacillus velezensis	--	--	--	--	--	--	--
GCF_003285085.1	Bacillus velezensis	--	--	--	--	--	--	--
GCF_003390415.1	Bacillus velezensis	--	--	--	--	--	--	--
GCF_003431885.1	Bacillus velezensis	--	--	--	--	--	--	--
GCF_003432425.1	Bacillus velezensis	--	--	--	--	--	--	--
GCF_003546955.1	Bacillus velezensis	--	--	--	--	--	--	--
GCF_003555525.1	Bacillus velezensis	--	--	--	--	--	--	--
GCF_003573875.1	Bacillus velezensis	--	--	--	--	--	--	--
GCF_003612755.1	Bacillus velezensis	--	--	--	--	--	--	--
GCF_003667745.1	Bacillus velezensis	--	--	--	--	--	--	--
GCF_003721475.1	Bacillus velezensis	--	--	--	--	--	--	--
GCF_003854915.1	Bacillus velezensis	--	--	--	--	--	--	--
GCF_003855275.1	Bacillus velezensis	--	--	--	--	--	--	--
GCF_003860445.1	Bacillus velezensis	--	--	--	--	--	--	--
GCF_004101805.1	Bacillus velezensis	--	--	--	--	--	--	--
GCF_004119575.1	Bacillus velezensis	--	--	--	--	--	--	--
GCF_004119735.1	Bacillus velezensis	--	--	--	--	--	--	--
GCF_004119855.1	Bacillus velezensis	--	--	--	--	--	--	--
GCF_004329055.1	Bacillus velezensis	--	--	--	--	--	--	--
GCF_004337655.1	Bacillus velezensis	--	--	--	--	--	--	--
GCF_004799565.1	Bacillus velezensis	--	--	--	--	--	--	--
GCF_006489235.1	Bacillus velezensis	--	--	--	--	--	--	--
GCF_006489255.1	Bacillus velezensis	--	--	--	--	--	--	--
GCF_006489275.1	Bacillus velezensis	--	--	--	--	--	--	--
GCF_006965525.1	Bacillus velezensis	--	--	--	--	--	--	--
GCF_006974185.1	Bacillus velezensis	--	--	--	--	--	--	--
GCF_008244925.1	Bacillus velezensis	--	--	--	--	--	--	--
GCF_008367895.1	Bacillus velezensis	--	--	--	--	--	--	--
GCF_008727675.1	Bacillus velezensis	--	--	--	--	--	--	--
GCF_008802875.1	Bacillus velezensis	--	--	--	--	--	--	--
GCF_009362235.1	Bacillus velezensis	--	--	--	--	--	--	--
GCF_009663035.1	Bacillus velezensis	--	--	--	--	--	--	--
GCF_009664145.1	Bacillus velezensis	--	--	--	--	--	--	--
GCF_009738165.1	Bacillus velezensis	--	--	--	--	--	--	--
GCF_009789615.1	Bacillus velezensis	--	--	--	--	--	--	--
GCF_009834085.1	Bacillus velezensis	--	--	--	--	--	--	--
GCF_009856975.1	Bacillus velezensis	--	--	--	--	--	--	--
GCF_009913295.1	Bacillus velezensis	--	--	--	--	--	--	--
GCF_009913315.1	Bacillus velezensis	--	--	--	--	--	--	--
GCF_009913335.1	Bacillus velezensis	--	--	--	--	--	--	--
GCF_009913355.1	Bacillus velezensis	--	--	--	--	--	--	--
GCF_009913375.1	Bacillus velezensis	--	--	--	--	--	--	--
GCF_009913475.1	Bacillus velezensis	--	--	--	--	--	--	--
GCF_009913495.1	Bacillus velezensis	--	--	--	--	--	--	--
GCF_009914135.1	Bacillus velezensis	--	--	--	--	--	--	--
GCF_009914175.1	Bacillus velezensis	--	--	--	--	--	--	--
GCF_009931675.1	Bacillus velezensis	--	--	--	--	--	--	--
GCF_011032725.1	Bacillus velezensis	--	--	--	--	--	--	--
GCF_011100445.1	Bacillus velezensis	--	--	--	--	--	--	--
GCF_011769925.1	Bacillus velezensis	--	--	--	--	--	--	--
GCF_011784665.1	Bacillus velezensis	--	--	--	--	--	--	--
GCF_012226065.1	Bacillus velezensis	--	--	--	--	--	--	--
GCF_012275165.1	Bacillus velezensis	--	--	--	--	--	--	--
GCF_012647845.1	Bacillus velezensis	--	--	--	--	--	--	--
GCF_000319475.1	Bacillus velezensis AS43.3	--	--	--	--	--	--	--
GCF_000283695.1	Bacillus velezensis CAU B946	--	--	--	--	--	--	--
GCF_000015785.2	Bacillus velezensis FZB42	--	--	--	--	--	--	--
GCF_000493375.1	Bacillus velezensis NAU-B3	--	--	--	--	--	--	--
GCF_000973585.1	Bacillus velezensis NJN-6	--	--	--	--	--	--	--
GCF_000685725.1	Bacillus velezensis SQR9	--	--	--	--	--	--	--
GCF_000583065.1	Bacillus velezensis TrigoCor1448	--	--	--	--	--	--	--
GCF_000455565.1	Bacillus velezensis UCMB5033	--	--	--	--	--	--	--
GCF_000341875.1	Bacillus velezensis UCMB5036	--	--	--	--	--	--	--
GCF_000455585.1	Bacillus velezensis UCMB5113	--	--	--	--	--	--	--
GCF_000284395.1	Bacillus velezensis YAU B9601-Y2	--	--	--	--	--	--	--
GCF_009858215.1	Bacillus vietnamensis	--	--	--	--	--	--	--
GCF_001889165.1	Bacillus weihaiensis	--	--	--	--	--	--	--
GCF_008807735.1	Bacillus wiedmannii	--	--	--	--	--	--	--
GCF_001857925.1	Bacillus xiamenensis	--	--	--	--	--	--	--
GCF_001642935.1	Fictibacillus arsenicus	--	--	--	--	--	--	--
GCF_001629705.1	Fictibacillus phosphorivorans	--	--	--	--	--	--	--
GCF_000445995.2	Geobacillus genomosp. 3	--	--	--	--	--	--	--
GCF_000009785.1	Geobacillus kaustophilus HTA426	--	--	--	--	--	--	--
GCF_005160065.1	Geobacillus kaustophilus NBRC 102445	--	--	--	--	--	--	--
GCF_000092445.1	Geobacillus sp. C56-T3	--	--	--	--	--	--	--
GCF_007197795.1	Geobacillus sp. E263	--	--	--	--	--	--	--
GCF_000336445.1	Geobacillus sp. GHH01	--	--	--	--	--	--	--
GCF_001592395.1	Geobacillus sp. JS12	--	--	--	--	--	--	--
GCF_000023385.1	Geobacillus sp. WCH70	--	--	--	--	--	--	--
GCF_000174795.2	Geobacillus sp. Y412MC52	--	--	--	--	--	--	--
GCF_000024705.1	Geobacillus sp. Y412MC61	--	--	--	--	--	--	--
GCF_002300135.1	Geobacillus stearothermophilus	--	--	--	--	--	--	--
GCF_009914195.1	Geobacillus stearothermophilus	--	--	--	--	--	--	--
GCF_001274575.1	Geobacillus stearothermophilus 10	--	--	--	--	--	--	--
GCF_001618685.1	Geobacillus subterraneus	--	--	--	--	--	--	--
GCF_012295505.1	Geobacillus subterraneus	--	--	--	--	--	--	--
GCF_002243665.1	Geobacillus thermocatenulatus	--	--	--	--	--	--	--
GCF_002072065.1	Geobacillus thermodenitrificans	--	--	--	--	--	--	--
GCF_002119625.1	Geobacillus thermodenitrificans	--	--	--	--	--	--	--
GCF_002706565.1	Geobacillus thermodenitrificans	--	--	--	--	--	--	--
GCF_000015745.1	Geobacillus thermodenitrificans NG80-2	--	--	--	--	--	--	--
GCF_001610955.1	Geobacillus thermoleovorans	--	--	--	--	--	--	--
GCF_001719205.1	Geobacillus thermoleovorans	--	--	--	--	--	--	--
GCF_007855915.1	Geobacillus thermoleovorans	--	--	--	--	--	--	--
GCF_000236605.1	Geobacillus thermoleovorans CCB_US3_UF5	--	--	--	--	--	--	--
GCF_009650095.1	Gracilibacillus sp. SCU50	--	--	--	--	--	--	--
GCF_002209425.1	Halobacillus halophilus	--	--	--	--	--	--	--
GCF_000284515.1	Halobacillus halophilus DSM 2266	--	--	--	--	--	--	--
GCF_004101865.1	Halobacillus litoralis	--	--	--	--	--	--	--
GCF_002097535.1	Halobacillus mangrovi	--	--	--	--	--	--	--
GCF_001307805.1	Lentibacillus amyloliquefaciens	--	--	--	--	--	--	--
GCF_000724775.3	Lysinibacillus fusiformis	--	--	--	--	--	--	--
GCF_003073375.1	Lysinibacillus sp. 2017	--	--	--	--	--	--	--
GCF_005491425.1	Lysinibacillus sp. SGAir0095	--	--	--	--	--	--	--
GCF_002896375.1	Lysinibacillus sp. YS11	--	--	--	--	--	--	--
GCF_001581875.1	Lysinibacillus sphaericus	--	--	--	--	--	--	--
GCF_001598075.1	Lysinibacillus sphaericus	--	--	--	--	--	--	--
GCF_001629735.1	Lysinibacillus sphaericus	--	--	--	--	--	--	--
GCF_002982115.1	Lysinibacillus sphaericus	--	--	--	--	--	--	--
GCF_004101885.1	Lysinibacillus sphaericus	--	--	--	--	--	--	--
GCF_000017965.1	Lysinibacillus sphaericus C3-41	--	--	--	--	--	--	--
GCF_000600105.1	Lysinibacillus varians	--	--	--	--	--	--	--
GCF_003019985.1	Oceanobacillus iheyensis	--	--	--	--	--	--	--
GCF_000011245.1	Oceanobacillus iheyensis HTE831	--	--	--	--	--	--	--
GCF_003352005.1	Oceanobacillus sp. 160	--	--	--	--	--	--	--
GCF_001295365.1	Parageobacillus thermoglucosidasius	--	--	--	--	--	--	--
GCF_001700985.1	Parageobacillus thermoglucosidasius	--	--	--	--	--	--	--
GCF_001902495.1	Parageobacillus thermoglucosidasius	--	--	--	--	--	--	--
GCF_000178395.2	Parageobacillus thermoglucosidasius C56-YS93	--	--	--	--	--	--	--
GCF_003688615.2	Parageobacillus toebii NBRC 107807	--	--	--	--	--	--	--
GCF_003268595.1	Paraliobacillus sp. X-1125	--	--	--	--	--	--	--
GCF_009858175.1	Pontibacillus sp. HMF3514	--	--	--	--	--	--	--
GCF_008935075.1	Pradoshia sp. D12	--	--	--	--	--	--	--
GCF_008973485.1	Psychrobacillus glaciei	--	--	--	--	--	--	--
GCF_008807035.1	Psychrobacillus sp. AK 1817	--	--	--	--	--	--	--
GCF_006740705.1	Salicibibacter halophilus	--	--	--	--	--	--	--
GCF_003336365.1	Salicibibacter kimchii	--	--	--	--	--	--	--
GCF_001685435.2	Salimicrobium jeotgali	--	--	--	--	--	--	--
GCF_000725365.1	Terribacillus goriensis	--	--	--	--	--	--	--
GCF_002849835.1	Virgibacillus dokdonensis	--	--	--	--	--	--	--
GCF_001878675.1	Virgibacillus halodenitrificans	--	--	--	--	--	--	--
GCF_003667805.1	Virgibacillus halodenitrificans	--	--	--	--	--	--	--
GCF_002224365.1	Virgibacillus necropolis	--	--	--	--	--	--	--
GCF_002216775.1	Virgibacillus phasianinus	--	--	--	--	--	--	--
GCF_001895305.1	Virgibacillus sp. 6R	--	--	--	--	--	--	--
GCF_003667845.1	Virgibacillus sp. Bac330	--	--	--	--	--	--	--
GCF_003667785.1	Virgibacillus sp. Bac332	--	--	--	--	--	--	--
GCF_010092505.1	Virgibacillus sp. MSP4-1	--	--	--	--	--	--	--
GCF_000725285.1	Virgibacillus sp. SK37	--	--	--	--	--	--	--
GCF_008274845.1	Exiguobacterium acetylicum	--	--	--	--	--	--	--
GCF_000299435.1	Exiguobacterium antarcticum B7	--	--	--	--	--	--	--
GCF_005960665.1	Exiguobacterium mexicanum	--	--	--	--	--	--	--
GCF_000019905.1	Exiguobacterium sibiricum 255-15	--	--	--	--	--	--	--
GCF_000023045.1	Exiguobacterium sp. AT1b	--	--	--	--	--	--	--
GCF_000496635.1	Exiguobacterium sp. MH3	--	--	--	--	--	--	--
GCF_001750115.1	Exiguobacterium sp. U13-1	--	--	--	--	--	--	--
GCF_000798935.2	Exiguobacterium sp. ZWU0009	--	--	--	--	--	--	--
GCF_900638055.1	Gemella haemolysans	--	--	--	--	--	--	--
GCF_009730315.1	Gemella morbillorum	--	--	--	--	--	--	--
GCF_900476045.1	Gemella morbillorum	--	--	--	--	--	--	--
GCF_009730295.1	Gemella sanguinis	--	--	--	--	--	--	--
GCF_003351945.1	Gemella sp. ND 6198	--	--	--	--	--	--	--
GCF_001553915.1	Gemella sp. oral taxon 928	--	--	--	--	--	--	--
GCF_001703515.1	Brochothrix thermosphacta	--	--	--	--	--	--	--
GCF_001703535.1	Brochothrix thermosphacta	--	--	--	--	--	--	--
GCF_002381265.1	Brochothrix thermosphacta	--	--	--	--	--	--	--
GCF_002442515.1	Brochothrix thermosphacta	--	--	--	--	--	--	--
GCF_900332045.1	Brochothrix thermosphacta	--	--	--	--	--	--	--
GCF_900638015.1	Listeria grayi	--	--	--	--	--	--	--
GCF_009648575.1	Listeria innocua	--	--	--	--	--	--	--
GCF_000195795.1	Listeria innocua Clip11262	--	--	--	--	--	--	--
GCF_000763515.1	Listeria ivanovii subsp. ivanovii	--	--	--	--	--	--	--
GCF_900187025.1	Listeria ivanovii subsp. ivanovii	--	--	--	--	--	--	--
GCF_900187195.1	Listeria ivanovii subsp. ivanovii	--	--	--	--	--	--	--
GCF_000252975.1	Listeria ivanovii subsp. ivanovii PAM 55	--	--	--	--	--	--	--
GCF_000763475.1	Listeria ivanovii subsp. londoniensis	--	--	--	--	--	--	--
GCF_000763495.1	Listeria ivanovii subsp. londoniensis	--	--	--	--	--	--	--
GCF_900637745.1	Listeria ivanovii subsp. londoniensis	--	--	--	--	--	--	--
GCF_000565155.1	Listeria ivanovii WSLC3009	--	--	--	--	--	--	--
GCF_000438585.1	Listeria monocytogenes	--	--	--	--	--	--	--
GCF_000438605.1	Listeria monocytogenes	--	--	--	--	--	--	--
GCF_000438625.1	Listeria monocytogenes	--	--	--	--	--	--	--
GCF_000438645.1	Listeria monocytogenes	--	--	--	--	--	--	--
GCF_000438665.1	Listeria monocytogenes	--	--	--	--	--	--	--
GCF_000438685.2	Listeria monocytogenes	--	--	--	--	--	--	--
GCF_000438705.2	Listeria monocytogenes	--	--	--	--	--	--	--
GCF_000438725.2	Listeria monocytogenes	--	--	--	--	--	--	--
GCF_000438745.2	Listeria monocytogenes	--	--	--	--	--	--	--
GCF_000600015.1	Listeria monocytogenes	--	--	--	--	--	--	--
GCF_000681515.1	Listeria monocytogenes	--	--	--	--	--	--	--
GCF_000746625.1	Listeria monocytogenes	--	--	--	--	--	--	--
GCF_000800335.1	Listeria monocytogenes	--	--	--	--	--	--	--
GCF_000808055.1	Listeria monocytogenes	--	--	--	--	--	--	--
GCF_000950775.1	Listeria monocytogenes	--	--	--	--	--	--	--
GCF_001005925.2	Listeria monocytogenes	--	--	--	--	--	--	--
GCF_001005985.1	Listeria monocytogenes	--	--	--	--	--	--	--
GCF_001027065.1	Listeria monocytogenes	--	--	--	--	--	--	--
GCF_001027085.1	Listeria monocytogenes	--	--	--	--	--	--	--
GCF_001027125.1	Listeria monocytogenes	--	--	--	--	--	--	--
GCF_001027165.1	Listeria monocytogenes	--	--	--	--	--	--	--
GCF_001027205.1	Listeria monocytogenes	--	--	--	--	--	--	--
GCF_001027245.1	Listeria monocytogenes	--	--	--	--	--	--	--
GCF_001047715.1	Listeria monocytogenes	--	--	--	--	--	--	--
GCF_001188025.2	Listeria monocytogenes	--	--	--	--	--	--	--
GCF_001188655.1	Listeria monocytogenes	--	--	--	--	--	--	--
GCF_001454845.1	Listeria monocytogenes	--	--	--	--	--	--	--
GCF_001454865.1	Listeria monocytogenes	--	--	--	--	--	--	--
GCF_001454885.1	Listeria monocytogenes	--	--	--	--	--	--	--
GCF_001454925.1	Listeria monocytogenes	--	--	--	--	--	--	--
GCF_001483405.1	Listeria monocytogenes	--	--	--	--	--	--	--
GCF_001483425.1	Listeria monocytogenes	--	--	--	--	--	--	--
GCF_001483445.1	Listeria monocytogenes	--	--	--	--	--	--	--
GCF_001513695.1	Listeria monocytogenes	--	--	--	--	--	--	--
GCF_001548585.1	Listeria monocytogenes	--	--	--	--	--	--	--
GCF_001548635.1	Listeria monocytogenes	--	--	--	--	--	--	--
GCF_001551855.1	Listeria monocytogenes	--	--	--	--	--	--	--
GCF_001596775.2	Listeria monocytogenes	--	--	--	--	--	--	--
GCF_001644625.1	Listeria monocytogenes	--	--	--	--	--	--	--
GCF_001908335.1	Listeria monocytogenes	--	--	--	--	--	--	--
GCF_001913195.1	Listeria monocytogenes	--	--	--	--	--	--	--
GCF_001952735.1	Listeria monocytogenes	--	--	--	--	--	--	--
GCF_001952755.1	Listeria monocytogenes	--	--	--	--	--	--	--
GCF_001952775.1	Listeria monocytogenes	--	--	--	--	--	--	--
GCF_001952795.1	Listeria monocytogenes	--	--	--	--	--	--	--
GCF_001998915.1	Listeria monocytogenes	--	--	--	--	--	--	--
GCF_001998945.1	Listeria monocytogenes	--	--	--	--	--	--	--
GCF_001998985.1	Listeria monocytogenes	--	--	--	--	--	--	--
GCF_001999005.1	Listeria monocytogenes	--	--	--	--	--	--	--
GCF_001999025.1	Listeria monocytogenes	--	--	--	--	--	--	--
GCF_001999045.1	Listeria monocytogenes	--	--	--	--	--	--	--
GCF_001999065.1	Listeria monocytogenes	--	--	--	--	--	--	--
GCF_001999085.1	Listeria monocytogenes	--	--	--	--	--	--	--
GCF_001999105.1	Listeria monocytogenes	--	--	--	--	--	--	--
GCF_001999125.1	Listeria monocytogenes	--	--	--	--	--	--	--
GCF_001999145.1	Listeria monocytogenes	--	--	--	--	--	--	--
GCF_001999165.1	Listeria monocytogenes	--	--	--	--	--	--	--
GCF_002025165.1	Listeria monocytogenes	--	--	--	--	--	--	--
GCF_002043045.1	Listeria monocytogenes	--	--	--	--	--	--	--
GCF_002101275.1	Listeria monocytogenes	--	--	--	--	--	--	--
GCF_002105615.1	Listeria monocytogenes	--	--	--	--	--	--	--
GCF_002105635.1	Listeria monocytogenes	--	--	--	--	--	--	--
GCF_002105655.1	Listeria monocytogenes	--	--	--	--	--	--	--
GCF_002105675.1	Listeria monocytogenes	--	--	--	--	--	--	--
GCF_002105695.1	Listeria monocytogenes	--	--	--	--	--	--	--
GCF_002105715.1	Listeria monocytogenes	--	--	--	--	--	--	--
GCF_002116675.1	Listeria monocytogenes	--	--	--	--	--	--	--
GCF_002208215.1	Listeria monocytogenes	--	--	--	--	--	--	--
GCF_002220325.1	Listeria monocytogenes	--	--	--	--	--	--	--
GCF_002285655.1	Listeria monocytogenes	--	--	--	--	--	--	--
GCF_002285835.1	Listeria monocytogenes	--	--	--	--	--	--	--
GCF_002557735.1	Listeria monocytogenes	--	--	--	--	--	--	--
GCF_002557815.1	Listeria monocytogenes	--	--	--	--	--	--	--
GCF_002831485.1	Listeria monocytogenes	--	--	--	--	--	--	--
GCF_002843525.1	Listeria monocytogenes	--	--	--	--	--	--	--
GCF_002848425.1	Listeria monocytogenes	--	--	--	--	--	--	--
GCF_002848465.1	Listeria monocytogenes	--	--	--	--	--	--	--
GCF_002848485.1	Listeria monocytogenes	--	--	--	--	--	--	--
GCF_002848505.1	Listeria monocytogenes	--	--	--	--	--	--	--
GCF_002969195.1	Listeria monocytogenes	--	--	--	--	--	--	--
GCF_003030165.1	Listeria monocytogenes	--	--	--	--	--	--	--
GCF_003030405.1	Listeria monocytogenes	--	--	--	--	--	--	--
GCF_003031895.1	Listeria monocytogenes	--	--	--	--	--	--	--
GCF_003031915.1	Listeria monocytogenes	--	--	--	--	--	--	--
GCF_003031935.1	Listeria monocytogenes	--	--	--	--	--	--	--
GCF_003031955.1	Listeria monocytogenes	--	--	--	--	--	--	--
GCF_003031975.1	Listeria monocytogenes	--	--	--	--	--	--	--
GCF_003032055.1	Listeria monocytogenes	--	--	--	--	--	--	--
GCF_003032075.1	Listeria monocytogenes	--	--	--	--	--	--	--
GCF_003043895.1	Listeria monocytogenes	--	--	--	--	--	--	--
GCF_003144075.1	Listeria monocytogenes	--	--	--	--	--	--	--
GCF_003390475.1	Listeria monocytogenes	--	--	--	--	--	--	--
GCF_003409075.1	Listeria monocytogenes	--	--	--	--	--	--	--
GCF_003433415.1	Listeria monocytogenes	--	--	--	--	--	--	--
GCF_003722375.1	Listeria monocytogenes	--	--	--	--	--	--	--
GCF_003812545.1	Listeria monocytogenes	--	--	--	--	--	--	--
GCF_003812565.1	Listeria monocytogenes	--	--	--	--	--	--	--
GCF_003900515.1	Listeria monocytogenes	--	--	--	--	--	--	--
GCF_003999665.1	Listeria monocytogenes	--	--	--	--	--	--	--
GCF_004101665.1	Listeria monocytogenes	--	--	--	--	--	--	--
GCF_004142705.1	Listeria monocytogenes	--	--	--	--	--	--	--
GCF_004768685.1	Listeria monocytogenes	--	--	--	--	--	--	--
GCF_004771175.1	Listeria monocytogenes	--	--	--	--	--	--	--
GCF_004771195.1	Listeria monocytogenes	--	--	--	--	--	--	--
GCF_006364035.1	Listeria monocytogenes	--	--	--	--	--	--	--
GCF_006364655.1	Listeria monocytogenes	--	--	--	--	--	--	--
GCF_008807875.1	Listeria monocytogenes	--	--	--	--	--	--	--
GCF_008807895.1	Listeria monocytogenes	--	--	--	--	--	--	--
GCF_008807915.1	Listeria monocytogenes	--	--	--	--	--	--	--
GCF_008807935.1	Listeria monocytogenes	--	--	--	--	--	--	--
GCF_008807955.1	Listeria monocytogenes	--	--	--	--	--	--	--
GCF_008807975.1	Listeria monocytogenes	--	--	--	--	--	--	--
GCF_009648595.1	Listeria monocytogenes	--	--	--	--	--	--	--
GCF_009648615.1	Listeria monocytogenes	--	--	--	--	--	--	--
GCF_009648635.1	Listeria monocytogenes	--	--	--	--	--	--	--
GCF_009648675.1	Listeria monocytogenes	--	--	--	--	--	--	--
GCF_009648695.1	Listeria monocytogenes	--	--	--	--	--	--	--
GCF_009664735.1	Listeria monocytogenes	--	--	--	--	--	--	--
GCF_009664755.1	Listeria monocytogenes	--	--	--	--	--	--	--
GCF_009664775.1	Listeria monocytogenes	--	--	--	--	--	--	--
GCF_009730615.1	Listeria monocytogenes	--	--	--	--	--	--	--
GCF_009730635.1	Listeria monocytogenes	--	--	--	--	--	--	--
GCF_009866905.1	Listeria monocytogenes	--	--	--	--	--	--	--
GCF_010442835.1	Listeria monocytogenes	--	--	--	--	--	--	--
GCF_010443035.1	Listeria monocytogenes	--	--	--	--	--	--	--
GCF_900187225.1	Listeria monocytogenes	--	--	--	--	--	--	--
GCF_900231475.1	Listeria monocytogenes	--	--	--	--	--	--	--
GCF_900231485.1	Listeria monocytogenes	--	--	--	--	--	--	--
GCF_900275645.1	Listeria monocytogenes	--	--	--	--	--	--	--
GCF_900637775.1	Listeria monocytogenes	--	--	--	--	--	--	--
GCF_900637785.1	Listeria monocytogenes	--	--	--	--	--	--	--
GCF_902385845.1	Listeria monocytogenes	--	--	--	--	--	--	--
GCF_000258905.1	Listeria monocytogenes 07PF0776	--	--	--	--	--	--	--
GCF_000093125.2	Listeria monocytogenes 08-5578	--	--	--	--	--	--	--
GCF_000022925.1	Listeria monocytogenes 08-5923	--	--	--	--	--	--	--
GCF_000168695.2	Listeria monocytogenes 10403S	--	--	--	--	--	--	--
GCF_000577745.1	Listeria monocytogenes 6179	--	--	--	--	--	--	--
GCF_001454905.1	Listeria monocytogenes ATCC 19117	--	--	--	--	--	--	--
GCF_009648655.1	Listeria monocytogenes CFSAN002349	--	--	--	--	--	--	--
GCF_000582845.1	Listeria monocytogenes EGD	--	--	--	--	--	--	--
GCF_000196035.1	Listeria monocytogenes EGD-e	--	--	--	--	--	--	--
GCF_009866885.1	Listeria monocytogenes EGD-e	--	--	--	--	--	--	--
GCF_000168595.2	Listeria monocytogenes Finland 1998	--	--	--	--	--	--	--
GCF_000168575.2	Listeria monocytogenes FSL R2-561	--	--	--	--	--	--	--
GCF_000021185.1	Listeria monocytogenes HCC23	--	--	--	--	--	--	--
GCF_000168635.2	Listeria monocytogenes J0161	--	--	--	--	--	--	--
GCF_000195395.5	Listeria monocytogenes J1-220	--	--	--	--	--	--	--
GCF_000195435.3	Listeria monocytogenes J1816	--	--	--	--	--	--	--
GCF_000307085.1	Listeria monocytogenes L312	--	--	--	--	--	--	--
GCF_000209755.1	Listeria monocytogenes L99	--	--	--	--	--	--	--
GCF_000218305.1	Listeria monocytogenes M7	--	--	--	--	--	--	--
GCF_000613085.1	Listeria monocytogenes R479a	--	--	--	--	--	--	--
GCF_002213545.1	Listeria monocytogenes serotype 1/2a str. 02-5993	--	--	--	--	--	--	--
GCF_002213565.1	Listeria monocytogenes serotype 1/2a str. 04-5457	--	--	--	--	--	--	--
GCF_002213585.1	Listeria monocytogenes serotype 1/2a str. 08-6056	--	--	--	--	--	--	--
GCF_000513595.1	Listeria monocytogenes serotype 1/2a str. 08-6569	--	--	--	--	--	--	--
GCF_000513635.1	Listeria monocytogenes serotype 1/2a str. 08-6997	--	--	--	--	--	--	--
GCF_002213605.1	Listeria monocytogenes serotype 1/2a str. 08-7374	--	--	--	--	--	--	--
GCF_002213625.1	Listeria monocytogenes serotype 1/2a str. 08-7669	--	--	--	--	--	--	--
GCF_002214125.1	Listeria monocytogenes serotype 1/2a str. 10-0812	--	--	--	--	--	--	--
GCF_002214145.1	Listeria monocytogenes serotype 1/2a str. 10-0813	--	--	--	--	--	--	--
GCF_002214045.1	Listeria monocytogenes serotype 1/2a str. 10-0814	--	--	--	--	--	--	--
GCF_000513655.1	Listeria monocytogenes serotype 1/2a str. 10-0815	--	--	--	--	--	--	--
GCF_002213845.1	Listeria monocytogenes serotype 1/2a str. 10-0933	--	--	--	--	--	--	--
GCF_002213865.1	Listeria monocytogenes serotype 1/2a str. 10-0934	--	--	--	--	--	--	--
GCF_002213645.1	Listeria monocytogenes serotype 1/2a str. 10-1046	--	--	--	--	--	--	--
GCF_000513675.1	Listeria monocytogenes serotype 1/2a str. 10-1047	--	--	--	--	--	--	--
GCF_002213665.1	Listeria monocytogenes serotype 1/2a str. 10-1321	--	--	--	--	--	--	--
GCF_002213805.1	Listeria monocytogenes serotype 1/2a str. 10-4754	--	--	--	--	--	--	--
GCF_002213825.1	Listeria monocytogenes serotype 1/2a str. 10-4758	--	--	--	--	--	--	--
GCF_002213905.1	Listeria monocytogenes serotype 1/2a str. 10-5024	--	--	--	--	--	--	--
GCF_000513695.1	Listeria monocytogenes serotype 1/2a str. 88-0478	--	--	--	--	--	--	--
GCF_002213685.1	Listeria monocytogenes serotype 1/2a str. 95-0093	--	--	--	--	--	--	--
GCF_002213705.1	Listeria monocytogenes serotype 1/2a str. 98-2035	--	--	--	--	--	--	--
GCF_002213725.1	Listeria monocytogenes serotype 1/2a str. 99-6370	--	--	--	--	--	--	--
GCF_002214085.1	Listeria monocytogenes serotype 1/2b str. 10-0810	--	--	--	--	--	--	--
GCF_002214105.1	Listeria monocytogenes serotype 1/2b str. 10-0811	--	--	--	--	--	--	--
GCF_002213745.1	Listeria monocytogenes serotype 1/2c str. 10-5025	--	--	--	--	--	--	--
GCF_002213765.1	Listeria monocytogenes serotype 1/2c str. 10-5026	--	--	--	--	--	--	--
GCF_002213785.1	Listeria monocytogenes serotype 3c str. 10-5027	--	--	--	--	--	--	--
GCF_002213885.1	Listeria monocytogenes serotype 4b str. 02-1103	--	--	--	--	--	--	--
GCF_002213925.1	Listeria monocytogenes serotype 4b str. 02-1289	--	--	--	--	--	--	--
GCF_002213945.1	Listeria monocytogenes serotype 4b str. 02-1792	--	--	--	--	--	--	--
GCF_002213505.1	Listeria monocytogenes serotype 4b str. 02-6679	--	--	--	--	--	--	--
GCF_002213965.1	Listeria monocytogenes serotype 4b str. 02-6680	--	--	--	--	--	--	--
GCF_002214065.1	Listeria monocytogenes serotype 4b str. 10-0809	--	--	--	--	--	--	--
GCF_002213985.1	Listeria monocytogenes serotype 4b str. 81-0558	--	--	--	--	--	--	--
GCF_002214005.1	Listeria monocytogenes serotype 4b str. 81-0592	--	--	--	--	--	--	--
GCF_000513615.1	Listeria monocytogenes serotype 4b str. 81-0861	--	--	--	--	--	--	--
GCF_000026705.1	Listeria monocytogenes serotype 4b str. CLIP 80459	--	--	--	--	--	--	--
GCF_000008285.1	Listeria monocytogenes serotype 4b str. F2365	--	--	--	--	--	--	--
GCF_004763665.1	Listeria monocytogenes serotype 4b str. LIS0087	--	--	--	--	--	--	--
GCF_000318055.1	Listeria monocytogenes serotype 4b str. LL195	--	--	--	--	--	--	--
GCF_000210815.2	Listeria monocytogenes SLCC2372	--	--	--	--	--	--	--
GCF_000307065.1	Listeria monocytogenes SLCC2376	--	--	--	--	--	--	--
GCF_000307615.1	Listeria monocytogenes SLCC2378	--	--	--	--	--	--	--
GCF_000307005.1	Listeria monocytogenes SLCC2479	--	--	--	--	--	--	--
GCF_000306905.1	Listeria monocytogenes SLCC2540	--	--	--	--	--	--	--
GCF_000197755.2	Listeria monocytogenes SLCC2755	--	--	--	--	--	--	--
GCF_000307045.1	Listeria monocytogenes SLCC5850	--	--	--	--	--	--	--
GCF_000306985.1	Listeria monocytogenes SLCC7179	--	--	--	--	--	--	--
GCF_000568475.1	Listeria monocytogenes WSLC1001	--	--	--	--	--	--	--
GCF_000568935.1	Listeria monocytogenes WSLC1042	--	--	--	--	--	--	--
GCF_000027145.1	Listeria seeligeri serovar 1/2b str. SLCC3954	--	--	--	--	--	--	--
GCF_902806445.1	Listeria sp. PSOL-1	--	--	--	--	--	--	--
GCF_003534205.1	Listeria weihenstephanensis	--	--	--	--	--	--	--
GCF_900187315.1	Listeria welshimeri	--	--	--	--	--	--	--
GCF_000060285.1	Listeria welshimeri serovar 6b str. SLCC5334	--	--	--	--	--	--	--
GCF_002355375.1	Aneurinibacillus soli	--	--	--	--	--	--	--
GCF_001439585.2	Aneurinibacillus sp. XH2	--	--	--	--	--	--	--
GCF_004117055.1	Brevibacillus agri	--	--	--	--	--	--	--
GCF_001039275.2	Brevibacillus brevis	--	--	--	--	--	--	--
GCF_007725005.1	Brevibacillus brevis	--	--	--	--	--	--	--
GCF_900637055.1	Brevibacillus brevis	--	--	--	--	--	--	--
GCF_000010165.1	Brevibacillus brevis NBRC 100599	--	--	--	--	--	--	--
GCF_000296715.2	Brevibacillus brevis X23	--	--	--	--	--	--	--
GCF_002215075.1	Brevibacillus formosus	--	--	--	--	--	--	--
GCF_002865525.1	Brevibacillus laterosporus	--	--	--	--	--	--	--
GCF_003590075.1	Brevibacillus laterosporus	--	--	--	--	--	--	--
GCF_003663745.1	Brevibacillus laterosporus	--	--	--	--	--	--	--
GCF_007833815.1	Brevibacillus laterosporus	--	--	--	--	--	--	--
GCF_002706795.1	Brevibacillus laterosporus DSM 25	--	--	--	--	--	--	--
GCF_000219535.2	Brevibacillus laterosporus LMG 15441	--	--	--	--	--	--	--
GCF_010748895.1	Brevibacillus sp. 7WMA2	--	--	--	--	--	--	--
GCF_003963515.1	Brevibacillus sp. SCSIO 07484	--	--	--	--	--	--	--
GCF_004295585.1	Cohnella abietis	WP_130608836.1	--	--	--	--	--	--
GCF_003713065.1	Cohnella candidum	--	--	--	--	--	--	--
GCF_012849095.1	Cohnella sp. MFER-1	--	--	--	--	--	--	--
GCF_003952225.1	Paenibacillus albus	--	--	--	--	--	--	--
GCF_008369725.1	Paenibacillus antarcticus	--	--	--	--	--	--	--
GCF_003945345.1	Paenibacillus baekrokdamisoli	--	--	--	--	--	--	--
GCF_000961095.1	Paenibacillus beijingensis	--	--	--	--	--	--	--
GCF_000758665.1	Paenibacillus borealis	--	--	--	--	--	--	--
GCF_001421015.2	Paenibacillus bovis	--	--	--	--	--	--	--
GCF_009363115.1	Paenibacillus brasilensis	--	--	--	--	--	--	--
GCF_009363095.1	Paenibacillus cellulositrophicus	--	--	--	--	--	--	--
GCF_004117095.1	Paenibacillus chitinolyticus	--	--	--	--	--	--	--
GCF_001857945.1	Paenibacillus crassostreae	WP_068655106.1	--	WP_068655102.1	WP_068655104.1	--	--	--
GCF_002192415.1	Paenibacillus donghaensis	--	--	--	--	--	--	--
GCF_000756615.1	Paenibacillus durus	--	--	--	--	--	--	--
GCF_000993825.1	Paenibacillus durus ATCC 35681	--	--	--	--	--	--	--
GCF_000758705.1	Paenibacillus graminis	--	--	--	--	--	--	--
GCF_009363075.1	Paenibacillus guangzhouensis	--	--	--	--	--	--	--
GCF_002741055.1	Paenibacillus ihbetae	--	--	--	--	--	--	--
GCF_010450915.1	Paenibacillus jilunlii	--	--	--	--	--	--	--
GCF_002240415.1	Paenibacillus kribbensis	--	--	--	--	--	--	--
GCF_002003265.1	Paenibacillus larvae subsp. larvae	--	--	--	--	--	--	--
GCF_002951875.1	Paenibacillus larvae subsp. larvae	--	--	--	--	--	--	--
GCF_002951915.1	Paenibacillus larvae subsp. larvae	--	--	--	--	--	--	--
GCF_002951935.1	Paenibacillus larvae subsp. larvae	--	--	--	--	--	--	--
GCF_000511405.1	Paenibacillus larvae subsp. larvae DSM 25430	--	--	--	--	--	--	--
GCF_002951895.1	Paenibacillus larvae subsp. larvae DSM 25430	--	--	--	--	--	--	--
GCF_002007765.1	Paenibacillus larvae subsp. pulvifaciens	--	--	--	--	--	--	--
GCF_002043025.1	Paenibacillus larvae subsp. pulvifaciens	--	--	--	--	--	--	--
GCF_002082155.1	Paenibacillus larvae subsp. pulvifaciens	--	--	--	--	--	--	--
GCF_003590055.1	Paenibacillus lautus	--	--	--	--	--	--	--
GCF_003931855.1	Paenibacillus lentus	--	--	--	--	--	--	--
GCF_003991425.1	Paenibacillus lutimineralis	--	--	--	--	--	--	--
GCF_000250655.1	Paenibacillus mucilaginosus 3016	--	--	--	--	--	--	--
GCF_000258535.2	Paenibacillus mucilaginosus K02	--	--	--	--	--	--	--
GCF_000218915.1	Paenibacillus mucilaginosus KNP414	--	--	--	--	--	--	--
GCF_001465255.1	Paenibacillus naphthalenovorans	--	--	--	--	--	--	--
GCF_000758725.1	Paenibacillus odorifer	--	--	--	--	--	--	--
GCF_003255855.1	Paenibacillus odorifer	--	--	--	--	--	--	--
GCF_902386945.1	Paenibacillus odorifer	--	--	--	--	--	--	--
GCF_001272655.2	Paenibacillus peoriae	--	--	--	--	--	--	--
GCF_000819665.1	Paenibacillus polymyxa	--	--	--	--	--	--	--
GCF_001719045.1	Paenibacillus polymyxa	--	--	--	--	--	--	--
GCF_001874405.2	Paenibacillus polymyxa	--	--	--	--	--	--	--
GCF_001874425.3	Paenibacillus polymyxa	--	--	--	--	--	--	--
GCF_001922145.1	Paenibacillus polymyxa	--	--	--	--	--	--	--
GCF_002893885.1	Paenibacillus polymyxa	--	--	--	--	--	--	--
GCF_006274405.1	Paenibacillus polymyxa	--	--	--	--	--	--	--
GCF_007858415.1	Paenibacillus polymyxa	--	--	--	--	--	--	--
GCF_000507205.3	Paenibacillus polymyxa CR1	--	--	--	--	--	--	--
GCF_000146875.3	Paenibacillus polymyxa E681	--	--	--	--	--	--	--
GCF_000237325.1	Paenibacillus polymyxa M1	--	--	--	--	--	--	--
GCF_000164985.3	Paenibacillus polymyxa SC2	--	--	--	--	--	--	--
GCF_000597985.1	Paenibacillus polymyxa SQR-21	--	--	--	--	--	--	--
GCF_004135365.1	Paenibacillus protaetiae	--	--	--	--	--	--	--
GCF_009728935.1	Paenibacillus psychroresistens	--	--	--	--	--	--	--
GCF_000981585.1	Paenibacillus riograndensis SBR5	--	--	--	--	--	--	--
GCF_000612505.1	Paenibacillus sabinae T27	--	--	--	--	--	--	--
GCF_010119935.1	Paenibacillus sp. 12200R-189	--	--	--	--	--	--	--
GCF_010365285.1	Paenibacillus sp. 14171R-81	--	--	--	--	--	--	--
GCF_001465275.1	Paenibacillus sp. 32O-W	--	--	--	--	--	--	--
GCF_008386395.1	Paenibacillus sp. 37	--	--	--	--	--	--	--
GCF_009649995.1	Paenibacillus sp. B01	--	--	--	--	--	--	--
GCF_002741035.1	Paenibacillus sp. BIHB4019	--	--	--	--	--	--	--
GCF_003060825.1	Paenibacillus sp. CAA11	--	--	--	--	--	--	--
GCF_003184205.1	Paenibacillus sp. Cedars	--	--	--	--	--	--	--
GCF_003268635.1	Paenibacillus sp. DCT19	--	--	--	--	--	--	--
GCF_000758525.1	Paenibacillus sp. FSL H7-0357	--	--	--	--	--	--	--
GCF_000758545.1	Paenibacillus sp. FSL H7-0737	--	--	--	--	--	--	--
GCF_000758565.1	Paenibacillus sp. FSL P4-0081	--	--	--	--	--	--	--
GCF_000758585.1	Paenibacillus sp. FSL R5-0345	--	--	--	--	--	--	--
GCF_000758605.1	Paenibacillus sp. FSL R5-0912	--	--	--	--	--	--	--
GCF_000758625.1	Paenibacillus sp. FSL R7-0273	--	--	--	--	--	--	--
GCF_000758645.1	Paenibacillus sp. FSL R7-0331	--	--	--	--	--	--	--
GCF_005577435.1	Paenibacillus sp. HB172198	--	--	--	--	--	--	--
GCF_001447315.1	Paenibacillus sp. IHB B 3084	--	--	--	--	--	--	--
GCF_000949425.1	Paenibacillus sp. IHBB 10380	--	--	--	--	--	--	--
GCF_000023585.1	Paenibacillus sp. JDR-2	--	--	--	--	--	--	--
GCF_002872435.1	Paenibacillus sp. lzh-N1	--	--	--	--	--	--	--
GCF_003856555.1	Paenibacillus sp. M-152	--	--	--	--	--	--	--
GCF_002243345.2	Paenibacillus sp. RUD330	--	--	--	--	--	--	--
GCF_012676905.1	Paenibacillus sp. UniB2	--	--	--	--	--	--	--
GCF_000024685.1	Paenibacillus sp. Y412MC10	--	--	--	--	--	--	--
GCF_000758685.1	Paenibacillus stellifer	--	--	--	--	--	--	--
GCF_001644605.1	Paenibacillus swuensis	--	--	--	--	--	--	--
GCF_000235585.1	Paenibacillus terrae HPL-003	--	--	--	--	--	--	--
GCF_001908275.1	Paenibacillus xylanexedens	--	--	--	--	--	--	--
GCF_009664365.1	Paenibacillus xylanilyticus	--	--	--	--	--	--	--
GCF_001685395.1	Paenibacillus yonginensis	--	--	--	--	--	--	--
GCF_006542275.1	Saccharibacillus brassicae	--	--	--	--	--	--	--
GCF_000227705.2	Thermobacillus composti KWC4	--	--	--	--	--	--	--
GCF_000818095.1	Jeotgalibacillus malaysiensis	--	--	--	--	--	--	--
GCF_001534765.1	Kurthia sp. 11kri321	--	--	--	--	--	--	--
GCF_900637935.1	Kurthia zopfii	--	--	--	--	--	--	--
GCF_004367585.1	Paenisporosarcina antarctica	--	--	--	--	--	--	--
GCF_003595195.1	Paenisporosarcina sp. K2R23-3	--	--	--	--	--	--	--
GCF_001687565.2	Planococcus antarcticus DSM 14505	--	--	--	--	--	--	--
GCF_001687665.2	Planococcus donghaensis	--	--	--	--	--	--	--
GCF_002009235.1	Planococcus faecalis	--	--	--	--	--	--	--
GCF_001687585.2	Planococcus halocryophilus	--	--	--	--	--	--	--
GCF_001465835.2	Planococcus kocurii	--	--	--	--	--	--	--
GCF_001687625.2	Planococcus maritimus	--	--	--	--	--	--	--
GCF_001687605.2	Planococcus plakortidis	--	--	--	--	--	--	--
GCF_001465795.2	Planococcus rifietoensis	--	--	--	--	--	--	--
GCF_002833405.1	Planococcus sp. MB-3u-03	--	--	--	--	--	--	--
GCF_000785555.1	Planococcus sp. PAMC 21323	--	--	--	--	--	--	--
GCF_001999905.1	Planococcus sp. Y42	--	--	--	--	--	--	--
GCF_001186155.3	Planococcus versutus	--	--	--	--	--	--	--
GCF_001617605.1	Rummeliibacillus stabekisii	--	--	--	--	--	--	--
GCF_001586195.1	Solibacillus silvestris	--	--	--	--	--	--	--
GCF_000271325.1	Solibacillus silvestris StLB046	--	--	--	--	--	--	--
GCF_002736105.1	Solibacillus sp. R5-41	--	--	--	--	--	--	--
GCF_004379295.1	Sporosarcina pasteurii	--	--	--	--	--	--	--
GCF_001590685.1	Sporosarcina psychrophila	--	--	--	--	--	--	--
GCF_002077155.1	Sporosarcina sp. P33	--	--	--	--	--	--	--
GCF_002109365.1	Sporosarcina sp. P37	--	--	--	--	--	--	--
GCF_003351785.1	Sporosarcina sp. PTS2304	--	--	--	--	--	--	--
GCF_002081995.1	Sporosarcina ureae	--	--	--	--	--	--	--
GCF_002082015.1	Sporosarcina ureae	--	--	--	--	--	--	--
GCF_002101375.1	Sporosarcina ureae	--	--	--	--	--	--	--
GCF_002109325.1	Sporosarcina ureae	--	--	--	--	--	--	--
GCF_001753205.1	Sporosarcina ureilytica	--	--	--	--	--	--	--
GCF_002370195.2	Ureibacillus thermosphaericus	--	--	--	--	--	--	--
GCF_000093085.1	[Bacillus] selenitireducens MLS10	--	--	--	--	--	--	--
GCF_004014985.1	Sporolactobacillus terrae	--	--	--	--	--	--	--
GCF_004015165.1	Sporolactobacillus terrae	--	--	--	--	--	--	--
GCF_009176625.1	Sporolactobacillus terrae	--	--	--	--	--	--	--
GCF_001989575.1	Auricoccus indicus	--	--	--	--	--	--	--
GCF_002119805.1	Macrococcus canis	--	--	--	--	--	--	--
GCF_005706215.1	Macrococcus canis	--	--	--	--	--	--	--
GCF_011064785.1	Macrococcus canis	--	--	--	--	--	--	--
GCF_011065325.1	Macrococcus canis	--	--	--	--	--	--	--
GCF_002119825.1	Macrococcus caseolyticus	--	--	--	--	--	--	--
GCF_000010585.1	Macrococcus caseolyticus JCSC5402	--	--	--	--	--	--	--
GCF_002313045.1	Macrococcus sp. IME1552	--	--	--	--	--	--	--
GCF_001005905.1	Salinicoccus halodurans	--	--	--	--	--	--	--
GCF_001442815.1	Staphylococcus agnetis	--	--	--	--	--	--	--
GCF_007814015.1	Staphylococcus agnetis	--	--	--	--	--	--	--
GCF_011466855.1	Staphylococcus agnetis	--	--	--	--	--	--	--
GCF_000236925.1	Staphylococcus argenteus	--	--	--	--	--	--	--
GCF_002812345.2	Staphylococcus argenteus	--	--	--	--	--	--	--
GCF_003595345.1	Staphylococcus argenteus	--	--	--	--	--	--	--
GCF_003967115.1	Staphylococcus argenteus	--	--	--	--	--	--	--
GCF_007859575.1	Staphylococcus argenteus	--	--	--	--	--	--	--
GCF_006741705.1	Staphylococcus arlettae	--	--	--	--	--	--	--
GCF_000418345.1	Staphylococcus aureus	--	--	--	--	--	--	--
GCF_000597965.1	Staphylococcus aureus	--	--	--	--	--	--	--
GCF_000695875.1	Staphylococcus aureus	--	--	--	--	--	--	--
GCF_000746505.1	Staphylococcus aureus	--	--	--	--	--	--	--
GCF_000815045.1	Staphylococcus aureus	--	--	--	--	--	--	--
GCF_000815085.1	Staphylococcus aureus	--	--	--	--	--	--	--
GCF_000815125.1	Staphylococcus aureus	--	--	--	--	--	--	--
GCF_000815165.1	Staphylococcus aureus	--	--	--	--	--	--	--
GCF_000815205.1	Staphylococcus aureus	--	--	--	--	--	--	--
GCF_000815245.1	Staphylococcus aureus	--	--	--	--	--	--	--
GCF_000953255.1	Staphylococcus aureus	--	--	--	--	--	--	--
GCF_000969225.1	Staphylococcus aureus	--	--	--	--	--	--	--
GCF_001018645.2	Staphylococcus aureus	--	--	--	--	--	--	--
GCF_001018655.2	Staphylococcus aureus	--	--	--	--	--	--	--
GCF_001018685.2	Staphylococcus aureus	--	--	--	--	--	--	--
GCF_001018725.2	Staphylococcus aureus	--	--	--	--	--	--	--
GCF_001018735.2	Staphylococcus aureus	--	--	--	--	--	--	--
GCF_001018775.2	Staphylococcus aureus	--	--	--	--	--	--	--
GCF_001018805.1	Staphylococcus aureus	--	--	--	--	--	--	--
GCF_001018835.2	Staphylococcus aureus	--	--	--	--	--	--	--
GCF_001018845.2	Staphylococcus aureus	--	--	--	--	--	--	--
GCF_001018915.2	Staphylococcus aureus	--	--	--	--	--	--	--
GCF_001018975.2	Staphylococcus aureus	--	--	--	--	--	--	--
GCF_001019125.2	Staphylococcus aureus	--	--	--	--	--	--	--
GCF_001019205.2	Staphylococcus aureus	--	--	--	--	--	--	--
GCF_001019255.2	Staphylococcus aureus	--	--	--	--	--	--	--
GCF_001019275.2	Staphylococcus aureus	--	--	--	--	--	--	--
GCF_001019305.2	Staphylococcus aureus	--	--	--	--	--	--	--
GCF_001019395.2	Staphylococcus aureus	--	--	--	--	--	--	--
GCF_001019415.2	Staphylococcus aureus	--	--	--	--	--	--	--
GCF_001019435.2	Staphylococcus aureus	--	--	--	--	--	--	--
GCF_001019485.2	Staphylococcus aureus	--	--	--	--	--	--	--
GCF_001019495.2	Staphylococcus aureus	--	--	--	--	--	--	--
GCF_001019535.2	Staphylococcus aureus	--	--	--	--	--	--	--
GCF_001019575.2	Staphylococcus aureus	--	--	--	--	--	--	--
GCF_001021875.1	Staphylococcus aureus	--	--	--	--	--	--	--
GCF_001021895.1	Staphylococcus aureus	--	--	--	--	--	--	--
GCF_001027045.1	Staphylococcus aureus	--	--	--	--	--	--	--
GCF_001045795.2	Staphylococcus aureus	--	--	--	--	--	--	--
GCF_001045995.2	Staphylococcus aureus	--	--	--	--	--	--	--
GCF_001046095.2	Staphylococcus aureus	--	--	--	--	--	--	--
GCF_001278745.1	Staphylococcus aureus	--	--	--	--	--	--	--
GCF_001281145.1	Staphylococcus aureus	--	--	--	--	--	--	--
GCF_001298325.2	Staphylococcus aureus	--	--	--	--	--	--	--
GCF_001444345.1	Staphylococcus aureus	--	--	--	--	--	--	--
GCF_001456215.1	Staphylococcus aureus	--	--	--	--	--	--	--
GCF_001457495.1	Staphylococcus aureus	--	--	--	--	--	--	--
GCF_001465635.1	Staphylococcus aureus	--	--	--	--	--	--	--
GCF_001465675.1	Staphylococcus aureus	--	--	--	--	--	--	--
GCF_001465755.1	Staphylococcus aureus	--	--	--	--	--	--	--
GCF_001548295.1	Staphylococcus aureus	--	--	--	--	--	--	--
GCF_001548415.1	Staphylococcus aureus	--	--	--	--	--	--	--
GCF_001558795.2	Staphylococcus aureus	--	--	--	--	--	--	--
GCF_001580495.1	Staphylococcus aureus	--	--	--	--	--	--	--
GCF_001580515.1	Staphylococcus aureus	--	--	--	--	--	--	--
GCF_001594205.1	Staphylococcus aureus	--	--	--	--	--	--	--
GCF_001611325.1	Staphylococcus aureus	--	--	--	--	--	--	--
GCF_001611345.1	Staphylococcus aureus	--	--	--	--	--	--	--
GCF_001611365.1	Staphylococcus aureus	--	--	--	--	--	--	--
GCF_001611385.1	Staphylococcus aureus	--	--	--	--	--	--	--
GCF_001611405.1	Staphylococcus aureus	--	--	--	--	--	--	--
GCF_001611425.1	Staphylococcus aureus	--	--	--	--	--	--	--
GCF_001618305.1	Staphylococcus aureus	--	--	--	--	--	--	--
GCF_001640885.1	Staphylococcus aureus	--	--	--	--	--	--	--
GCF_001640905.1	Staphylococcus aureus	--	--	--	--	--	--	--
GCF_001640925.1	Staphylococcus aureus	--	--	--	--	--	--	--
GCF_001641025.1	Staphylococcus aureus	--	--	--	--	--	--	--
GCF_001656045.1	Staphylococcus aureus	--	--	--	--	--	--	--
GCF_001656075.1	Staphylococcus aureus	--	--	--	--	--	--	--
GCF_001725965.1	Staphylococcus aureus	--	--	--	--	--	--	--
GCF_001879545.1	Staphylococcus aureus	--	--	--	--	--	--	--
GCF_001880265.1	Staphylococcus aureus	--	--	--	--	--	--	--
GCF_001956755.1	Staphylococcus aureus	--	--	--	--	--	--	--
GCF_001986135.1	Staphylococcus aureus	--	--	--	--	--	--	--
GCF_002000565.1	Staphylococcus aureus	--	--	--	--	--	--	--
GCF_002000585.1	Staphylococcus aureus	--	--	--	--	--	--	--
GCF_002000605.1	Staphylococcus aureus	--	--	--	--	--	--	--
GCF_002000625.1	Staphylococcus aureus	--	--	--	--	--	--	--
GCF_002000645.1	Staphylococcus aureus	--	--	--	--	--	--	--
GCF_002000665.1	Staphylococcus aureus	--	--	--	--	--	--	--
GCF_002000685.1	Staphylococcus aureus	--	--	--	--	--	--	--
GCF_002000705.1	Staphylococcus aureus	--	--	--	--	--	--	--
GCF_002000725.1	Staphylococcus aureus	--	--	--	--	--	--	--
GCF_002000745.1	Staphylococcus aureus	--	--	--	--	--	--	--
GCF_002000765.1	Staphylococcus aureus	--	--	--	--	--	--	--
GCF_002000785.1	Staphylococcus aureus	--	--	--	--	--	--	--
GCF_002000805.1	Staphylococcus aureus	--	--	--	--	--	--	--
GCF_002000825.1	Staphylococcus aureus	--	--	--	--	--	--	--
GCF_002000845.1	Staphylococcus aureus	--	--	--	--	--	--	--
GCF_002000865.1	Staphylococcus aureus	--	--	--	--	--	--	--
GCF_002025125.1	Staphylococcus aureus	--	--	--	--	--	--	--
GCF_002085525.1	Staphylococcus aureus	--	--	--	--	--	--	--
GCF_002088995.1	Staphylococcus aureus	--	--	--	--	--	--	--
GCF_002089035.2	Staphylococcus aureus	--	--	--	--	--	--	--
GCF_002089055.1	Staphylococcus aureus	--	--	--	--	--	--	--
GCF_002089075.2	Staphylococcus aureus	--	--	--	--	--	--	--
GCF_002089095.2	Staphylococcus aureus	--	--	--	--	--	--	--
GCF_002089115.2	Staphylococcus aureus	--	--	--	--	--	--	--
GCF_002097595.2	Staphylococcus aureus	--	--	--	--	--	--	--
GCF_002140115.1	Staphylococcus aureus	--	--	--	--	--	--	--
GCF_002202075.1	Staphylococcus aureus	--	--	--	--	--	--	--
GCF_002202095.1	Staphylococcus aureus	--	--	--	--	--	--	--
GCF_002204555.1	Staphylococcus aureus	--	--	--	--	--	--	--
GCF_002209325.1	Staphylococcus aureus	--	--	--	--	--	--	--
GCF_002214665.1	Staphylococcus aureus	--	--	--	--	--	--	--
GCF_002355355.1	Staphylococcus aureus	--	--	--	--	--	--	--
GCF_002356675.1	Staphylococcus aureus	--	--	--	--	--	--	--
GCF_002386245.1	Staphylococcus aureus	--	--	--	--	--	--	--
GCF_002442975.1	Staphylococcus aureus	--	--	--	--	--	--	--
GCF_002633765.1	Staphylococcus aureus	--	--	--	--	--	--	--
GCF_002633785.1	Staphylococcus aureus	--	--	--	--	--	--	--
GCF_002633805.1	Staphylococcus aureus	--	--	--	--	--	--	--
GCF_002633825.1	Staphylococcus aureus	--	--	--	--	--	--	--
GCF_002633845.1	Staphylococcus aureus	--	--	--	--	--	--	--
GCF_002633865.1	Staphylococcus aureus	--	--	--	--	--	--	--
GCF_002795285.1	Staphylococcus aureus	--	--	--	--	--	--	--
GCF_002803885.1	Staphylococcus aureus	--	--	--	--	--	--	--
GCF_002850395.1	Staphylococcus aureus	--	--	--	--	--	--	--
GCF_002850415.1	Staphylococcus aureus	--	--	--	--	--	--	--
GCF_002895385.1	Staphylococcus aureus	--	--	--	--	--	--	--
GCF_002952015.1	Staphylococcus aureus	--	--	--	--	--	--	--
GCF_003010875.1	Staphylococcus aureus	--	--	--	--	--	--	--
GCF_003029645.1	Staphylococcus aureus	--	--	--	--	--	--	--
GCF_003030065.1	Staphylococcus aureus	--	--	--	--	--	--	--
GCF_003030085.1	Staphylococcus aureus	--	--	--	--	--	--	--
GCF_003030225.1	Staphylococcus aureus	--	--	--	--	--	--	--
GCF_003031285.1	Staphylococcus aureus	--	--	--	--	--	--	--
GCF_003031425.1	Staphylococcus aureus	--	--	--	--	--	--	--
GCF_003031485.1	Staphylococcus aureus	--	--	--	--	--	--	--
GCF_003073635.1	Staphylococcus aureus	--	--	--	--	--	--	--
GCF_003073655.1	Staphylococcus aureus	--	--	--	--	--	--	--
GCF_003073715.1	Staphylococcus aureus	--	--	--	--	--	--	--
GCF_003073755.1	Staphylococcus aureus	--	--	--	--	--	--	--
GCF_003073775.1	Staphylococcus aureus	--	--	--	--	--	--	--
GCF_003111725.1	Staphylococcus aureus	--	--	--	--	--	--	--
GCF_003111745.1	Staphylococcus aureus	--	--	--	--	--	--	--
GCF_003184985.1	Staphylococcus aureus	--	--	--	--	--	--	--
GCF_003185005.1	Staphylococcus aureus	--	--	--	--	--	--	--
GCF_003186105.1	Staphylococcus aureus	--	--	--	--	--	--	--
GCF_003186125.1	Staphylococcus aureus	--	--	--	--	--	--	--
GCF_003193665.1	Staphylococcus aureus	--	--	--	--	--	--	--
GCF_003193685.1	Staphylococcus aureus	--	--	--	--	--	--	--
GCF_003193705.1	Staphylococcus aureus	--	--	--	--	--	--	--
GCF_003193725.1	Staphylococcus aureus	--	--	--	--	--	--	--
GCF_003193745.1	Staphylococcus aureus	--	--	--	--	--	--	--
GCF_003193765.1	Staphylococcus aureus	--	--	--	--	--	--	--
GCF_003193785.1	Staphylococcus aureus	--	--	--	--	--	--	--
GCF_003193885.1	Staphylococcus aureus	--	--	--	--	--	--	--
GCF_003193965.1	Staphylococcus aureus	--	--	--	--	--	--	--
GCF_003194005.1	Staphylococcus aureus	--	--	--	--	--	--	--
GCF_003194025.1	Staphylococcus aureus	--	--	--	--	--	--	--
GCF_003194405.1	Staphylococcus aureus	--	--	--	--	--	--	--
GCF_003203595.1	Staphylococcus aureus	--	--	--	--	--	--	--
GCF_003203615.1	Staphylococcus aureus	--	--	--	--	--	--	--
GCF_003203635.1	Staphylococcus aureus	--	--	--	--	--	--	--
GCF_003203655.1	Staphylococcus aureus	--	--	--	--	--	--	--
GCF_003203675.1	Staphylococcus aureus	--	--	--	--	--	--	--
GCF_003264775.1	Staphylococcus aureus	--	--	--	--	--	--	--
GCF_003264815.1	Staphylococcus aureus	--	--	--	--	--	--	--
GCF_003288395.1	Staphylococcus aureus	--	--	--	--	--	--	--
GCF_003330905.1	Staphylococcus aureus	--	--	--	--	--	--	--
GCF_003342735.1	Staphylococcus aureus	--	--	--	--	--	--	--
GCF_003342775.1	Staphylococcus aureus	--	--	--	--	--	--	--
GCF_003347055.1	Staphylococcus aureus	--	--	--	--	--	--	--
GCF_003351925.1	Staphylococcus aureus	--	--	--	--	--	--	--
GCF_003354545.1	Staphylococcus aureus	--	--	--	--	--	--	--
GCF_003354565.1	Staphylococcus aureus	--	--	--	--	--	--	--
GCF_003354585.1	Staphylococcus aureus	--	--	--	--	--	--	--
GCF_003354605.1	Staphylococcus aureus	--	--	--	--	--	--	--
GCF_003354625.1	Staphylococcus aureus	--	--	--	--	--	--	--
GCF_003354645.1	Staphylococcus aureus	--	--	--	--	--	--	--
GCF_003354665.1	Staphylococcus aureus	--	--	--	--	--	--	--
GCF_003354685.1	Staphylococcus aureus	--	--	--	--	--	--	--
GCF_003354705.1	Staphylococcus aureus	--	--	--	--	--	--	--
GCF_003354725.1	Staphylococcus aureus	--	--	--	--	--	--	--
GCF_003354745.1	Staphylococcus aureus	--	--	--	--	--	--	--
GCF_003354765.1	Staphylococcus aureus	--	--	--	--	--	--	--
GCF_003354785.1	Staphylococcus aureus	--	--	--	--	--	--	--
GCF_003354805.1	Staphylococcus aureus	--	--	--	--	--	--	--
GCF_003354865.1	Staphylococcus aureus	--	--	--	--	--	--	--
GCF_003354885.1	Staphylococcus aureus	--	--	--	--	--	--	--
GCF_003354905.1	Staphylococcus aureus	--	--	--	--	--	--	--
GCF_003354925.1	Staphylococcus aureus	--	--	--	--	--	--	--
GCF_003354945.1	Staphylococcus aureus	--	--	--	--	--	--	--
GCF_003354965.1	Staphylococcus aureus	--	--	--	--	--	--	--
GCF_003354985.1	Staphylococcus aureus	--	--	--	--	--	--	--
GCF_003394105.1	Staphylococcus aureus	--	--	--	--	--	--	--
GCF_003425545.1	Staphylococcus aureus	--	--	--	--	--	--	--
GCF_003425835.1	Staphylococcus aureus	--	--	--	--	--	--	--
GCF_003425885.1	Staphylococcus aureus	--	--	--	--	--	--	--
GCF_003425915.1	Staphylococcus aureus	--	--	--	--	--	--	--
GCF_003426145.1	Staphylococcus aureus	--	--	--	--	--	--	--
GCF_003431365.1	Staphylococcus aureus	--	--	--	--	--	--	--
GCF_003432345.1	Staphylococcus aureus	--	--	--	--	--	--	--
GCF_003432365.1	Staphylococcus aureus	--	--	--	--	--	--	--
GCF_003490125.1	Staphylococcus aureus	--	--	--	--	--	--	--
GCF_003573835.1	Staphylococcus aureus	--	--	--	--	--	--	--
GCF_003573855.1	Staphylococcus aureus	--	--	--	--	--	--	--
GCF_003595365.1	Staphylococcus aureus	--	--	--	--	--	--	--
GCF_003595385.1	Staphylococcus aureus	--	--	--	--	--	--	--
GCF_003595405.1	Staphylococcus aureus	--	--	--	--	--	--	--
GCF_003595425.1	Staphylococcus aureus	--	--	--	--	--	--	--
GCF_003595445.1	Staphylococcus aureus	--	--	--	--	--	--	--
GCF_003595465.1	Staphylococcus aureus	--	--	--	--	--	--	--
GCF_003595485.1	Staphylococcus aureus	--	--	--	--	--	--	--
GCF_003595505.1	Staphylococcus aureus	--	--	--	--	--	--	--
GCF_003609855.1	Staphylococcus aureus	--	--	--	--	--	--	--
GCF_003609895.1	Staphylococcus aureus	--	--	--	--	--	--	--
GCF_003609915.1	Staphylococcus aureus	--	--	--	--	--	--	--
GCF_003627835.1	Staphylococcus aureus	--	--	--	--	--	--	--
GCF_003827735.1	Staphylococcus aureus	--	--	--	--	--	--	--
GCF_003827915.1	Staphylococcus aureus	--	--	--	--	--	--	--
GCF_003855575.1	Staphylococcus aureus	--	--	--	--	--	--	--
GCF_003945405.1	Staphylococcus aureus	--	--	--	--	--	--	--
GCF_003945425.1	Staphylococcus aureus	--	--	--	--	--	--	--
GCF_003952625.1	Staphylococcus aureus	--	--	--	--	--	--	--
GCF_003955945.1	Staphylococcus aureus	--	--	--	--	--	--	--
GCF_003957315.1	Staphylococcus aureus	--	--	--	--	--	--	--
GCF_003991015.1	Staphylococcus aureus	--	--	--	--	--	--	--
GCF_004026165.1	Staphylococcus aureus	--	--	--	--	--	--	--
GCF_004026185.1	Staphylococcus aureus	--	--	--	--	--	--	--
GCF_004118995.1	Staphylococcus aureus	--	--	--	--	--	--	--
GCF_004136235.1	Staphylococcus aureus	--	--	--	--	--	--	--
GCF_004136255.1	Staphylococcus aureus	--	--	--	--	--	--	--
GCF_004136655.1	Staphylococcus aureus	--	--	--	--	--	--	--
GCF_004193875.1	Staphylococcus aureus	--	--	--	--	--	--	--
GCF_004193895.1	Staphylococcus aureus	--	--	--	--	--	--	--
GCF_004208595.1	Staphylococcus aureus	--	--	--	--	--	--	--
GCF_004421085.1	Staphylococcus aureus	--	--	--	--	--	--	--
GCF_004614295.1	Staphylococcus aureus	--	--	--	--	--	--	--
GCF_004614315.1	Staphylococcus aureus	--	--	--	--	--	--	--
GCF_004771515.1	Staphylococcus aureus	--	--	--	--	--	--	--
GCF_004771975.1	Staphylococcus aureus	--	--	--	--	--	--	--
GCF_004772055.1	Staphylococcus aureus	--	--	--	--	--	--	--
GCF_004772175.1	Staphylococcus aureus	--	--	--	--	--	--	--
GCF_004772215.1	Staphylococcus aureus	--	--	--	--	--	--	--
GCF_004797195.1	Staphylococcus aureus	--	--	--	--	--	--	--
GCF_005705635.1	Staphylococcus aureus	--	--	--	--	--	--	--
GCF_005705815.1	Staphylococcus aureus	--	WP_138079940.1	--	--	--	--	--
GCF_005706035.1	Staphylococcus aureus	--	--	--	--	--	--	--
GCF_005706855.1	Staphylococcus aureus	--	--	--	--	--	--	--
GCF_005707015.1	Staphylococcus aureus	--	--	--	--	--	--	--
GCF_005707215.1	Staphylococcus aureus	--	--	--	--	--	--	--
GCF_005707335.1	Staphylococcus aureus	--	--	--	--	--	--	--
GCF_005885975.1	Staphylococcus aureus	--	--	--	--	--	--	--
GCF_005889995.1	Staphylococcus aureus	--	--	--	--	--	--	--
GCF_005890015.1	Staphylococcus aureus	--	--	--	--	--	--	--
GCF_005890035.1	Staphylococcus aureus	--	--	--	--	--	--	--
GCF_005931015.1	Staphylococcus aureus	--	--	--	--	--	--	--
GCF_005931035.1	Staphylococcus aureus	--	--	--	--	--	--	--
GCF_005931055.1	Staphylococcus aureus	--	--	--	--	--	--	--
GCF_005954685.1	Staphylococcus aureus	--	--	--	--	--	--	--
GCF_006088835.1	Staphylococcus aureus	--	--	--	--	--	--	--
GCF_006364675.1	Staphylococcus aureus	--	--	--	--	--	--	--
GCF_006364775.1	Staphylococcus aureus	--	--	--	--	--	--	--
GCF_007185035.1	Staphylococcus aureus	--	--	--	--	--	--	--
GCF_007410625.1	Staphylococcus aureus	--	--	--	--	--	--	--
GCF_007726325.1	Staphylococcus aureus	--	--	--	--	--	--	--
GCF_007726465.1	Staphylococcus aureus	--	--	--	--	--	--	--
GCF_007726495.1	Staphylococcus aureus	--	--	--	--	--	--	--
GCF_007726525.1	Staphylococcus aureus	--	--	--	--	--	--	--
GCF_007726545.1	Staphylococcus aureus	--	--	--	--	--	--	--
GCF_007726565.1	Staphylococcus aureus	--	--	--	--	--	--	--
GCF_007813675.1	Staphylococcus aureus	--	--	--	--	--	--	--
GCF_007826355.1	Staphylococcus aureus	--	--	--	--	--	--	--
GCF_007954445.1	Staphylococcus aureus	--	--	--	--	--	--	--
GCF_007954465.1	Staphylococcus aureus	--	--	--	--	--	--	--
GCF_007998145.1	Staphylococcus aureus	--	--	--	--	--	--	--
GCF_008244705.1	Staphylococcus aureus	--	--	--	--	--	--	--
GCF_008244725.1	Staphylococcus aureus	--	--	--	--	--	--	--
GCF_008244745.1	Staphylococcus aureus	--	--	--	--	--	--	--
GCF_008329865.1	Staphylococcus aureus	--	--	--	--	--	--	--
GCF_008329885.1	Staphylococcus aureus	--	--	--	--	--	--	--
GCF_008330045.1	Staphylococcus aureus	--	--	--	--	--	--	--
GCF_008330585.1	Staphylococcus aureus	--	--	--	--	--	--	--
GCF_008370815.1	Staphylococcus aureus	--	--	--	--	--	--	--
GCF_008462245.1	Staphylococcus aureus	--	--	--	--	--	--	--
GCF_008619075.1	Staphylococcus aureus	--	--	--	--	--	--	--
GCF_008619235.1	Staphylococcus aureus	--	--	--	--	--	--	--
GCF_008619415.1	Staphylococcus aureus	--	--	--	--	--	--	--
GCF_008619595.1	Staphylococcus aureus	--	--	--	--	--	--	--
GCF_008619795.1	Staphylococcus aureus	--	--	--	--	--	--	--
GCF_008619935.1	Staphylococcus aureus	--	--	--	--	--	--	--
GCF_008620055.1	Staphylococcus aureus	--	--	--	--	--	--	--
GCF_008620175.1	Staphylococcus aureus	--	--	--	--	--	--	--
GCF_008693765.1	Staphylococcus aureus	--	--	--	--	--	--	--
GCF_009176765.1	Staphylococcus aureus	--	--	--	--	--	--	--
GCF_009176785.1	Staphylococcus aureus	--	--	--	--	--	--	--
GCF_009176875.1	Staphylococcus aureus	--	--	--	--	--	--	--
GCF_009650155.1	Staphylococcus aureus	--	--	--	--	--	--	--
GCF_009684655.1	Staphylococcus aureus	--	--	--	--	--	--	--
GCF_009728755.1	Staphylococcus aureus	--	--	--	--	--	--	--
GCF_009728775.1	Staphylococcus aureus	--	--	--	--	--	--	--
GCF_009731595.1	Staphylococcus aureus	--	--	--	--	--	--	--
GCF_009739675.1	Staphylococcus aureus	--	--	--	--	--	--	--
GCF_009739695.1	Staphylococcus aureus	--	--	--	--	--	--	--
GCF_009739715.1	Staphylococcus aureus	--	--	--	--	--	--	--
GCF_009739735.1	Staphylococcus aureus	--	--	--	--	--	--	--
GCF_009739755.1	Staphylococcus aureus	--	--	--	--	--	--	--
GCF_009739775.1	Staphylococcus aureus	--	--	--	--	--	--	--
GCF_009739795.1	Staphylococcus aureus	--	--	--	--	--	--	--
GCF_009739825.1	Staphylococcus aureus	--	--	--	--	--	--	--
GCF_009739845.1	Staphylococcus aureus	--	--	--	--	--	--	--
GCF_009739865.1	Staphylococcus aureus	--	--	--	--	--	--	--
GCF_009739885.1	Staphylococcus aureus	--	--	--	--	--	--	--
GCF_009740205.1	Staphylococcus aureus	--	--	--	--	--	--	--
GCF_009769095.1	Staphylococcus aureus	--	--	--	--	--	--	--
GCF_009857055.1	Staphylococcus aureus	--	--	--	--	--	--	--
GCF_009911815.1	Staphylococcus aureus	--	--	--	--	--	--	--
GCF_009911835.1	Staphylococcus aureus	--	--	--	--	--	--	--
GCF_009911855.1	Staphylococcus aureus	--	--	--	--	--	--	--
GCF_009911895.1	Staphylococcus aureus	--	--	--	--	--	--	--
GCF_009911965.1	Staphylococcus aureus	--	--	--	--	--	--	--
GCF_009912015.1	Staphylococcus aureus	--	--	--	--	--	--	--
GCF_009912035.1	Staphylococcus aureus	--	--	--	--	--	--	--
GCF_009912055.1	Staphylococcus aureus	--	--	--	--	--	--	--
GCF_009912075.1	Staphylococcus aureus	--	--	--	--	--	--	--
GCF_009912095.1	Staphylococcus aureus	--	--	--	--	--	--	--
GCF_009912115.1	Staphylococcus aureus	--	--	--	--	--	--	--
GCF_009912155.1	Staphylococcus aureus	--	--	--	--	--	--	--
GCF_009912195.1	Staphylococcus aureus	--	--	--	--	--	--	--
GCF_009912255.1	Staphylococcus aureus	--	--	--	--	--	--	--
GCF_009912295.1	Staphylococcus aureus	--	--	--	--	--	--	--
GCF_009912335.1	Staphylococcus aureus	--	--	--	--	--	--	--
GCF_009912355.1	Staphylococcus aureus	--	--	--	--	--	--	--
GCF_009912375.1	Staphylococcus aureus	--	--	--	--	--	--	--
GCF_009912415.1	Staphylococcus aureus	--	--	--	--	--	--	--
GCF_009912435.1	Staphylococcus aureus	--	--	--	--	--	--	--
GCF_009912455.1	Staphylococcus aureus	--	--	--	--	--	--	--
GCF_009912475.1	Staphylococcus aureus	--	--	--	--	--	--	--
GCF_009912495.1	Staphylococcus aureus	--	--	--	--	--	--	--
GCF_009912535.1	Staphylococcus aureus	--	--	--	--	--	--	--
GCF_009912555.1	Staphylococcus aureus	--	--	--	--	--	--	--
GCF_009912595.1	Staphylococcus aureus	--	--	--	--	--	--	--
GCF_009912615.1	Staphylococcus aureus	--	--	--	--	--	--	--
GCF_009912635.1	Staphylococcus aureus	--	--	--	--	--	--	--
GCF_009912655.1	Staphylococcus aureus	--	--	--	--	--	--	--
GCF_009912675.1	Staphylococcus aureus	--	--	--	--	--	--	--
GCF_009912695.1	Staphylococcus aureus	--	--	--	--	--	--	--
GCF_009912715.1	Staphylococcus aureus	--	--	--	--	--	--	--
GCF_009912735.1	Staphylococcus aureus	--	--	--	--	--	--	--
GCF_009912755.1	Staphylococcus aureus	--	--	--	--	--	--	--
GCF_009912775.1	Staphylococcus aureus	--	--	--	--	--	--	--
GCF_009912795.1	Staphylococcus aureus	--	--	--	--	--	--	--
GCF_009912815.1	Staphylococcus aureus	--	--	--	--	--	--	--
GCF_009912835.1	Staphylococcus aureus	--	--	--	--	--	--	--
GCF_009912855.1	Staphylococcus aureus	--	--	--	--	--	--	--
GCF_009912875.1	Staphylococcus aureus	--	--	--	--	--	--	--
GCF_009912895.1	Staphylococcus aureus	--	--	--	--	--	--	--
GCF_009912915.1	Staphylococcus aureus	--	--	--	--	--	--	--
GCF_009912935.1	Staphylococcus aureus	--	--	--	--	--	--	--
GCF_009912955.1	Staphylococcus aureus	--	--	--	--	--	--	--
GCF_009912975.1	Staphylococcus aureus	--	--	--	--	--	--	--
GCF_009912995.1	Staphylococcus aureus	--	--	--	--	--	--	--
GCF_009913015.1	Staphylococcus aureus	--	--	--	--	--	--	--
GCF_009913035.1	Staphylococcus aureus	--	--	--	--	--	--	--
GCF_009913055.1	Staphylococcus aureus	--	--	--	--	--	--	--
GCF_009913075.1	Staphylococcus aureus	--	--	--	--	--	--	--
GCF_009913095.1	Staphylococcus aureus	--	--	--	--	--	--	--
GCF_009913115.1	Staphylococcus aureus	--	--	--	--	--	--	--
GCF_009913135.1	Staphylococcus aureus	--	--	--	--	--	--	--
GCF_009913155.1	Staphylococcus aureus	--	--	--	--	--	--	--
GCF_009913175.1	Staphylococcus aureus	--	--	--	--	--	--	--
GCF_009913195.1	Staphylococcus aureus	--	--	--	--	--	--	--
GCF_009913215.1	Staphylococcus aureus	--	--	--	--	--	--	--
GCF_009914455.1	Staphylococcus aureus	--	--	--	--	--	--	--
GCF_009937785.1	Staphylococcus aureus	--	--	--	--	--	--	--
GCF_010669265.1	Staphylococcus aureus	--	--	--	--	--	--	--
GCF_011032785.1	Staphylococcus aureus	--	--	--	--	--	--	--
GCF_011035105.1	Staphylococcus aureus	--	--	--	--	--	--	--
GCF_012044215.1	Staphylococcus aureus	--	--	--	--	--	--	--
GCF_012044475.1	Staphylococcus aureus	--	--	--	--	--	--	--
GCF_900004855.1	Staphylococcus aureus	--	--	--	--	--	--	--
GCF_900017775.1	Staphylococcus aureus	--	--	--	--	--	--	--
GCF_900092595.1	Staphylococcus aureus	--	--	--	--	--	--	--
GCF_900096745.1	Staphylococcus aureus	--	--	--	--	--	--	--
GCF_900155335.1	Staphylococcus aureus	--	--	--	--	--	--	--
GCF_900323905.1	Staphylococcus aureus	--	--	--	--	--	--	--
GCF_900323925.1	Staphylococcus aureus	--	--	--	--	--	--	--
GCF_900323955.1	Staphylococcus aureus	--	--	--	--	--	--	--
GCF_900323965.1	Staphylococcus aureus	--	--	--	--	--	--	--
GCF_900324045.1	Staphylococcus aureus	--	--	--	--	--	--	--
GCF_900324065.1	Staphylococcus aureus	--	--	--	--	--	--	--
GCF_900324205.1	Staphylococcus aureus	--	--	--	--	--	--	--
GCF_900324215.1	Staphylococcus aureus	--	--	--	--	--	--	--
GCF_900324225.1	Staphylococcus aureus	--	--	--	--	--	--	--
GCF_900324235.1	Staphylococcus aureus	--	--	--	--	--	--	--
GCF_900324245.1	Staphylococcus aureus	--	--	--	--	--	--	--
GCF_900324255.1	Staphylococcus aureus	--	--	--	--	--	--	--
GCF_900324265.1	Staphylococcus aureus	--	--	--	--	--	--	--
GCF_900324275.1	Staphylococcus aureus	--	--	--	--	--	--	--
GCF_900324285.1	Staphylococcus aureus	--	--	--	--	--	--	--
GCF_900324295.1	Staphylococcus aureus	--	--	--	--	--	--	--
GCF_900324305.1	Staphylococcus aureus	--	--	--	--	--	--	--
GCF_900324315.1	Staphylococcus aureus	--	--	--	--	--	--	--
GCF_900324325.1	Staphylococcus aureus	--	--	--	--	--	--	--
GCF_900324335.1	Staphylococcus aureus	--	--	--	--	--	--	--
GCF_900324345.1	Staphylococcus aureus	--	--	--	--	--	--	--
GCF_900324355.1	Staphylococcus aureus	--	--	--	--	--	--	--
GCF_900324365.1	Staphylococcus aureus	--	--	--	--	--	--	--
GCF_900324385.1	Staphylococcus aureus	--	--	--	--	--	--	--
GCF_900324405.1	Staphylococcus aureus	--	--	--	--	--	--	--
GCF_900324415.1	Staphylococcus aureus	--	--	--	--	--	--	--
GCF_900474525.1	Staphylococcus aureus	--	--	--	--	--	--	--
GCF_900474535.1	Staphylococcus aureus	--	--	--	--	--	--	--
GCF_900474555.1	Staphylococcus aureus	--	--	--	--	--	--	--
GCF_900474565.1	Staphylococcus aureus	--	--	--	--	--	--	--
GCF_900474575.1	Staphylococcus aureus	--	--	--	--	--	--	--
GCF_900474665.1	Staphylococcus aureus	--	--	--	--	--	--	--
GCF_900474675.1	Staphylococcus aureus	--	--	--	--	--	--	--
GCF_900474695.1	Staphylococcus aureus	--	--	--	--	--	--	--
GCF_900474715.1	Staphylococcus aureus	--	--	--	--	--	--	--
GCF_900474725.1	Staphylococcus aureus	--	--	--	--	--	--	--
GCF_900474735.1	Staphylococcus aureus	--	--	--	--	--	--	--
GCF_900474755.1	Staphylococcus aureus	--	--	--	--	--	--	--
GCF_900475055.1	Staphylococcus aureus	--	--	--	--	--	--	--
GCF_900478245.1	Staphylococcus aureus	--	--	--	--	--	--	--
GCF_900607245.1	Staphylococcus aureus	--	--	--	--	--	--	--
GCF_900607255.1	Staphylococcus aureus	--	--	--	--	--	--	--
GCF_900607265.1	Staphylococcus aureus	--	--	--	--	--	--	--
GCF_900607275.1	Staphylococcus aureus	--	--	--	--	--	--	--
GCF_900607285.1	Staphylococcus aureus	--	--	--	--	--	--	--
GCF_900607295.1	Staphylococcus aureus	--	--	--	--	--	--	--
GCF_900607305.1	Staphylococcus aureus	--	--	--	--	--	--	--
GCF_900620215.1	Staphylococcus aureus	--	--	--	--	--	--	--
GCF_900620225.1	Staphylococcus aureus	--	--	--	--	--	--	--
GCF_900620235.1	Staphylococcus aureus	--	--	--	--	--	--	--
GCF_900620245.1	Staphylococcus aureus	--	--	--	--	--	--	--
GCF_900620255.1	Staphylococcus aureus	--	--	--	--	--	--	--
GCF_900635095.1	Staphylococcus aureus	--	--	--	--	--	--	--
GCF_900635245.1	Staphylococcus aureus	--	--	--	--	--	--	--
GCF_900635265.1	Staphylococcus aureus	--	--	--	--	--	--	--
GCF_900635285.1	Staphylococcus aureus	--	--	--	--	--	--	--
GCF_900635305.1	Staphylococcus aureus	--	--	--	--	--	--	--
GCF_900635315.1	Staphylococcus aureus	--	--	--	--	--	--	--
GCF_900635335.1	Staphylococcus aureus	--	--	--	--	--	--	--
GCF_900635505.1	Staphylococcus aureus	--	--	--	--	--	--	--
GCF_900635905.1	Staphylococcus aureus	--	--	--	--	--	--	--
GCF_900636335.1	Staphylococcus aureus	--	--	--	--	--	--	--
GCF_900636695.1	Staphylococcus aureus	--	--	--	--	--	--	--
GCF_900637155.1	Staphylococcus aureus	--	--	--	--	--	--	--
GCF_000025145.1	Staphylococcus aureus 04-02981	--	--	--	--	--	--	--
GCF_000296595.1	Staphylococcus aureus 08BA02176	--	--	--	--	--	--	--
GCF_000412775.1	Staphylococcus aureus CA-347	--	--	--	--	--	--	--
GCF_000189455.2	Staphylococcus aureus O46	--	--	--	--	--	--	--
GCF_000009005.1	Staphylococcus aureus RF122	--	--	--	--	--	--	--
GCF_000626615.2	Staphylococcus aureus subsp. aureus	--	--	--	--	--	--	--
GCF_000695215.1	Staphylococcus aureus subsp. aureus	--	--	--	--	--	--	--
GCF_000756205.1	Staphylococcus aureus subsp. aureus	--	--	--	--	--	--	--
GCF_000769575.1	Staphylococcus aureus subsp. aureus	--	--	--	--	--	--	--
GCF_000772025.1	Staphylococcus aureus subsp. aureus	--	--	--	--	--	--	--
GCF_001183705.3	Staphylococcus aureus subsp. aureus	--	--	--	--	--	--	--
GCF_001183725.2	Staphylococcus aureus subsp. aureus	--	--	--	--	--	--	--
GCF_001296985.1	Staphylococcus aureus subsp. aureus	--	--	--	--	--	--	--
GCF_001307235.1	Staphylococcus aureus subsp. aureus	--	--	--	--	--	--	--
GCF_001515665.1	Staphylococcus aureus subsp. aureus	--	--	--	--	--	--	--
GCF_001515685.1	Staphylococcus aureus subsp. aureus	--	--	--	--	--	--	--
GCF_001515705.1	Staphylococcus aureus subsp. aureus	--	--	--	--	--	--	--
GCF_001515745.1	Staphylococcus aureus subsp. aureus	--	--	--	--	--	--	--
GCF_001515765.1	Staphylococcus aureus subsp. aureus	--	--	--	--	--	--	--
GCF_001549655.1	Staphylococcus aureus subsp. aureus	--	--	--	--	--	--	--
GCF_001549675.1	Staphylococcus aureus subsp. aureus	--	--	--	--	--	--	--
GCF_001717645.1	Staphylococcus aureus subsp. aureus	--	--	--	--	--	--	--
GCF_001717665.1	Staphylococcus aureus subsp. aureus	--	--	--	--	--	--	--
GCF_001717685.1	Staphylococcus aureus subsp. aureus	--	--	--	--	--	--	--
GCF_001717705.1	Staphylococcus aureus subsp. aureus	--	--	--	--	--	--	--
GCF_001717725.1	Staphylococcus aureus subsp. aureus	--	--	--	--	--	--	--
GCF_001717975.2	Staphylococcus aureus subsp. aureus	--	--	--	--	--	--	--
GCF_001735655.2	Staphylococcus aureus subsp. aureus	--	--	--	--	--	--	--
GCF_001887075.1	Staphylococcus aureus subsp. aureus	--	--	--	--	--	--	--
GCF_001900185.1	Staphylococcus aureus subsp. aureus	--	--	--	--	--	--	--
GCF_001956815.1	Staphylococcus aureus subsp. aureus	--	--	--	--	--	--	--
GCF_001975005.1	Staphylococcus aureus subsp. aureus	--	--	--	--	--	--	--
GCF_001975045.1	Staphylococcus aureus subsp. aureus	--	--	--	--	--	--	--
GCF_002025145.1	Staphylococcus aureus subsp. aureus	--	--	--	--	--	--	--
GCF_002204575.1	Staphylococcus aureus subsp. aureus	--	--	--	--	--	--	--
GCF_002310395.1	Staphylococcus aureus subsp. aureus	--	--	--	--	--	--	--
GCF_002786465.1	Staphylococcus aureus subsp. aureus	--	--	--	--	--	--	--
GCF_002786535.1	Staphylococcus aureus subsp. aureus	--	--	--	--	--	--	--
GCF_003073395.1	Staphylococcus aureus subsp. aureus	--	--	--	--	--	--	--
GCF_003073415.1	Staphylococcus aureus subsp. aureus	--	--	--	--	--	--	--
GCF_003073435.1	Staphylococcus aureus subsp. aureus	--	--	--	--	--	--	--
GCF_003944865.1	Staphylococcus aureus subsp. aureus	--	--	--	--	--	--	--
GCF_004153365.1	Staphylococcus aureus subsp. aureus	--	--	--	--	--	--	--
GCF_004785995.1	Staphylococcus aureus subsp. aureus	--	--	--	--	--	--	--
GCF_006094915.1	Staphylococcus aureus subsp. aureus	--	--	--	--	--	--	--
GCF_900129335.1	Staphylococcus aureus subsp. aureus	--	--	--	--	--	--	--
GCF_000239235.1	Staphylococcus aureus subsp. aureus 11819-97	--	--	--	--	--	--	--
GCF_000160335.2	Staphylococcus aureus subsp. aureus 55/2053	--	--	--	--	--	--	--
GCF_000462955.1	Staphylococcus aureus subsp. aureus 6850	--	--	--	--	--	--	--
GCF_000463055.1	Staphylococcus aureus subsp. aureus CN1	--	--	--	--	--	--	--
GCF_000012045.1	Staphylococcus aureus subsp. aureus COL	--	--	--	--	--	--	--
GCF_001027105.1	Staphylococcus aureus subsp. aureus DSM 20231	--	--	--	--	--	--	--
GCF_000253135.1	Staphylococcus aureus subsp. aureus ECT-R 2	--	--	--	--	--	--	--
GCF_000210315.1	Staphylococcus aureus subsp. aureus ED133	--	--	--	--	--	--	--
GCF_000024585.1	Staphylococcus aureus subsp. aureus ED98	--	--	--	--	--	--	--
GCF_000284535.1	Staphylococcus aureus subsp. aureus HO 5096 0412	--	--	--	--	--	--	--
GCF_000017125.1	Staphylococcus aureus subsp. aureus JH1	--	--	--	--	--	--	--
GCF_000016805.1	Staphylococcus aureus subsp. aureus JH9	--	--	--	--	--	--	--
GCF_000144955.1	Staphylococcus aureus subsp. aureus JKD6159	--	--	--	--	--	--	--
GCF_000237265.1	Staphylococcus aureus subsp. aureus LGA251	--	--	--	--	--	--	--
GCF_000237125.2	Staphylococcus aureus subsp. aureus M013	--	--	--	--	--	--	--
GCF_000011505.1	Staphylococcus aureus subsp. aureus MRSA252	--	--	--	--	--	--	--
GCF_000011525.1	Staphylococcus aureus subsp. aureus MSSA476	--	--	--	--	--	--	--
GCF_000010445.1	Staphylococcus aureus subsp. aureus Mu3	--	--	--	--	--	--	--
GCF_000009665.1	Staphylococcus aureus subsp. aureus Mu50	--	--	--	--	--	--	--
GCF_000011265.1	Staphylococcus aureus subsp. aureus MW2	--	--	--	--	--	--	--
GCF_000009645.1	Staphylococcus aureus subsp. aureus N315	--	--	--	--	--	--	--
GCF_000013425.1	Staphylococcus aureus subsp. aureus NCTC 8325	--	--	--	--	--	--	--
GCF_900475245.1	Staphylococcus aureus subsp. aureus NCTC 8325	--	--	--	--	--	--	--
GCF_000737615.1	Staphylococcus aureus subsp. aureus SA268	--	--	--	--	--	--	--
GCF_000470865.1	Staphylococcus aureus subsp. aureus SA40	--	--	--	--	--	--	--
GCF_000470845.1	Staphylococcus aureus subsp. aureus SA957	--	--	--	--	--	--	--
GCF_000382965.1	Staphylococcus aureus subsp. aureus ST228	--	--	--	--	--	--	--
GCF_000382985.1	Staphylococcus aureus subsp. aureus ST228	--	--	--	--	--	--	--
GCF_000383005.1	Staphylococcus aureus subsp. aureus ST228	--	--	--	--	--	--	--
GCF_000967325.1	Staphylococcus aureus subsp. aureus ST228	--	--	--	--	--	--	--
GCF_000967345.1	Staphylococcus aureus subsp. aureus ST228	--	--	--	--	--	--	--
GCF_000967365.1	Staphylococcus aureus subsp. aureus ST228	--	--	--	--	--	--	--
GCF_000967385.1	Staphylococcus aureus subsp. aureus ST228	--	--	--	--	--	--	--
GCF_000967405.1	Staphylococcus aureus subsp. aureus ST228	--	--	--	--	--	--	--
GCF_000009585.1	Staphylococcus aureus subsp. aureus ST398	--	--	--	--	--	--	--
GCF_000828035.1	Staphylococcus aureus subsp. aureus ST772-MRSA-V	--	--	--	--	--	--	--
GCF_000145595.1	Staphylococcus aureus subsp. aureus str. JKD6008	--	--	--	--	--	--	--
GCF_000010465.1	Staphylococcus aureus subsp. aureus str. Newman	--	--	--	--	--	--	--
GCF_002310435.1	Staphylococcus aureus subsp. aureus str. Newman	--	--	--	--	--	--	--
GCF_000204665.1	Staphylococcus aureus subsp. aureus T0131	--	--	--	--	--	--	--
GCF_000452385.2	Staphylococcus aureus subsp. aureus Tager 104	--	--	--	--	--	--	--
GCF_000159535.2	Staphylococcus aureus subsp. aureus TCH60	--	--	--	--	--	--	--
GCF_000027045.1	Staphylococcus aureus subsp. aureus TW20	--	--	--	--	--	--	--
GCF_000013465.1	Staphylococcus aureus subsp. aureus USA300_FPR3757	--	--	--	--	--	--	--
GCF_000017085.1	Staphylococcus aureus subsp. aureus USA300_TCH1516	--	--	--	--	--	--	--
GCF_000245495.1	Staphylococcus aureus subsp. aureus VC40	--	--	--	--	--	--	--
GCF_000485885.1	Staphylococcus aureus subsp. aureus Z172	--	--	--	--	--	--	--
GCF_000568455.1	Staphylococcus aureus USA300-ISMMS1	--	--	--	--	--	--	--
GCF_900478415.1	Staphylococcus auricularis	--	--	--	--	--	--	--
GCF_002356175.1	Staphylococcus capitis	--	--	--	--	--	--	--
GCF_002591175.1	Staphylococcus capitis	--	--	--	--	--	--	--
GCF_001028645.1	Staphylococcus capitis subsp. capitis	--	--	--	--	--	--	--
GCF_003966585.1	Staphylococcus caprae	--	--	--	--	--	--	--
GCF_003966605.1	Staphylococcus caprae	--	--	--	--	--	--	--
GCF_003966625.1	Staphylococcus caprae	--	--	--	--	--	--	--
GCF_007814385.1	Staphylococcus caprae	--	--	--	--	--	--	--
GCF_001701005.1	Staphylococcus carnosus	--	--	--	--	--	--	--
GCF_000009405.1	Staphylococcus carnosus subsp. carnosus TM300	--	--	--	--	--	--	--
GCF_007814525.1	Staphylococcus chromogenes	--	--	--	--	--	--	--
GCF_007814955.1	Staphylococcus chromogenes	--	--	--	--	--	--	--
GCF_011466875.1	Staphylococcus chromogenes	--	--	--	--	--	--	--
GCF_001990205.1	Staphylococcus cohnii	--	--	--	--	--	--	--
GCF_002984565.1	Staphylococcus cohnii	--	--	--	--	--	--	--
GCF_003956025.1	Staphylococcus cohnii	--	--	--	--	--	--	--
GCF_001618885.1	Staphylococcus condimenti	--	--	--	--	--	--	--
GCF_001922405.1	Staphylococcus condimenti	--	--	--	--	--	--	--
GCF_900637235.1	Staphylococcus condimenti	--	--	--	--	--	--	--
GCF_900636325.1	Staphylococcus delphini	--	--	--	--	--	--	--
GCF_000759555.1	Staphylococcus epidermidis	--	--	--	--	--	--	--
GCF_001956655.1	Staphylococcus epidermidis	--	--	--	--	--	--	--
GCF_002085695.1	Staphylococcus epidermidis	--	--	--	--	--	--	--
GCF_002215535.1	Staphylococcus epidermidis	--	--	--	--	--	--	--
GCF_002850315.1	Staphylococcus epidermidis	--	--	--	--	--	--	--
GCF_002944995.1	Staphylococcus epidermidis	--	--	--	--	--	--	--
GCF_002954055.1	Staphylococcus epidermidis	--	--	--	--	--	--	--
GCF_003325735.1	Staphylococcus epidermidis	--	--	--	--	--	--	--
GCF_003812425.1	Staphylococcus epidermidis	--	--	--	--	--	--	--
GCF_003856395.1	Staphylococcus epidermidis	--	--	--	--	--	--	--
GCF_003856455.1	Staphylococcus epidermidis	--	--	--	--	--	--	--
GCF_006094375.1	Staphylococcus epidermidis	--	--	--	--	--	--	--
GCF_006742205.1	Staphylococcus epidermidis	--	--	--	--	--	--	--
GCF_009685135.1	Staphylococcus epidermidis	--	--	--	--	--	--	--
GCF_009769015.1	Staphylococcus epidermidis	--	--	--	--	--	--	--
GCF_009769125.1	Staphylococcus epidermidis	--	--	--	--	--	--	--
GCF_009873455.1	Staphylococcus epidermidis	--	--	--	--	--	--	--
GCF_011038575.1	Staphylococcus epidermidis	--	--	--	--	--	--	--
GCF_900086615.2	Staphylococcus epidermidis	--	--	--	--	--	--	--
GCF_900638695.1	Staphylococcus epidermidis	--	--	--	--	--	--	--
GCF_902509485.1	Staphylococcus epidermidis	--	--	--	--	--	--	--
GCF_902509495.1	Staphylococcus epidermidis	--	--	--	--	--	--	--
GCF_902509505.1	Staphylococcus epidermidis	--	--	--	--	--	--	--
GCF_902509515.1	Staphylococcus epidermidis	--	--	--	--	--	--	--
GCF_902509525.1	Staphylococcus epidermidis	--	--	--	--	--	--	--
GCF_902509535.1	Staphylococcus epidermidis	--	--	--	--	--	--	--
GCF_000007645.1	Staphylococcus epidermidis ATCC 12228	--	--	--	--	--	--	--
GCF_000751035.1	Staphylococcus epidermidis PM221	--	--	--	--	--	--	--
GCF_000011925.1	Staphylococcus epidermidis RP62A	--	--	--	--	--	--	--
GCF_001432245.1	Staphylococcus equorum	--	--	--	--	--	--	--
GCF_001682235.1	Staphylococcus equorum	--	--	--	--	--	--	--
GCF_001683315.1	Staphylococcus equorum	--	--	--	--	--	--	--
GCF_003012915.1	Staphylococcus felis	--	--	--	--	--	--	--
GCF_009730555.1	Staphylococcus fleurettii	--	--	--	--	--	--	--
GCF_001611955.1	Staphylococcus haemolyticus	--	--	--	--	--	--	--
GCF_002906595.1	Staphylococcus haemolyticus	--	--	--	--	--	--	--
GCF_002906615.1	Staphylococcus haemolyticus	--	--	--	--	--	--	--
GCF_002952715.2	Staphylococcus haemolyticus	--	--	--	--	--	--	--
GCF_003596365.3	Staphylococcus haemolyticus	--	--	--	--	--	--	--
GCF_003956005.1	Staphylococcus haemolyticus	--	--	--	--	--	--	--
GCF_005706435.1	Staphylococcus haemolyticus	--	--	--	--	--	--	--
GCF_006094395.1	Staphylococcus haemolyticus	--	--	--	--	--	--	--
GCF_009189185.1	Staphylococcus haemolyticus	--	--	--	--	--	--	--
GCF_000009865.1	Staphylococcus haemolyticus JCSC1435	--	--	--	--	--	--	--
GCF_003812505.1	Staphylococcus hominis	--	--	--	--	--	--	--
GCF_007814725.1	Staphylococcus hominis	--	--	--	--	--	--	--
GCF_009730115.1	Staphylococcus hominis	--	--	--	--	--	--	--
GCF_009730135.1	Staphylococcus hominis	--	--	--	--	--	--	--
GCF_002850375.1	Staphylococcus hominis subsp. hominis	--	--	--	--	--	--	--
GCF_000816085.1	Staphylococcus hyicus	--	--	--	--	--	--	--
GCF_900474585.1	Staphylococcus hyicus	--	--	--	--	--	--	--
GCF_003019255.1	Staphylococcus kloosii	--	--	--	--	--	--	--
GCF_001558775.1	Staphylococcus lugdunensis	--	--	--	--	--	--	--
GCF_001558815.2	Staphylococcus lugdunensis	--	--	--	--	--	--	--
GCF_002073395.2	Staphylococcus lugdunensis	--	--	--	--	--	--	--
GCF_002250095.2	Staphylococcus lugdunensis	--	--	--	--	--	--	--
GCF_002407165.1	Staphylococcus lugdunensis	--	--	--	--	--	--	--
GCF_002591215.1	Staphylococcus lugdunensis	--	--	--	--	--	--	--
GCF_008728715.1	Staphylococcus lugdunensis	--	--	--	--	--	--	--
GCF_008728735.1	Staphylococcus lugdunensis	--	--	--	--	--	--	--
GCF_008728755.1	Staphylococcus lugdunensis	--	--	--	--	--	--	--
GCF_008728775.1	Staphylococcus lugdunensis	--	--	--	--	--	--	--
GCF_008728795.1	Staphylococcus lugdunensis	--	--	--	--	--	--	--
GCF_008728815.1	Staphylococcus lugdunensis	--	--	--	--	--	--	--
GCF_009931395.1	Staphylococcus lugdunensis	--	--	--	--	--	--	--
GCF_900474705.1	Staphylococcus lugdunensis	--	--	--	--	--	--	--
GCF_900478255.1	Staphylococcus lugdunensis	--	--	--	--	--	--	--
GCF_000025085.1	Staphylococcus lugdunensis HKU09-01	--	--	--	--	--	--	--
GCF_000270465.1	Staphylococcus lugdunensis N920143	--	--	--	--	--	--	--
GCF_002101335.1	Staphylococcus lutrae	--	--	--	--	--	--	--
GCF_003019275.1	Staphylococcus muscae	--	--	--	--	--	--	--
GCF_900187005.1	Staphylococcus muscae	--	--	--	--	--	--	--
GCF_002442895.1	Staphylococcus nepalensis	--	--	--	--	--	--	--
GCF_002442935.1	Staphylococcus nepalensis	--	--	--	--	--	--	--
GCF_003097555.1	Staphylococcus nepalensis	--	--	--	--	--	--	--
GCF_002442915.1	Staphylococcus pasteuri	--	--	--	--	--	--	--
GCF_007814825.1	Staphylococcus pasteuri	--	--	--	--	--	--	--
GCF_000494875.1	Staphylococcus pasteuri SP1	--	--	--	--	--	--	--
GCF_002208805.2	Staphylococcus pettenkoferi	--	--	--	--	--	--	--
GCF_900186985.1	Staphylococcus piscifermentans	--	--	--	--	--	--	--
GCF_001682335.1	Staphylococcus pseudintermedius	--	--	--	--	--	--	--
GCF_001682435.2	Staphylococcus pseudintermedius	--	--	--	--	--	--	--
GCF_002950775.1	Staphylococcus pseudintermedius	--	--	--	--	--	--	--
GCF_003627735.1	Staphylococcus pseudintermedius	--	--	--	--	--	--	--
GCF_004001305.1	Staphylococcus pseudintermedius	--	--	--	--	--	--	--
GCF_009184785.1	Staphylococcus pseudintermedius	--	--	--	--	--	--	--
GCF_009184805.1	Staphylococcus pseudintermedius	--	--	--	--	--	--	--
GCF_009184825.1	Staphylococcus pseudintermedius	--	--	--	--	--	--	--
GCF_900636355.2	Staphylococcus pseudintermedius	--	--	--	--	--	--	--
GCF_000189495.1	Staphylococcus pseudintermedius ED99	--	--	--	--	--	--	--
GCF_000185885.1	Staphylococcus pseudintermedius HKU10-03	--	--	--	--	--	--	--
GCF_001558275.2	Staphylococcus saprophyticus	--	--	--	--	--	--	--
GCF_001558375.2	Staphylococcus saprophyticus	--	--	--	--	--	--	--
GCF_002208905.1	Staphylococcus saprophyticus	--	--	--	--	--	--	--
GCF_002209265.1	Staphylococcus saprophyticus	--	--	--	--	--	--	--
GCF_007814115.1	Staphylococcus saprophyticus	--	--	--	--	--	--	--
GCF_900240075.1	Staphylococcus saprophyticus	--	--	--	--	--	--	--
GCF_900635295.1	Staphylococcus saprophyticus subsp. saprophyticus	--	--	--	--	--	--	--
GCF_000010125.1	Staphylococcus saprophyticus subsp. saprophyticus ATCC 15305 = NCTC 7292	--	--	--	--	--	--	--
GCF_006094355.1	Staphylococcus saprophyticus subsp. saprophyticus ATCC 15305 = NCTC 7292	--	--	--	--	--	--	--
GCF_001188855.1	Staphylococcus schleiferi	--	--	--	--	--	--	--
GCF_001188875.1	Staphylococcus schleiferi	--	--	--	--	--	--	--
GCF_001188895.1	Staphylococcus schleiferi	--	--	--	--	--	--	--
GCF_001188915.1	Staphylococcus schleiferi	--	--	--	--	--	--	--
GCF_001548255.1	Staphylococcus schleiferi	--	--	--	--	--	--	--
GCF_004026205.1	Staphylococcus schleiferi	--	--	--	--	--	--	--
GCF_900636685.1	Staphylococcus schweitzeri	--	--	--	--	--	--	--
GCF_002072755.1	Staphylococcus sciuri	--	--	--	--	--	--	--
GCF_002209165.2	Staphylococcus sciuri	--	--	--	--	--	--	--
GCF_900474615.1	Staphylococcus sciuri subsp. sciuri	--	--	--	--	--	--	--
GCF_900187055.1	Staphylococcus simiae	--	--	--	--	--	--	--
GCF_001559115.2	Staphylococcus simulans	--	--	--	--	--	--	--
GCF_002386185.1	Staphylococcus simulans	--	--	--	--	--	--	--
GCF_003006055.1	Staphylococcus simulans	--	--	--	--	--	--	--
GCF_003006075.1	Staphylococcus simulans	--	--	--	--	--	--	--
GCF_003076375.1	Staphylococcus simulans	--	--	--	--	--	--	--
GCF_003096155.1	Staphylococcus simulans	--	--	--	--	--	--	--
GCF_900474685.1	Staphylococcus simulans	--	--	--	--	--	--	--
GCF_900636345.2	Staphylococcus simulans	--	--	--	--	--	--	--
GCF_001663395.1	Staphylococcus sp. AntiMn-1	--	--	--	--	--	--	--
GCF_003491325.1	Staphylococcus sp. M0911	--	--	--	--	--	--	--
GCF_010365305.1	Staphylococcus sp. MI 10-1553	--	--	--	--	--	--	--
GCF_003718735.1	Staphylococcus sp. SDB 2975	--	--	--	--	--	--	--
GCF_900187075.1	Staphylococcus stepanovicii	--	--	--	--	--	--	--
GCF_001902315.1	Staphylococcus succinus	--	--	--	--	--	--	--
GCF_003571725.1	Staphylococcus warneri	--	--	--	--	--	--	--
GCF_003691405.1	Staphylococcus warneri	--	--	--	--	--	--	--
GCF_007814275.1	Staphylococcus warneri	--	--	--	--	--	--	--
GCF_900636265.1	Staphylococcus warneri	--	--	--	--	--	--	--
GCF_900636385.1	Staphylococcus warneri	--	--	--	--	--	--	--
GCF_000706685.1	Staphylococcus xylosus	--	--	--	--	--	--	--
GCF_000709415.1	Staphylococcus xylosus	--	--	--	--	--	--	--
GCF_000953575.1	Staphylococcus xylosus	--	--	--	--	--	--	--
GCF_002078255.1	Staphylococcus xylosus	--	--	--	--	--	--	--
GCF_007814625.1	Staphylococcus xylosus	--	--	--	--	--	--	--
GCF_002893785.1	Laceyella sacchari	--	--	--	--	--	--	--
GCF_002005165.1	Novibacillus thermophilus	--	--	--	--	--	--	--
GCF_003856495.1	Staphylospora marina	--	--	--	--	--	--	--
GCF_001187615.2	Thermoactinomyces vulgaris	--	--	--	--	--	--	--
GCF_005886755.1	Thermoactinomyces vulgaris	--	--	--	--	--	--	--
GCF_001543105.1	Aerococcus christensenii	--	--	--	--	--	--	--
GCF_001543145.1	Aerococcus sanguinicola	--	--	--	--	--	--	--
GCF_001543175.1	Aerococcus urinae	--	--	--	--	--	--	--
GCF_000193205.1	Aerococcus urinae ACS-120-V-Col10a	--	--	--	--	--	--	--
GCF_001518795.1	Aerococcus urinaeequi	--	--	--	--	--	--	--
GCF_001543205.1	Aerococcus urinaeequi	--	--	--	--	--	--	--
GCF_001543245.1	Aerococcus urinaehominis	--	--	--	--	--	--	--
GCF_001543285.1	Aerococcus viridans	--	--	--	--	--	--	--
GCF_003546865.1	Suicoccus acidiformans	--	--	--	--	--	--	--
GCF_001703555.1	Carnobacterium divergens	--	--	--	--	--	--	--
GCF_000493735.1	Carnobacterium inhibens subsp. gilichinskyi	--	--	--	--	--	--	--
GCF_001703575.1	Carnobacterium maltaromaticum	--	--	--	--	--	--	--
GCF_000317975.2	Carnobacterium maltaromaticum LMA28	--	--	--	--	--	--	--
GCF_000195575.1	Carnobacterium sp. 17-4	--	--	--	--	--	--	--
GCF_001483965.1	Carnobacterium sp. CP1	--	--	--	--	--	--	--
GCF_007197715.1	Dolosigranulum pigrum	--	--	--	--	--	--	--
GCF_011100465.1	Jeotgalibaca arthritidis	--	--	--	--	--	--	--
GCF_002005405.1	Jeotgalibaca dankookensis	--	--	--	--	--	--	--
GCF_011299095.1	Jeotgalibaca porci	--	--	--	--	--	--	--
GCF_003955755.1	Jeotgalibaca sp. H21T32	--	--	--	--	--	--	--
GCF_001975685.1	Jeotgalibaca sp. PTS2502	--	--	--	--	--	--	--
GCF_001895285.1	Marinilactibacillus sp. 15R	--	--	--	--	--	--	--
GCF_003711125.1	Enterococcus avium	--	--	--	--	--	--	--
GCF_005347505.1	Enterococcus avium	--	--	--	--	--	--	--
GCF_003641225.1	Enterococcus casseliflavus	--	--	--	--	--	--	--
GCF_009707345.1	Enterococcus casseliflavus	--	--	--	--	--	--	--
GCF_000157355.2	Enterococcus casseliflavus EC20	--	--	--	--	--	--	--
GCF_900474605.1	Enterococcus cecorum	--	--	--	--	--	--	--
GCF_001267395.1	Enterococcus durans	--	--	--	--	--	--	--
GCF_001267865.1	Enterococcus durans	--	--	--	--	--	--	--
GCF_002277935.1	Enterococcus durans	--	--	--	--	--	--	--
GCF_001598635.1	Enterococcus faecalis	--	--	--	--	--	--	--
GCF_001689055.2	Enterococcus faecalis	--	--	--	--	--	--	--
GCF_001886675.1	Enterococcus faecalis	--	--	--	--	--	--	--
GCF_001989555.1	Enterococcus faecalis	--	--	--	--	--	--	--
GCF_002163735.1	Enterococcus faecalis	--	--	--	--	--	--	--
GCF_002208945.1	Enterococcus faecalis	--	--	--	--	--	--	--
GCF_002289045.2	Enterococcus faecalis	--	--	--	--	--	--	--
GCF_002355755.1	Enterococcus faecalis	--	--	--	--	--	--	--
GCF_003030425.1	Enterococcus faecalis	--	--	--	--	--	--	--
GCF_003345275.1	Enterococcus faecalis	--	--	--	--	--	--	--
GCF_003812665.1	Enterococcus faecalis	--	--	--	--	--	--	--
GCF_003966385.1	Enterococcus faecalis	--	--	--	--	--	--	--
GCF_003966405.1	Enterococcus faecalis	--	--	--	--	--	--	--
GCF_004332015.1	Enterococcus faecalis	--	--	--	--	--	--	--
GCF_004332035.1	Enterococcus faecalis	--	--	--	--	--	--	--
GCF_005158025.1	Enterococcus faecalis	--	--	--	--	--	--	--
GCF_005484525.1	Enterococcus faecalis	--	--	--	--	--	--	--
GCF_005979285.1	Enterococcus faecalis	--	--	--	--	--	--	--
GCF_005979305.1	Enterococcus faecalis	--	--	--	--	--	--	--
GCF_006349345.1	Enterococcus faecalis	--	--	--	--	--	--	--
GCF_006364815.1	Enterococcus faecalis	--	--	--	--	--	--	--
GCF_006494835.1	Enterococcus faecalis	--	--	--	--	--	--	--
GCF_006494855.1	Enterococcus faecalis	--	--	--	--	--	--	--
GCF_006494875.1	Enterococcus faecalis	--	--	--	--	--	--	--
GCF_006766145.1	Enterococcus faecalis	--	--	--	--	--	--	--
GCF_009498155.1	Enterococcus faecalis	--	--	--	--	--	--	--
GCF_009498175.1	Enterococcus faecalis	--	--	--	--	--	--	--
GCF_010103655.1	Enterococcus faecalis	--	--	--	--	--	--	--
GCF_011193375.1	Enterococcus faecalis	--	--	--	--	--	--	--
GCF_012594215.1	Enterococcus faecalis	--	--	--	--	--	--	--
GCF_900636775.1	Enterococcus faecalis	--	--	--	--	--	--	--
GCF_901553725.1	Enterococcus faecalis	--	--	--	--	--	--	--
GCF_902379005.1	Enterococcus faecalis	--	--	--	--	--	--	--
GCF_002814115.1	Enterococcus faecalis ARO1/DG	--	--	--	--	--	--	--
GCF_000742975.1	Enterococcus faecalis ATCC 29212	--	--	--	--	--	--	--
GCF_000281195.1	Enterococcus faecalis D32	--	--	--	--	--	--	--
GCF_000550745.1	Enterococcus faecalis DENG1	--	--	--	--	--	--	--
GCF_000391485.2	Enterococcus faecalis EnGen0107	--	--	--	--	--	--	--
GCF_000172575.2	Enterococcus faecalis OG1RF	--	--	--	--	--	--	--
GCF_009662495.1	Enterococcus faecalis R712	--	--	--	--	--	--	--
GCF_000317915.1	Enterococcus faecalis str. Symbioflor 1	--	--	--	--	--	--	--
GCF_000007785.1	Enterococcus faecalis V583	--	--	--	--	--	--	--
GCF_001298485.1	Enterococcus faecium	--	--	--	--	--	--	--
GCF_001412695.1	Enterococcus faecium	--	--	--	--	--	--	--
GCF_001518735.1	Enterococcus faecium	--	--	--	--	--	--	--
GCF_001587115.1	Enterococcus faecium	--	--	--	--	--	--	--
GCF_001594345.1	Enterococcus faecium	--	--	--	--	--	--	--
GCF_001635875.1	Enterococcus faecium	--	--	--	--	--	--	--
GCF_001720945.1	Enterococcus faecium	--	--	--	--	--	--	--
GCF_001721065.1	Enterococcus faecium	--	--	--	--	--	--	--
GCF_001721905.1	Enterococcus faecium	--	--	--	--	--	--	--
GCF_001750885.1	Enterococcus faecium	--	--	--	--	--	--	--
GCF_001886635.1	Enterococcus faecium	--	--	--	--	--	--	--
GCF_001895905.1	Enterococcus faecium	--	--	--	--	--	--	--
GCF_001953235.1	Enterococcus faecium	--	--	--	--	--	--	--
GCF_001953255.1	Enterococcus faecium	--	--	--	--	--	--	--
GCF_002007625.1	Enterococcus faecium	--	--	--	--	--	--	--
GCF_002024245.1	Enterococcus faecium	--	--	--	--	--	--	--
GCF_002025045.1	Enterococcus faecium	--	--	--	--	--	--	--
GCF_002025065.1	Enterococcus faecium	--	--	--	--	--	--	--
GCF_002334625.1	Enterococcus faecium	--	--	--	--	--	--	--
GCF_002442955.1	Enterococcus faecium	--	--	--	--	--	--	--
GCF_002761255.1	Enterococcus faecium	--	--	--	--	--	--	--
GCF_002761275.1	Enterococcus faecium	--	--	--	--	--	--	--
GCF_002761555.1	Enterococcus faecium	--	--	--	--	--	--	--
GCF_002777275.1	Enterococcus faecium	--	--	--	--	--	--	--
GCF_002831505.1	Enterococcus faecium	--	--	--	--	--	--	--
GCF_002848385.1	Enterococcus faecium	--	--	--	--	--	--	--
GCF_002848625.1	Enterococcus faecium	--	--	--	--	--	--	--
GCF_002848645.1	Enterococcus faecium	--	--	--	--	--	--	--
GCF_002848665.1	Enterococcus faecium	--	--	--	--	--	--	--
GCF_002848685.1	Enterococcus faecium	--	--	--	--	--	--	--
GCF_002848705.1	Enterococcus faecium	--	--	--	--	--	--	--
GCF_002848725.1	Enterococcus faecium	--	--	--	--	--	--	--
GCF_002848745.1	Enterococcus faecium	--	--	--	--	--	--	--
GCF_002850515.1	Enterococcus faecium	--	--	--	--	--	--	--
GCF_002880635.1	Enterococcus faecium	--	--	--	--	--	--	--
GCF_002983785.1	Enterococcus faecium	--	--	--	--	--	--	--
GCF_003020685.1	Enterococcus faecium	--	--	--	--	--	--	--
GCF_003020705.1	Enterococcus faecium	--	--	--	--	--	--	--
GCF_003020725.1	Enterococcus faecium	--	--	--	--	--	--	--
GCF_003020745.1	Enterococcus faecium	--	--	--	--	--	--	--
GCF_003020765.1	Enterococcus faecium	--	--	--	--	--	--	--
GCF_003071425.1	Enterococcus faecium	--	--	--	--	--	--	--
GCF_003071445.1	Enterococcus faecium	--	--	--	--	--	--	--
GCF_003269465.1	Enterococcus faecium	--	--	--	--	--	--	--
[truncated: 1,819 more rows]
