# Supplementary material for: Deeply branching Bacillota species exhibit atypical Gram-negative staining
Source: Microbiol Spectr. 2024 Aug 20;12(10):e00732-24. doi: 10.1128/spectrum.00732-24 (PMC11448272; doi:10.1128/spectrum.00732-24)
Supplement: Table S3 — Representative genomes along with their identified ribosomal proteins. [file spectrum.00732-24-s0004.xlsx]

## Sheet: Sheet1
Supplementary Table S3: Representative genomes along with their identified ribosomal proteins that were used to reconstruct the phylogenetic tree.
Genome ID	Taxon ID	Organism	L1	L2	L3	L4	L5	L6	L7	L9	L10	L11	L13	L14	L15	L16	L17	L18	L19	L20	L21	L22	L23	L24	L27	L31	L34	S1	S2	S3	S4	S5	S6	S7	S8	S9	S10	S11	S12	S13	S14	S15	S16	S17	S18	S19	S21
GCF_000024285.1	521098	Alicyclobacillus acidocaldarius subsp. acidocaldarius DSM 446	WP_012811941.1	WP_012811929.1	WP_012811932.1	WP_012811931.1	WP_012811925.1	WP_012811924.1	WP_012811939.1	WP_012812128.1	WP_012811940.1	WP_035469244.1	WP_012811916.1	WP_008339772.1	WP_008339756.1	WP_008339779.1	WP_008339728.1	WP_008339761.1	WP_008336457.1	WP_008337696.1	WP_012811120.1	WP_012811928.1	WP_012811930.1	WP_035469237.1	WP_041707465.1	WP_008338223.1	WP_012812152.1	WP_012811014.1	WP_008336545.1	WP_012811927.1	WP_012811918.1	WP_008339760.1	WP_012812133.1	WP_012811935.1	WP_008339765.1	WP_012811915.1	WP_008339792.1	WP_008339734.1	WP_008339808.1	WP_012811919.1	WP_008339767.1	WP_012810781.1	WP_012810708.1	WP_012811926.1	WP_012812131.1	WP_008339784.1	WP_008337132.1
GCF_000092905.1	562970	Kyrpidia tusciae DSM 2912	WP_013074212.1	WP_013074227.1	WP_041303518.1	WP_013074225.1	WP_013074236.1	WP_013074239.1	WP_013074214.1	WP_013077187.1	WP_013074213.1	WP_013074211.1	WP_013074256.1	WP_013074234.1	WP_013074243.1	WP_013074231.1	WP_013074254.1	WP_013074240.1	WP_013075457.1	WP_013076258.1	WP_013074733.1	WP_013074229.1	WP_013074226.1	WP_041304594.1	WP_013074735.1	WP_041306519.1	WP_013077209.1	WP_013075759.1	WP_013075526.1	WP_013074230.1	WP_013074252.1	WP_013074241.1	WP_013077191.1	WP_013074220.1	WP_013074238.1	WP_013074257.1	WP_013074223.1	WP_013074251.1	WP_013074219.1	WP_013074250.1	WP_013074237.1	WP_013075546.1	WP_013075454.1	WP_013074233.1	WP_013077189.1	WP_013074228.1	WP_013074815.1
GCF_002243515.1	1214604	Tumebacillus algifaecis	WP_094238164.1	WP_094238150.1	WP_094238153.1	WP_094238152.1	WP_094238142.1	WP_094238139.1	WP_094238162.1	WP_094234863.1	WP_094238163.1	WP_094238165.1	WP_094238125.1	WP_094238144.1	WP_094238135.1	WP_094238146.1	WP_094238127.1	WP_094238138.1	WP_094236924.1	WP_094235839.1	WP_094236201.1	WP_094238148.1	WP_094238151.1	WP_094238143.1	WP_094236203.1	WP_094235087.1	WP_087456289.1	WP_094238394.1	WP_094236864.1	WP_094238147.1	WP_094238129.1	WP_094238137.1	WP_094234837.1	WP_094238157.1	WP_094238140.1	WP_094238124.1	WP_094238154.1	WP_094238130.1	WP_094238158.1	WP_094238131.1	WP_094238141.1	WP_094236838.1	WP_094236931.1	WP_094238145.1	WP_087455294.1	WP_094238149.1	WP_038086206.1
GCF_002162355.1	1903704	Tumebacillus avium	WP_087456438.1	WP_087456452.1	WP_087456449.1	WP_087456450.1	WP_087456461.1	WP_087456463.1	WP_087456440.1	WP_087456209.1	WP_087456439.1	WP_087456437.1	WP_087456479.1	WP_087456459.1	WP_087456467.1	WP_087456456.1	WP_087456477.1	WP_087456464.1	WP_087457781.1	WP_087455044.1	WP_087458617.1	WP_087456454.1	WP_087456451.1	WP_087456460.1	WP_087458615.1	WP_087455952.1	WP_087456289.1	WP_087458372.1	WP_087457844.1	WP_087456455.1	WP_087456475.1	WP_087456465.1	WP_087456265.1	WP_087456445.1	WP_087456462.1	WP_087456480.1	WP_087456448.1	WP_087456474.1	WP_087456444.1	WP_087456473.1	WP_038092297.1	WP_087457868.1	WP_087457774.1	WP_087456458.1	WP_087455294.1	WP_087456453.1	WP_038086206.1
GCF_002243625.1	33936	Aeribacillus pallidus	WP_063387146.1	WP_063387161.1	WP_094244880.1	WP_063387159.1	WP_063387170.1	WP_063387173.1	WP_063387148.1	WP_063387764.1	WP_063387147.1	WP_063387145.1	WP_063387190.1	WP_063387168.1	WP_063387177.1	WP_063387165.1	WP_063387185.1	WP_063387174.1	WP_063388424.1	WP_063387420.1	WP_063387953.1	WP_063387163.1	WP_063387160.1	WP_063387169.1	WP_063387955.1	WP_063389035.1	WP_063387747.1	WP_094246143.1	WP_063386690.1	WP_063387164.1	WP_063387361.1	WP_094244881.1	WP_063387760.1	WP_063387154.1	WP_063387172.1	WP_063387191.1	WP_063387157.1	WP_063387183.1	WP_063387153.1	WP_063387182.1	WP_063387171.1	WP_063386709.1	WP_094246061.1	WP_063387167.1	WP_044748995.1	WP_063387162.1	WP_063388032.1
GCF_000307165.1	698758	Amphibacillus xylanus NBRC 15112	WP_015008850.1	WP_015008865.1	WP_015008862.1	WP_015008863.1	WP_015008874.1	WP_015008877.1	WP_015008852.1	WP_015011096.1	WP_015008851.1	WP_015008849.1	WP_015008894.1	WP_015008872.1	WP_015008881.1	WP_015008869.1	WP_015008889.1	WP_015008878.1	WP_015010250.1	WP_015009689.1	WP_015009760.1	WP_015008867.1	WP_015008864.1	WP_015008873.1	WP_015009762.1	WP_015010779.1	WP_015011121.1	WP_015009968.1	WP_015010202.1	WP_015008868.1	WP_015009646.1	WP_015008879.1	WP_015011107.1	WP_015008858.1	WP_015008876.1	WP_015008895.1	WP_015008861.1	WP_015008887.1	WP_015008857.1	WP_015008886.1	WP_015008875.1	WP_015010184.1	WP_015010254.1	WP_015008871.1	WP_015011105.1	WP_015008866.1	WP_015009841.1
GCF_001634285.1	294699	Anoxybacillus amylolyticus	WP_066322091.1	WP_066322067.1	WP_066322070.1	WP_066322069.1	WP_066322053.1	WP_066322050.1	WP_066322085.1	WP_066322345.1	WP_066322088.1	WP_027410223.1	WP_066322021.1	WP_066322058.1	WP_066322040.1	WP_066322060.1	WP_066322030.1	WP_066322045.1	WP_066323742.1	WP_066327564.1	WP_066326461.1	WP_066322065.1	WP_066322068.1	WP_066322055.1	WP_044742903.1	WP_066322584.1	WP_003397591.1	WP_066325865.1	WP_066323880.1	WP_066322063.1	WP_066327699.1	WP_066322042.1	WP_066322334.1	WP_066322074.1	WP_066322051.1	WP_066322019.1	WP_003247558.1	WP_004888704.1	WP_066322075.1	WP_044895215.1	WP_003397678.1	WP_066323929.1	WP_027408160.1	WP_027410243.1	WP_027408127.1	WP_003397663.1	WP_027407847.1
GCF_001187595.1	198467	Anoxybacillus gonensis	WP_009361482.1	WP_009361493.1	WP_009361490.1	WP_009361491.1	WP_003397677.1	WP_009361495.1	WP_003397647.1	WP_009361073.1	WP_009361483.1	WP_003397643.1	WP_009361506.1	WP_003397675.1	WP_009361498.1	WP_003397670.1	WP_003397694.1	WP_009361496.1	WP_003394943.1	WP_003397837.1	WP_009361728.1	WP_006322652.1	WP_009361492.1	WP_003397676.1	WP_003396301.1	WP_003397039.1	WP_003397591.1	WP_035066954.1	WP_021094186.1	WP_003397666.1	WP_006320770.1	WP_009361497.1	WP_009361077.1	WP_004888658.1	WP_009361494.1	WP_003397701.1	WP_009361489.1	WP_003397692.1	WP_003397652.1	WP_003397691.1	WP_003397678.1	WP_003394805.1	WP_004891099.1	WP_003397674.1	WP_003397568.1	WP_004888674.1	WP_003393897.1
GCF_007301515.1	2594883	Bacillaceae bacterium TKL69	WP_143891627.1	WP_143891641.1	WP_143891638.1	WP_143891639.1	WP_143891649.1	WP_143891652.1	WP_143891629.1	WP_143897036.1	WP_143891628.1	WP_143891626.1	WP_143891668.1	WP_143891647.1	WP_143891655.1	WP_143891645.1	WP_143891663.1	WP_143891653.1	WP_143893457.1	WP_143894744.1	WP_143894582.1	WP_143891643.1	WP_143891640.1	WP_143891648.1	WP_143894578.1	WP_143896460.1	WP_069717992.1	WP_143894087.1	WP_143893551.1	WP_143891644.1	WP_143894843.1	NA	WP_143897043.1	WP_143891634.1	WP_143891651.1	WP_143891669.1	WP_143891637.1	WP_143891661.1	WP_143891633.1	WP_143891660.1	WP_143894702.1	WP_143893587.1	NA	WP_143891646.1	WP_143897041.1	WP_143891642.1	WP_143894420.1
GCF_002688605.1	412384	Bacillus aryabhattai	WP_013054915.1	WP_013081374.1	WP_013054927.1	WP_013081372.1	WP_013054939.1	WP_013054942.1	WP_013054917.1	WP_013059910.1	WP_013054916.1	WP_013054914.1	WP_013054958.1	WP_013054937.1	WP_013054946.1	WP_013054934.1	WP_013054953.1	WP_013054943.1	WP_013084808.1	WP_013059425.1	WP_013059337.1	WP_013054932.1	WP_028412664.1	WP_013054938.1	WP_013059335.1	WP_013085477.1	WP_013059930.1	WP_028410732.1	WP_013058850.1	WP_013054933.1	WP_013059485.1	WP_013054944.1	WP_013059915.1	WP_013054923.1	WP_013054941.1	WP_013054959.1	WP_013054926.1	WP_028412666.1	WP_013054922.1	WP_013054950.1	WP_028414364.1	WP_013058831.1	WP_013058899.1	WP_013054936.1	WP_013059913.1	WP_013054931.1	WP_013059237.1
GCF_001721685.1	632773	Bacillus beveridgei	WP_069366445.1	WP_069366427.1	WP_069366430.1	WP_069366429.1	WP_069366419.1	WP_069366417.1	WP_069366443.1	WP_069363603.1	WP_069366444.1	WP_069366446.1	WP_013171126.1	WP_069366420.1	WP_069366413.1	WP_069366423.1	WP_069366406.1	WP_069366416.1	WP_069365215.1	WP_069364389.1	WP_069364471.1	WP_069366425.1	WP_069366428.1	WP_069366799.1	WP_069364473.1	WP_069363722.1	WP_013174212.1	WP_069364837.1	WP_069365167.1	WP_069366424.1	WP_069364340.1	WP_069366415.1	WP_069363598.1	WP_069366436.1	WP_069366418.1	WP_069366401.1	WP_069366431.1	WP_069366408.1	WP_069366437.1	WP_069366409.1	WP_069365858.1	WP_069365149.1	WP_069365220.1	WP_069366421.1	WP_069363600.1	WP_069366426.1	WP_069364655.1
GCF_003410415.1	421767	Bacillus butanolivorans	WP_053349073.1	WP_053349063.1	WP_053349065.1	WP_053349064.1	WP_053349058.1	WP_098174990.1	WP_053349071.1	WP_053348326.1	WP_053349072.1	WP_053349074.1	WP_034304960.1	WP_053349060.1	WP_053349053.1	WP_053349061.1	WP_053349048.1	WP_053349055.1	WP_053345304.1	WP_034309067.1	WP_034308849.1	WP_034305017.1	WP_034305023.1	WP_053349059.1	WP_034308845.1	WP_053348458.1	WP_034316183.1	WP_116820673.1	WP_056526825.1	WP_053349062.1	WP_053347316.1	WP_034304987.1	WP_034316153.1	WP_048677878.1	WP_053349057.1	WP_053349043.1	WP_019244375.1	WP_028390438.1	WP_053349068.1	WP_053349050.1	WP_098178117.1	WP_053345367.1	WP_053345299.1	WP_034305007.1	WP_053348323.1	WP_034305018.1	WP_028391853.1
GCF_000177235.2	649639	Bacillus cellulosilyticus DSM 2522	WP_013486738.1	WP_013486758.1	WP_013486755.1	WP_013486756.1	WP_013486767.1	WP_013486770.1	WP_013486740.1	WP_013490863.1	WP_013486739.1	WP_013486737.1	WP_013486787.1	WP_013486765.1	WP_013486774.1	WP_013486762.1	WP_013486782.1	WP_013486771.1	WP_013489113.1	WP_013489770.1	WP_013489608.1	WP_013486760.1	WP_013486757.1	WP_013486766.1	WP_013489606.1	WP_013490654.1	WP_013490884.1	WP_013488449.1	WP_013489061.1	WP_013486761.1	WP_013489836.1	WP_013486772.1	WP_013490868.1	WP_013486746.1	WP_013486769.1	WP_013486788.1	WP_013486754.1	WP_013486780.1	WP_013486745.1	WP_013486779.1	WP_013490818.1	WP_013489042.1	WP_013489118.1	WP_013486764.1	WP_013490866.1	WP_013486759.1	WP_013488195.1
GCF_006704205.1	1670641	Bacillus ciccensis	WP_056681733.1	WP_053478262.1	WP_053478265.1	WP_053478264.1	WP_053478254.1	WP_053478252.1	WP_053478273.1	WP_053478323.1	WP_053478274.1	WP_009336545.1	WP_053478236.1	WP_053478256.1	WP_053478248.1	WP_053478259.1	WP_053478241.1	WP_053478251.1	WP_053475644.1	WP_053477261.1	WP_053477160.1	WP_053478261.1	WP_053478263.1	WP_053478255.1	WP_053477159.1	WP_053478529.1	WP_053478303.1	WP_053476825.1	WP_053475690.1	WP_053478260.1	WP_056686020.1	WP_053478250.1	WP_053478318.1	WP_009336565.1	WP_053478253.1	WP_053478235.1	WP_009791329.1	WP_053478243.1	WP_053478268.1	WP_053478244.1	WP_009336593.1	WP_053475709.1	WP_053475639.1	WP_053478257.1	WP_053478822.1	WP_049635903.1	WP_009333009.1
GCF_002250055.1	33932	Bacillus cohnii	WP_066413999.1	WP_066414038.1	WP_066414025.1	WP_066414033.1	WP_066414063.1	WP_066414070.1	WP_066414005.1	WP_066417492.1	WP_066414001.1	WP_028397322.1	WP_066414119.1	WP_066414058.1	WP_066414087.1	WP_066414051.1	WP_066414109.1	WP_066414078.1	WP_066413433.1	WP_066415382.1	WP_066414352.1	WP_066414042.1	WP_066414036.1	WP_066414059.1	WP_066414347.1	WP_066422007.1	WP_066417429.1	WP_066420190.1	WP_066413309.1	WP_066414047.1	WP_066413147.1	WP_066414081.1	WP_066417483.1	WP_066414018.1	WP_066414068.1	WP_066414122.1	WP_066414024.1	WP_066414105.1	WP_066414016.1	WP_066414103.1	WP_066414066.1	WP_066413262.1	WP_066417657.1	WP_066414056.1	WP_066417506.1	WP_066414040.1	WP_066418648.1
GCF_002250945.2	580165	Bacillus cytotoxicus	WP_011983235.1	WP_011983248.1	WP_011983245.1	WP_011983246.1	WP_011983256.1	WP_011983258.1	WP_011983237.1	WP_012096452.1	WP_011983236.1	WP_001085872.1	WP_011983272.1	WP_011983254.1	WP_011983262.1	WP_011983252.1	WP_000331490.1	WP_011983259.1	WP_012094935.1	WP_012095717.1	WP_000270908.1	WP_011983250.1	WP_011983247.1	WP_011983255.1	NA	WP_012096298.1	WP_000831901.1	WP_011984296.1	WP_012094919.1	WP_011983251.1	WP_012095785.1	WP_011983260.1	WP_012096457.1	WP_011983242.1	WP_011983257.1	WP_011983273.1	WP_001040596.1	WP_011983266.1	WP_011983241.1	WP_000090789.1	WP_001085700.1	WP_001229392.1	WP_012094939.1	WP_011983253.1	WP_012096455.1	WP_011983249.1	WP_012095498.1
GCF_000011145.1	272558	Bacillus halodurans C-125	WP_010896303.1	WP_010896320.1	WP_010896317.1	WP_010896318.1	WP_010896329.1	WP_010896332.1	WP_010896305.1	WP_010900154.1	WP_010896304.1	WP_010896302.1	WP_010896350.1	WP_010896327.1	WP_010896336.1	WP_010896324.1	WP_010896345.1	WP_010896333.1	WP_010898629.1	WP_010899281.1	WP_010899155.1	WP_010896322.1	WP_010896319.1	WP_010896328.1	WP_010899153.1	WP_010899905.1	WP_010900190.1	WP_010897799.1	WP_010898580.1	WP_010896323.1	WP_010899352.1	WP_010896334.1	WP_010900174.1	WP_010896313.1	WP_010896331.1	WP_010896351.1	WP_010896316.1	WP_010896343.1	WP_010896312.1	WP_010896342.1	WP_010896330.1	WP_010898561.1	WP_010898634.1	WP_010896326.1	WP_010900172.1	WP_010896321.1	WP_010897519.1
GCF_000473245.1	1367477	Bacillus infantis NRRL B-14911	WP_009791555.1	WP_009791325.1	WP_009791328.1	WP_009791327.1	WP_009791317.1	WP_009791314.1	WP_022543217.1	WP_009791713.1	WP_022543216.1	WP_141195060.1	WP_009791293.1	WP_009791319.1	WP_022543220.1	WP_009791321.1	WP_009791300.1	WP_009791313.1	WP_009795926.1	WP_009796130.1	WP_009796103.1	WP_009791323.1	WP_009791326.1	WP_009791318.1	WP_009796105.1	WP_009792603.1	WP_009796313.1	WP_035403079.1	WP_009795872.1	WP_009791322.1	WP_009795353.1	WP_009791312.1	WP_009796293.1	WP_009791333.1	WP_009791315.1	WP_009791292.1	WP_009791329.1	WP_009791303.1	WP_009791334.1	WP_009791304.1	WP_022544009.1	WP_009795996.1	WP_009795931.1	WP_009791320.1	WP_009796290.1	WP_009791324.1	WP_009791389.1
GCF_002276165.1	859143	Bacillus kochii	WP_095371236.1	WP_095371220.1	WP_095371223.1	WP_095371222.1	WP_095371212.1	WP_095371210.1	WP_095371234.1	WP_095371350.1	WP_095371235.1	WP_009336545.1	WP_095371192.1	WP_095371214.1	WP_095371206.1	WP_095371216.1	WP_095371198.1	WP_095371209.1	WP_095369549.1	WP_095372327.1	WP_095372409.1	WP_095371218.1	WP_095371221.1	WP_095371213.1	WP_009333115.1	WP_095371567.1	WP_016201470.1	WP_095372741.1	WP_095369504.1	WP_095371217.1	WP_095372261.1	WP_095371208.1	WP_095371343.1	WP_095371228.1	WP_095371211.1	WP_095371191.1	WP_003348621.1	WP_095371200.1	WP_095371229.1	WP_095371201.1	WP_095373223.1	WP_095369486.1	WP_095369553.1	WP_095371215.1	WP_095371345.1	WP_095371219.1	WP_066201342.1
GCF_900478165.1	1467	Bacillus lentus	WP_066145187.1	WP_066145220.1	WP_066145212.1	WP_066145216.1	WP_066145248.1	WP_066145258.1	WP_066145191.1	WP_066144662.1	WP_066145189.1	WP_066145185.1	WP_066145307.1	WP_066145242.1	WP_066145269.1	WP_066145233.1	WP_066145292.1	WP_066145260.1	WP_066139730.1	WP_066136969.1	WP_066137203.1	WP_066145226.1	WP_066145218.1	WP_066145245.1	WP_066137207.1	WP_066143956.1	WP_066144591.1	WP_066137768.1	WP_066139595.1	WP_066145229.1	WP_066136851.1	WP_066145262.1	WP_066144644.1	WP_111703360.1	WP_066145254.1	WP_066145309.1	WP_066145209.1	WP_066145285.1	WP_066145200.1	WP_066145282.1	WP_066145251.1	WP_066139547.1	WP_066139742.1	WP_066145239.1	WP_066144651.1	WP_066145223.1	WP_017380145.1
GCF_002993925.1	1648923	Bacillus paralicheniformis	WP_020449850.1	WP_020449861.1	WP_020449858.1	WP_020449859.1	WP_020449865.1	WP_003178356.1	WP_003178305.1	WP_020453633.1	WP_003178304.1	WP_003178300.1	WP_003178393.1	WP_020449864.1	WP_020449869.1	WP_020449863.1	WP_020449876.1	WP_020449866.1	WP_020451373.1	WP_003184266.1	WP_003184027.1	WP_020449862.1	WP_020449860.1	WP_003178350.1	WP_003184023.1	WP_003186051.1	WP_003178075.1	WP_023857460.1	WP_025811393.1	WP_023855912.1	WP_020452596.1	WP_023855910.1	WP_020453642.1	WP_003178317.1	WP_003178355.1	WP_023855904.1	WP_003156464.1	WP_020449874.1	WP_020449855.1	WP_003178378.1	WP_023856470.1	WP_003181879.1	WP_006638197.1	WP_003178345.1	WP_003178022.1	WP_003178334.1	WP_003183654.1
GCF_000005825.2	398511	Bacillus pseudofirmus OF4	WP_012957125.1	WP_012957140.1	WP_012957137.1	WP_012957138.1	WP_012957148.1	WP_012957151.1	WP_012957127.1	WP_012960898.1	WP_012957126.1	WP_012957124.1	WP_012957168.1	WP_012957146.1	WP_012957155.1	WP_012957144.1	WP_012957163.1	WP_012957152.1	WP_012959410.1	WP_012959994.1	WP_012959891.1	WP_012957142.1	WP_012957139.1	WP_031311928.1	WP_012959889.1	WP_012960728.1	WP_012960919.1	WP_012958478.1	WP_031311530.1	WP_012957143.1	WP_012960062.1	WP_012957153.1	WP_012960903.1	WP_012957133.1	WP_012957150.1	WP_012957169.1	WP_012957136.1	WP_012957161.1	WP_012957132.1	WP_012957160.1	WP_012960579.1	WP_012959342.1	WP_012959415.1	WP_012957145.1	WP_012960901.1	WP_012957141.1	WP_003323311.1
GCF_001050115.1	1479	Bacillus smithii	WP_048622366.1	WP_048622376.1	WP_003354782.1	WP_048622374.1	WP_003354768.1	WP_048622379.1	WP_048622368.1	WP_003353445.1	WP_048622367.1	WP_003354800.1	WP_003354746.1	WP_003354770.1	WP_048622380.1	WP_003354774.1	WP_003354753.1	WP_003354764.1	WP_003354556.1	WP_003355596.1	WP_003355519.1	WP_048622378.1	WP_048622375.1	WP_003354769.1	WP_003355517.1	WP_003353364.1	WP_003353423.1	WP_003355162.1	WP_003354609.1	WP_003354776.1	WP_003355671.1	WP_003354763.1	WP_048624327.1	WP_003354790.1	WP_003354766.1	WP_003354745.1	WP_003354783.1	WP_003354755.1	WP_003354791.1	WP_003354756.1	WP_048622964.1	WP_003354630.1	WP_003354551.1	WP_003354771.1	WP_003353442.1	WP_048622377.1	WP_003355405.1
GCF_007995155.1	1742359	Bacillus sp. FJAT-25496	WP_057776526.1	WP_057776540.1	WP_057776537.1	WP_057776538.1	WP_057776548.1	WP_057776550.1	WP_057776528.1	WP_057772421.1	WP_057776527.1	WP_057776525.1	WP_057776566.1	WP_057776546.1	WP_057776554.1	WP_057776543.1	WP_057776561.1	WP_057776551.1	WP_057769817.1	WP_057771931.1	WP_057771736.1	WP_009336582.1	WP_057776539.1	WP_057776547.1	WP_057771732.1	WP_057772807.1	WP_053478303.1	WP_057771372.1	WP_057769891.1	WP_057776542.1	WP_057772079.1	WP_057776552.1	WP_057772416.1	WP_057776534.1	WP_057776549.1	WP_057776567.1	WP_003348621.1	WP_057776559.1	WP_057776533.1	WP_057776558.1	WP_009499044.1	WP_057769914.1	WP_057769807.1	WP_057776545.1	WP_057773170.1	WP_057776541.1	WP_057771617.1
GCF_000009045.1	224308	Bacillus subtilis subsp. subtilis str. 168	NP_387984.2	NP_388000.2	NP_387997.1	NP_387998.1	NP_388009.1	NP_388012.1	NP_387986.1	NP_391930.1	NP_387985.2	NP_387983.2	NP_388030.2	NP_388007.1	NP_388016.1	NP_388004.1	NP_388025.1	NP_388013.2	NP_389486.2	NP_390763.1	NP_390674.1	NP_388002.1	NP_387999.2	NP_388008.1	NP_390672.1	NP_391588.1	NP_391986.1	NP_390169.1	NP_389531.1	NP_388003.2	NP_390844.1	NP_388014.1	NP_391971.1	NP_387992.2	NP_388011.2	NP_388031.1	NP_387996.1	NP_388023.1	NP_387991.2	NP_388022.2	NP_388768.1	NP_389550.1	NP_389481.1	NP_388006.1	NP_391969.2	NP_388001.1	NP_390419.1
GCF_003096215.1	35841	Bacillus thermoamylovorans	WP_034766990.1	WP_034767031.1	WP_034767021.1	WP_034767023.1	WP_034767044.1	WP_108897219.1	WP_034767001.1	WP_034773628.1	WP_034766992.1	WP_034766988.1	WP_041846747.1	WP_041847224.1	WP_108897223.1	WP_034767035.1	WP_034767077.1	WP_108897220.1	WP_034769733.1	WP_034771625.1	WP_034771382.1	WP_034767033.1	WP_034767030.1	WP_034767042.1	WP_034771380.1	WP_034773224.1	WP_034773691.1	WP_041846362.1	WP_034769810.1	WP_034767034.1	WP_041847920.1	WP_108897221.1	WP_034773639.1	WP_034767015.1	WP_034767049.1	WP_034767092.1	WP_003156464.1	WP_034767073.1	WP_034767013.1	WP_034767071.1	WP_034767047.1	WP_034769835.1	WP_034769719.1	WP_034767038.1	WP_034773636.1	WP_034767032.1	WP_033828375.1
GCF_002117165.1	492670	Bacillus velezensis	WP_003156431.1	WP_003156470.1	WP_007410402.1	WP_007615239.1	WP_003156487.1	WP_003156490.1	WP_003156436.1	WP_004393063.1	WP_007410396.1	WP_003156430.1	WP_003225844.1	WP_007410404.1	WP_007410405.1	WP_003156478.1	WP_003156550.1	WP_003156492.1	WP_003154288.1	WP_007613019.1	WP_003152660.1	WP_003156475.1	WP_003156467.1	WP_003156486.1	WP_003152662.1	WP_003151132.1	WP_003178075.1	WP_007612259.1	WP_007611453.1	WP_003156476.1	WP_003152406.1	WP_003328273.1	WP_004392977.1	WP_003156447.1	WP_003156489.1	WP_003225846.1	WP_003156464.1	WP_003156547.1	WP_003156445.1	WP_003156545.1	WP_014417259.1	WP_003154182.1	WP_003154296.1	WP_003156484.1	WP_029325793.1	WP_003156472.1	WP_003152957.1
GCF_001889165.1	1547283	Bacillus weihaiensis	WP_072581471.1	WP_072581458.1	WP_072581461.1	WP_072581460.1	WP_072581450.1	WP_072581448.1	WP_072581469.1	WP_072581586.1	WP_072581470.1	WP_141549707.1	WP_072581433.1	WP_026561230.1	WP_072581444.1	WP_072581454.1	WP_072581438.1	WP_072581447.1	WP_072580071.1	WP_072578921.1	WP_072579031.1	WP_072581456.1	WP_072581459.1	WP_072581451.1	WP_026558613.1	WP_072578148.1	WP_026561635.1	WP_072579371.1	WP_066337690.1	WP_072581455.1	WP_072578859.1	WP_072581446.1	WP_072581968.1	WP_072581464.1	WP_072581449.1	WP_072581432.1	WP_026561219.1	WP_066330403.1	WP_026561215.1	WP_072581440.1	WP_072580567.1	WP_072580005.1	WP_072580075.1	WP_072581452.1	WP_026561616.1	WP_072581457.1	WP_015595024.1
GCF_001857925.1	1178537	Bacillus xiamenensis	WP_071168231.1	WP_008356534.1	WP_008356528.1	WP_008356530.1	WP_008356540.1	WP_008356543.1	WP_008345418.1	WP_008359128.1	WP_008356507.1	WP_003216956.1	WP_003217042.1	WP_003216882.1	WP_008356545.1	WP_003225801.1	WP_003216944.1	WP_008356544.1	WP_008354510.1	WP_007501659.1	WP_008357905.1	WP_007496316.1	WP_008356532.1	WP_008356538.1	WP_003216586.1	WP_003215407.1	WP_008360908.1	WP_008361255.1	WP_008354466.1	WP_003217241.1	WP_008356344.1	WP_007496332.1	WP_008359103.1	WP_008356520.1	WP_007496327.1	WP_007496354.1	WP_003156464.1	WP_008356548.1	WP_008356518.1	WP_003217023.1	WP_008354900.1	WP_008354438.1	WP_008354520.1	WP_003216906.1	WP_008359105.1	WP_003216920.1	WP_003152957.1
GCF_001629705.1	1221500	Fictibacillus phosphorivorans	WP_066390636.1	WP_066390675.1	WP_066390667.1	WP_066390669.1	WP_066390678.1	WP_066390685.1	WP_066237995.1	WP_066399517.1	WP_066285506.1	WP_066285502.1	WP_066237860.1	WP_066237936.1	WP_066390689.1	WP_066237943.1	WP_066237878.1	WP_066237916.1	WP_066393605.1	WP_066291543.1	WP_066396525.1	WP_066237948.1	WP_066390671.1	WP_066294477.1	WP_066239506.1	WP_066399025.1	WP_007201576.1	WP_066395721.1	WP_066393720.1	WP_066237945.1	WP_066396850.1	WP_066237913.1	WP_066399533.1	WP_066237973.1	WP_066390683.1	WP_066237857.1	WP_053356198.1	WP_066237883.1	WP_066390653.1	WP_066390695.1	WP_066390681.1	WP_066240919.1	WP_066393596.1	WP_066390676.1	WP_066399523.1	WP_066237951.1	WP_066237650.1
GCF_000009785.1	235909	Geobacillus kaustophilus HTA426	WP_011229609.1	WP_011229623.1	WP_011229620.1	WP_011229621.1	WP_011229632.1	WP_011229634.1	WP_012820484.1	WP_011232941.1	WP_011229610.1	WP_011229608.1	WP_011229651.1	WP_011229630.1	WP_011229638.1	WP_011229627.1	WP_011229646.1	WP_011229635.1	WP_011230702.1	WP_011232190.1	WP_011232086.1	WP_011229625.1	WP_011229622.1	WP_011229631.1	WP_011232084.1	WP_011232848.1	WP_003253900.1	WP_011231709.1	WP_011230749.1	WP_011229626.1	WP_011232276.1	WP_011229636.1	WP_011232945.1	WP_011229617.1	WP_012820490.1	WP_011229652.1	WP_008881945.1	WP_011229644.1	WP_011229616.1	WP_008881920.1	WP_003247599.1	WP_011230768.1	WP_011230697.1	WP_011229629.1	WP_008880812.1	WP_011229624.1	WP_008879912.1
GCF_000284515.1	866895	Halobacillus halophilus DSM 2266	WP_014641409.1	WP_014641424.1	WP_014641421.1	WP_014641422.1	WP_014641432.1	WP_014641435.1	WP_014641411.1	WP_014645347.1	WP_014641410.1	WP_014641408.1	WP_014641453.1	WP_014641430.1	WP_014641439.1	WP_014641428.1	WP_014641448.1	WP_014641436.1	WP_014643254.1	WP_014643972.1	WP_014643892.1	WP_014641426.1	WP_014641423.1	WP_014641431.1	WP_014643890.1	WP_014644848.1	WP_014645390.1	WP_014643535.1	WP_014643303.1	WP_014641427.1	WP_014644034.1	WP_014641437.1	WP_014645361.1	WP_014641417.1	WP_014641434.1	WP_014641454.1	WP_014641420.1	WP_014641446.1	WP_014641416.1	WP_014641445.1	WP_014642004.1	WP_014643322.1	WP_014643249.1	WP_014641429.1	WP_014645359.1	WP_014641425.1	WP_014643803.1
GCF_002097535.1	402384	Halobacillus mangrovi	WP_085026917.1	WP_085026891.1	WP_085026895.1	WP_085026894.1	WP_085026881.1	WP_085026878.1	WP_085026913.1	WP_085027197.1	WP_085026915.1	WP_027953436.1	WP_085026848.1	WP_085026885.1	WP_085026871.1	WP_027953416.1	WP_035543099.1	WP_085026876.1	WP_085029964.1	WP_085029319.1	WP_085029408.1	WP_085026887.1	WP_085026892.1	WP_085026883.1	WP_035546444.1	WP_085028210.1	WP_035545113.1	WP_085029708.1	WP_085029947.1	WP_035543749.1	WP_085029264.1	WP_085026875.1	WP_085027172.1	WP_085026901.1	WP_085026880.1	WP_035545137.1	WP_035511694.1	WP_085026859.1	WP_085026903.1	WP_085026861.1	WP_085030224.1	WP_085029928.1	WP_085029968.1	WP_035543753.1	WP_085027175.1	WP_085026889.1	WP_085031901.1
GCF_001307805.1	1472767	Lentibacillus amyloliquefaciens	WP_068446142.1	WP_068446113.1	WP_068446119.1	WP_068446116.1	WP_068446095.1	WP_068446088.1	WP_068446138.1	WP_068446442.1	WP_068446139.1	WP_068446145.1	WP_068446061.1	WP_068446099.1	WP_068446081.1	WP_068446104.1	WP_068446070.1	WP_068446087.1	WP_068441010.1	WP_068443623.1	WP_068443249.1	WP_068446109.1	WP_068446114.1	WP_068446097.1	WP_068443243.1	WP_068446826.1	WP_068446399.1	WP_068442580.1	WP_068441048.1	WP_068446107.1	WP_068443786.1	WP_068446085.1	WP_068446430.1	WP_068446127.1	WP_068446090.1	WP_068446059.1	WP_068446121.1	WP_068446072.1	WP_068446130.1	WP_068446073.1	WP_068446093.1	WP_068441101.1	WP_068440996.1	WP_068446101.1	WP_082684213.1	WP_068446111.1	WP_068443022.1
GCF_000600105.1	1145276	Lysinibacillus varians	WP_024364384.1	WP_024364368.1	WP_024364370.1	WP_010860604.1	WP_024364365.1	WP_024364364.1	WP_010860618.1	WP_025220900.1	WP_024364383.1	WP_004233593.1	WP_024364352.1	WP_004233650.1	WP_024364360.1	WP_010860599.1	WP_010860588.1	WP_024364363.1	WP_024362054.1	WP_024363826.1	WP_010860053.1	WP_004233639.1	WP_038510042.1	WP_004233652.1	WP_024363181.1	WP_004269457.1	WP_004233310.1	WP_025219071.1	WP_024362006.1	WP_024364367.1	WP_025220317.1	WP_024364362.1	WP_024364644.1	WP_024364378.1	WP_008181717.1	WP_004233744.1	WP_004233624.1	WP_004233731.1	WP_010860613.1	WP_024364357.1	WP_004233656.1	WP_008178982.1	WP_024362057.1	WP_024364366.1	WP_024364646.1	WP_004233637.1	WP_004227078.1
GCF_000011245.1	221109	Oceanobacillus iheyensis HTE831	WP_011064511.1	WP_011064525.1	WP_011064522.1	WP_011064523.1	WP_011064534.1	WP_011064537.1	WP_011064513.1	WP_011067859.1	WP_011064512.1	WP_011064510.1	WP_011064552.1	WP_011064532.1	WP_011064541.1	WP_011064529.1	WP_011064547.1	WP_011064538.1	WP_011065937.1	WP_011066544.1	WP_011066441.1	WP_011064527.1	WP_011064524.1	WP_011064533.1	WP_011066439.1	WP_011067396.1	WP_011067894.1	WP_011066198.1	WP_011065986.1	WP_011064528.1	WP_011066599.1	WP_011064539.1	WP_011067877.1	WP_011064518.1	WP_011064536.1	WP_011064553.1	WP_011064521.1	WP_011064545.1	WP_011064517.1	WP_011064544.1	WP_011067830.1	WP_011066003.1	WP_011065932.1	WP_011064531.1	WP_011067875.1	WP_011064526.1	WP_010650937.1
GCF_003352005.1	2052660	Oceanobacillus sp. 160	WP_114914877.1	WP_114914892.1	WP_114914889.1	WP_114914890.1	WP_114914901.1	WP_114914904.1	WP_114914879.1	WP_114918313.1	WP_114914878.1	WP_147294831.1	WP_114914920.1	WP_114914899.1	WP_114914908.1	WP_114914896.1	WP_114914915.1	WP_114914905.1	WP_114916356.1	WP_114916939.1	WP_114916874.1	WP_114914894.1	WP_114914891.1	WP_114914900.1	WP_114916872.1	WP_114917929.1	WP_114918334.1	WP_114918365.1	WP_114916400.1	WP_114914895.1	WP_114917005.1	WP_114914906.1	WP_114918318.1	WP_114914885.1	WP_114914903.1	WP_114914921.1	WP_114914888.1	WP_114914913.1	WP_114914884.1	WP_114914912.1	WP_114914902.1	WP_114916417.1	WP_114916351.1	WP_114914898.1	WP_114918316.1	WP_114914893.1	WP_019377991.1
GCF_001700985.1	1426	Parageobacillus thermoglucosidasius	WP_003247537.1	WP_003247566.1	WP_003247560.1	WP_003247563.1	WP_003247587.1	WP_003247603.1	WP_003247541.1	WP_003253848.1	WP_003247539.1	WP_003247535.1	WP_003247632.1	WP_003247583.1	WP_003247610.1	WP_003247576.1	WP_003247623.1	WP_003247604.1	WP_003251786.1	WP_003248692.1	WP_003248892.1	WP_003247572.1	WP_003247564.1	WP_003247585.1	WP_013400318.1	WP_003253704.1	WP_003253900.1	WP_013400499.1	WP_003251698.1	WP_003247574.1	WP_003248604.1	WP_003247606.1	WP_003253857.1	WP_003247553.1	WP_003247601.1	WP_003247633.1	WP_003247558.1	WP_003247621.1	WP_003247551.1	WP_003247620.1	WP_003247599.1	WP_003251659.1	WP_003251796.1	WP_003247581.1	WP_013401907.1	WP_003247570.1	WP_003249064.1
GCF_003268595.1	2213194	Paraliobacillus sp. X-1125	WP_112179252.1	WP_112179283.1	WP_112179279.1	WP_112179280.1	WP_112179299.1	WP_112179305.1	WP_112179255.1	WP_112182575.1	WP_112179254.1	WP_157967388.1	WP_157967387.1	WP_112179295.1	WP_112179312.1	WP_112179291.1	WP_112179325.1	WP_112179307.1	WP_112180826.1	WP_112181577.1	WP_112181483.1	WP_112179287.1	WP_112179282.1	WP_112179297.1	WP_112181481.1	WP_112182213.1	WP_112182598.1	WP_112181193.1	WP_112180870.1	WP_112179289.1	WP_112182746.1	WP_112179309.1	WP_112182584.1	WP_112179267.1	WP_112179304.1	WP_112179334.1	WP_112179277.1	WP_112179321.1	WP_112179265.1	WP_112179320.1	WP_112182491.1	WP_112180888.1	WP_112180821.1	WP_112179293.1	WP_112182582.1	WP_112179285.1	WP_062319095.1
GCF_008973485.1	2283160	Psychrobacillus glaciei	WP_151701747.1	WP_151701732.1	WP_151701735.1	WP_151701734.1	WP_151701726.1	WP_151701723.1	WP_151701745.1	WP_151701883.1	WP_151701746.1	WP_151701748.1	WP_151701708.1	WP_053591327.1	WP_151701719.1	WP_151701729.1	WP_151701713.1	WP_151701722.1	WP_151699453.1	WP_151700570.1	WP_151700462.1	WP_151701731.1	WP_151701733.1	WP_151701727.1	WP_090564003.1	WP_151698869.1	WP_151701902.1	WP_151699627.1	WP_151699499.1	WP_151701730.1	WP_151700623.1	WP_151701721.1	WP_151701887.1	WP_151701739.1	WP_151701724.1	WP_151701707.1	WP_042478628.1	WP_151701715.1	WP_151701740.1	WP_151701716.1	WP_151701725.1	WP_151699517.1	WP_151699450.1	WP_151701728.1	WP_142608051.1	WP_090567829.1	WP_016426884.1
GCF_006740705.1	2502791	Salicibibacter halophilus	WP_142089692.1	WP_142089663.1	WP_142089669.1	WP_142089667.1	WP_142089645.1	WP_142089638.1	WP_142089688.1	WP_142090016.1	WP_142089690.1	WP_142089694.1	WP_142089606.1	WP_142089647.1	WP_142089630.1	WP_142089654.1	WP_142089617.1	WP_142089636.1	WP_142087730.1	WP_142088865.1	WP_142088698.1	WP_142089658.1	WP_142089665.1	WP_142091577.1	WP_142088694.1	WP_142090184.1	WP_142089957.1	WP_142086585.1	WP_142087231.1	WP_142089656.1	WP_142089041.1	WP_142089634.1	WP_142090004.1	WP_142089678.1	WP_142089640.1	WP_142089604.1	WP_142089671.1	WP_142089619.1	WP_142089680.1	WP_142089621.1	WP_142089643.1	WP_142087197.1	WP_142087740.1	WP_142089649.1	WP_142090009.1	WP_142089661.1	WP_142086236.1
GCF_003336365.1	2099786	Salicibibacter kimchii	WP_114373607.1	WP_114373643.1	WP_114373635.1	WP_114373638.1	WP_114376279.1	WP_114376281.1	WP_114373613.1	WP_114373295.1	WP_114373610.1	WP_114373604.1	WP_114373721.1	WP_114373665.1	WP_114373681.1	WP_114373657.1	WP_114373707.1	WP_114373672.1	WP_114371371.1	WP_114372118.1	WP_114371969.1	WP_114373649.1	WP_114373641.1	WP_114376277.1	WP_114371965.1	WP_114373147.1	WP_114373339.1	WP_114370333.1	WP_114370808.1	WP_114373652.1	WP_114372354.1	WP_114373675.1	WP_114373305.1	WP_114373625.1	WP_114373670.1	WP_114373724.1	WP_114373633.1	WP_114373701.1	WP_114373621.1	WP_114373698.1	WP_114375100.1	WP_114370771.1	WP_114371381.1	WP_114373662.1	WP_114373301.1	WP_114373646.1	WP_114369988.1
GCF_001685435.2	1230341	Salimicrobium jeotgali	WP_008592498.1	WP_008592529.1	WP_008592524.1	WP_008592526.1	WP_008592545.1	WP_008592553.1	WP_008592503.1	WP_008590353.1	WP_008592502.1	WP_008592496.1	WP_008592588.1	WP_008592542.1	WP_008592559.1	WP_008592536.1	WP_008592578.1	WP_008592554.1	WP_008587934.1	WP_008588601.1	WP_008588661.1	WP_008592533.1	WP_008592527.1	WP_008592543.1	WP_008588663.1	WP_008590489.1	WP_008590292.1	WP_008587474.1	WP_008587850.1	WP_008592535.1	WP_008591480.1	WP_008592556.1	WP_008590335.1	WP_008592515.1	WP_008592551.1	WP_008592590.1	WP_008592522.1	WP_008592574.1	WP_008592513.1	WP_008592572.1	WP_008587328.1	WP_008587812.1	WP_008587945.1	WP_008592540.1	WP_008590340.1	WP_008592531.1	WP_008588775.1
GCF_000725365.1	386490	Terribacillus goriensis	WP_038565143.1	WP_038565183.1	WP_038565174.1	WP_038565177.1	WP_038565210.1	WP_038565220.1	WP_038565148.1	WP_038562639.1	WP_038565146.1	WP_038565141.1	WP_038565265.1	WP_038565204.1	WP_038565232.1	WP_038565195.1	WP_038565254.1	WP_038565223.1	WP_038560133.1	WP_038562125.1	WP_038561656.1	WP_038565189.1	WP_038565180.1	WP_038565207.1	WP_038561650.1	WP_038564035.1	WP_038562594.1	WP_038560933.1	WP_038560256.1	WP_038565192.1	WP_038562254.1	WP_038565226.1	WP_038562619.1	WP_038565166.1	WP_038565217.1	WP_038565267.1	WP_038565171.1	WP_038565248.1	WP_038565163.1	WP_038565245.1	WP_038564326.1	WP_038560317.1	WP_038560121.1	WP_038565201.1	WP_038562624.1	WP_038565186.1	WP_077308578.1
GCF_002849835.1	302167	Virgibacillus dokdonensis	WP_101933042.1	WP_077706773.1	WP_077706775.1	WP_101933040.1	WP_073012600.1	WP_077706771.1	WP_073012543.1	WP_101933116.1	WP_073012540.1	WP_019375547.1	WP_077706765.1	WP_073012595.1	WP_073012618.1	WP_073012590.1	WP_073012637.1	WP_073012609.1	WP_073005137.1	WP_073010158.1	WP_073004659.1	WP_073012585.1	WP_073012576.1	WP_073012598.1	WP_077703434.1	WP_073009220.1	WP_050350585.1	WP_164085523.1	WP_077704040.1	WP_077706772.1	WP_050353389.1	WP_101933039.1	WP_073010523.1	WP_073012561.1	WP_073012603.1	WP_073012653.1	WP_021292712.1	WP_101933037.1	WP_073012557.1	WP_073012629.1	WP_019375521.1	WP_073004994.1	WP_073005144.1	WP_050349629.1	WP_050350602.1	WP_073012582.1	WP_019377991.1
GCF_001878675.1	1482	Virgibacillus halodenitrificans	WP_019375546.1	WP_019375531.1	WP_071648032.1	WP_019375533.1	WP_026041277.1	WP_019375519.1	WP_019375544.1	WP_019375783.1	WP_019375545.1	WP_019375547.1	WP_019375503.1	WP_019375524.1	WP_019375515.1	WP_019375527.1	WP_040953956.1	WP_019375518.1	WP_019376491.1	WP_019376738.1	WP_019376812.1	WP_019375529.1	WP_019375532.1	WP_019375523.1	WP_019376814.1	WP_019378225.1	WP_019377820.1	WP_071648978.1	WP_019375726.1	WP_019375528.1	WP_019378152.1	WP_019375517.1	WP_019375777.1	WP_019375538.1	WP_040953951.1	WP_019375502.1	WP_019375535.1	WP_019375510.1	WP_019375539.1	WP_019375511.1	WP_019375521.1	WP_019375744.1	WP_019376496.1	WP_019375525.1	WP_019375779.1	WP_019375530.1	WP_019377991.1
GCF_002224365.1	163877	Virgibacillus necropolis	WP_089530267.1	WP_089530251.1	WP_089530254.1	WP_089530253.1	WP_089530242.1	WP_089530241.1	WP_089530265.1	WP_089530389.1	WP_089530266.1	WP_152640092.1	WP_089530223.1	WP_089530244.1	WP_089530237.1	WP_089530247.1	WP_089530228.1	WP_089530240.1	WP_089532595.1	WP_089531889.1	WP_089531959.1	WP_089530249.1	WP_089530252.1	WP_089530243.1	WP_089062333.1	WP_089530618.1	WP_089061024.1	WP_089532348.1	WP_089532554.1	WP_089530248.1	WP_089531822.1	WP_089530239.1	WP_089530381.1	WP_089530259.1	WP_089060904.1	WP_089530222.1	WP_089530255.1	WP_089530230.1	WP_089530260.1	WP_089530231.1	WP_089060905.1	WP_089532539.1	WP_089532600.1	WP_089530245.1	WP_089061044.1	WP_089530250.1	WP_089532037.1
GCF_002216775.1	2017483	Virgibacillus phasianinus	WP_089060930.1	WP_089060915.1	WP_089060918.1	WP_089060917.1	WP_089060906.1	WP_089060903.1	WP_089060928.1	WP_089061052.1	WP_089060929.1	WP_157724799.1	WP_089060887.1	WP_089060908.1	WP_089060899.1	WP_089060911.1	WP_089060892.1	WP_089060902.1	WP_089062769.1	WP_089062263.1	WP_089062331.1	WP_089060913.1	WP_089060916.1	WP_089060907.1	WP_089062333.1	WP_089061326.1	WP_089061024.1	WP_089062586.1	WP_089062756.1	WP_089060912.1	WP_089062198.1	WP_089060901.1	WP_089061042.1	WP_089060922.1	WP_089060904.1	WP_089060886.1	WP_089060919.1	WP_089060894.1	WP_089060923.1	WP_089060895.1	WP_089060905.1	WP_089062739.1	WP_089062772.1	WP_089060909.1	WP_089061044.1	WP_089060914.1	WP_089062410.1
GCF_005960665.1	340146	Exiguobacterium mexicanum	WP_034781720.1	WP_034781701.1	WP_034781707.1	WP_034781706.1	WP_016508927.1	WP_034781691.1	WP_024372175.1	WP_128123817.1	WP_138858561.1	WP_021066593.1	WP_034781675.1	WP_012727667.1	WP_021066618.1	WP_016508922.1	WP_012727650.1	WP_138858564.1	WP_015881369.1	WP_021065642.1	WP_015881153.1	WP_034781699.1	WP_034781704.1	WP_021066612.1	WP_016508537.1	WP_021066109.1	WP_015880216.1	WP_034777315.1	WP_021067146.1	WP_128124031.1	WP_029595169.1	WP_021066616.1	WP_021067861.1	WP_021066600.1	WP_021066614.1	WP_021066631.1	WP_012727678.1	WP_021066624.1	WP_012727683.1	WP_024372197.1	WP_034781694.1	WP_015881433.1	WP_138859617.1	WP_021066611.1	WP_015880232.1	WP_012727673.1	WP_047795174.1
GCF_000019905.1	262543	Exiguobacterium sibiricum 255-15	WP_012368997.1	WP_012369012.1	WP_012369009.1	WP_012369010.1	WP_012369021.1	WP_012369024.1	WP_012368999.1	WP_012371894.1	WP_012368998.1	WP_012368996.1	WP_012369041.1	WP_012369019.1	WP_012369028.1	WP_012369016.1	WP_012369036.1	WP_012369025.1	WP_012370767.1	WP_012371057.1	WP_012370978.1	WP_012369014.1	WP_012369011.1	WP_012369020.1	WP_012370976.1	WP_012371588.1	WP_012371910.1	WP_012370676.1	WP_012370721.1	WP_012369015.1	WP_012371102.1	WP_012369026.1	WP_012371898.1	WP_012369005.1	WP_012369023.1	WP_012369042.1	WP_012369008.1	WP_012369034.1	WP_012369004.1	WP_012369033.1	WP_012369022.1	WP_012370703.1	WP_012370770.1	WP_012369018.1	WP_012371896.1	WP_012369013.1	WP_012369719.1
GCF_900638055.1	1379	Gemella haemolysans	WP_003144761.1	WP_003144367.1	WP_003144195.1	WP_003144388.1	WP_003144426.1	WP_003144256.1	WP_003146330.1	WP_003144223.1	WP_126512636.1	WP_003144801.1	WP_003144827.1	WP_003144098.1	WP_003144255.1	WP_003144099.1	WP_003144119.1	WP_003144424.1	WP_004263065.1	WP_003144917.1	WP_003144981.1	WP_003144105.1	WP_003144216.1	WP_003144415.1	WP_003145565.1	WP_003145327.1	WP_003144116.1	WP_003144771.1	WP_003144977.1	WP_003144348.1	WP_003145232.1	WP_003144191.1	WP_003144346.1	WP_003144697.1	WP_003144084.1	WP_126512591.1	WP_003147624.1	WP_003144405.1	WP_003146927.1	WP_003144419.1	WP_003144337.1	WP_003144987.1	WP_003145074.1	WP_003144356.1	WP_003144201.1	WP_003144310.1	WP_003147339.1
GCF_002442515.1	2756	Brochothrix thermosphacta	WP_029091553.1	WP_029091538.1	WP_029091541.1	WP_029091540.1	WP_029091529.1	WP_029091526.1	WP_029091551.1	WP_029091937.1	WP_152792286.1	WP_029091554.1	WP_029091509.1	WP_029091531.1	WP_029091522.1	WP_029091534.1	WP_036043511.1	WP_029091525.1	WP_029091009.1	WP_029091836.1	WP_029092189.1	WP_029091536.1	WP_141690161.1	WP_029091530.1	WP_029092187.1	WP_029090889.1	WP_029091329.1	WP_029091192.1	WP_029091788.1	WP_029091535.1	WP_029090574.1	WP_029091524.1	WP_029091942.1	WP_029091547.1	WP_029091527.1	WP_029091508.1	WP_029091542.1	WP_029091516.1	WP_029091548.1	WP_029091517.1	WP_029091466.1	WP_029090929.1	WP_029091013.1	WP_029091532.1	WP_029091940.1	WP_029091537.1	WP_029091162.1
GCF_900638015.1	1641	Listeria grayi	WP_003757250.1	WP_003757017.1	WP_003757011.1	WP_003757013.1	WP_003757034.1	WP_003757041.1	WP_003757253.1	WP_036105227.1	WP_036103432.1	WP_036103429.1	WP_003757082.1	WP_003757029.1	WP_003757049.1	WP_003757024.1	WP_003757065.1	WP_003757043.1	WP_003758674.1	WP_003758704.1	WP_003755633.1	WP_003757020.1	WP_003757015.1	WP_003757033.1	WP_003755637.1	WP_003758770.1	WP_003756795.1	WP_126320377.1	WP_036104342.1	WP_003757022.1	WP_003755529.1	WP_003757045.1	WP_003756739.1	WP_003756995.1	WP_003757039.1	WP_003757084.1	WP_025729837.1	WP_003757059.1	WP_003756993.1	WP_003757056.1	WP_003758471.1	WP_003756084.1	WP_003758659.1	WP_003757027.1	WP_003756734.1	WP_003757018.1	WP_003755805.1
GCF_000763515.1	202751	Listeria ivanovii subsp. ivanovii	WP_010989382.1	WP_014093813.1	WP_014093814.1	WP_003727695.1	WP_003720938.1	WP_003749693.1	WP_003718339.1	WP_011700919.1	WP_003723030.1	WP_003718336.1	WP_014093800.1	WP_003723686.1	WP_014093811.1	WP_003720943.1	WP_014093808.1	WP_003739848.1	WP_014093140.1	WP_003720097.1	WP_003726868.1	WP_003727697.1	WP_003728540.1	WP_003720939.1	WP_003726866.1	WP_003720869.1	WP_003718062.1	WP_014093278.1	WP_014093012.1	WP_003720944.1	WP_003719890.1	WP_003723681.1	WP_003718123.1	WP_003753956.1	WP_014093812.1	WP_003726075.1	WP_003720954.1	WP_003720926.1	WP_003720973.1	WP_003720927.1	WP_014093222.1	WP_003719603.1	WP_003720111.1	WP_003720941.1	WP_003721669.1	WP_003720946.1	WP_003719762.1
GCF_000196035.1	169963	Listeria monocytogenes EGD-e	NP_463780.1	NP_466152.1	NP_466155.1	NP_466154.1	NP_466143.1	NP_466140.1	NP_463782.1	NP_463586.1	NP_463781.1	NP_463779.1	NP_466120.1	NP_466145.1	NP_466136.1	NP_466148.1	NP_466128.1	NP_466139.1	NP_465312.1	NP_465308.1	NP_465067.1	NP_466150.1	NP_466153.1	NP_466144.1	NP_465065.1	NP_466071.1	NP_466378.1	NP_465462.1	NP_465183.1	NP_466149.1	NP_465121.1	NP_466138.1	NP_463577.1	NP_466177.1	NP_466141.1	NP_466119.1	NP_466156.1	NP_466130.1	NP_466178.1	NP_466131.1	NP_465406.1	NP_464855.1	NP_465322.1	NP_466146.1	NP_463579.1	NP_466151.1	NP_464994.1
GCF_003534205.1	1006155	Listeria weihenstephanensis	WP_036060224.1	WP_036060259.1	WP_036060254.1	WP_036060256.1	WP_036060279.1	WP_036060282.1	WP_036060228.1	WP_036061484.1	WP_036060226.1	WP_036060221.1	WP_036059868.1	WP_036060275.1	WP_036060290.1	WP_036060267.1	WP_036060310.1	WP_036065516.1	WP_036062108.1	WP_036062116.1	WP_036061720.1	WP_036060263.1	WP_036060257.1	WP_036060277.1	WP_036061724.1	WP_036063331.1	WP_036084822.1	WP_036061301.1	WP_036062278.1	WP_036060265.1	WP_036061536.1	WP_036060286.1	WP_036061498.1	WP_036060241.1	WP_036060280.1	WP_036059869.1	WP_036065498.1	WP_036060306.1	WP_036060238.1	WP_036060303.1	WP_036060666.1	WP_036062005.1	WP_036062095.1	WP_036060273.1	WP_036061496.1	WP_036060262.1	WP_036061859.1
GCF_002355375.1	1500254	Aneurinibacillus soli	WP_096463206.1	WP_096463179.1	WP_096463182.1	WP_096463181.1	WP_096463171.1	WP_096463168.1	WP_096463203.1	WP_096463354.1	WP_096463204.1	WP_096463207.1	WP_096463148.1	WP_096463172.1	WP_096463164.1	WP_096463175.1	WP_096463156.1	WP_096463167.1	WP_096465030.1	WP_096467161.1	WP_096464006.1	WP_096463177.1	WP_096463180.1	WP_096467575.1	WP_096464010.1	WP_096463494.1	WP_096463334.1	WP_096466611.1	WP_096465242.1	WP_096463176.1	WP_096466991.1	WP_096463166.1	WP_096463349.1	WP_096463197.1	WP_096463169.1	WP_096463147.1	WP_040305031.1	WP_096463158.1	WP_096463198.1	WP_096463159.1	WP_096463170.1	WP_096465279.1	WP_096465020.1	WP_096463173.1	WP_096463351.1	WP_096463178.1	WP_096464439.1
GCF_004117055.1	51101	Brevibacillus agri	WP_005828884.1	WP_005828847.1	WP_007787072.1	WP_122952703.1	WP_005828832.1	WP_005828824.1	WP_005828881.1	WP_025846303.1	WP_005828883.1	WP_005828886.1	WP_005828789.1	WP_005828835.1	WP_005828815.1	WP_007787078.1	WP_005828799.1	WP_005828822.1	WP_005834313.1	WP_005829335.1	WP_005832378.1	WP_005828844.1	WP_005828849.1	WP_005828833.1	WP_005832382.1	WP_005827805.1	WP_005828322.1	WP_005831346.1	WP_005834198.1	WP_005828842.1	WP_005828154.1	WP_005828820.1	WP_005828370.1	WP_005828872.1	WP_005828827.1	WP_005828788.1	WP_005828858.1	WP_005828803.1	WP_005828873.1	WP_005828805.1	WP_005828830.1	WP_025846085.1	WP_005834322.1	WP_005828837.1	WP_005831740.1	WP_005828846.1	WP_005833076.1
GCF_002706795.1	1121121	Brevibacillus laterosporus DSM 25	WP_018673910.1	WP_018673896.1	WP_018673898.1	WP_018673897.1	WP_003333782.1	WP_018673889.1	WP_018673908.1	WP_018671210.1	WP_018673909.1	WP_018673911.1	WP_018674382.1	WP_003333784.1	WP_003333776.1	WP_018673893.1	WP_018674387.1	WP_018673888.1	WP_003341429.1	WP_018671328.1	WP_018672245.1	WP_018673894.1	WP_003333793.1	WP_018673891.1	WP_026315215.1	WP_018669720.1	WP_003333985.1	WP_018673803.1	WP_018670853.1	WP_003333788.1	WP_026315256.1	WP_018673887.1	WP_018671214.1	WP_003333802.1	WP_018673890.1	WP_003333754.1	WP_003333796.1	WP_018673881.1	WP_018673903.1	WP_018673882.1	WP_003333781.1	WP_003336966.1	WP_003336873.1	WP_018673892.1	WP_018671213.1	WP_018673895.1	WP_018674175.1
GCF_004295585.1	2507935	Cohnella abietis	WP_130615230.1	WP_130615183.1	WP_130615189.1	WP_130615187.1	WP_130615170.1	WP_130615166.1	WP_130615226.1	WP_130616245.1	WP_130615228.1	WP_130615232.1	WP_130615142.1	WP_130615172.1	WP_130615160.1	WP_130615174.1	WP_130615146.1	WP_130615164.1	WP_130611845.1	WP_130606454.1	WP_130607144.1	WP_130615179.1	WP_130615185.1	WP_130616720.1	WP_130607148.1	WP_130604960.1	WP_130616272.1	WP_130608454.1	WP_130611664.1	WP_130615177.1	WP_130612080.1	WP_094050613.1	WP_130616254.1	WP_130615213.1	WP_130615168.1	WP_130615140.1	WP_130615191.1	WP_130615150.1	WP_130615215.1	WP_130615152.1	WP_115995323.1	WP_120976316.1	WP_130611858.1	WP_115995319.1	WP_130616252.1	WP_130615181.1	WP_115990702.1
GCF_003713065.1	2674991	Cohnella candidum	WP_123042143.1	WP_123042128.1	WP_123042131.1	WP_123042130.1	WP_123042120.1	WP_123042117.1	WP_123042141.1	WP_123042625.1	WP_123042142.1	WP_123042144.1	WP_123042104.1	WP_123042121.1	WP_123042113.1	WP_123042124.1	WP_123042106.1	WP_123042116.1	WP_123040020.1	WP_123041723.1	WP_123041285.1	WP_123042126.1	WP_123042129.1	WP_123043776.1	WP_123041283.1	WP_123042790.1	WP_094047216.1	WP_123040825.1	WP_123040071.1	WP_123042125.1	WP_123039934.1	WP_123042115.1	WP_123042637.1	WP_123042134.1	WP_123042118.1	WP_123042103.1	WP_116065558.1	WP_123042108.1	WP_123042135.1	WP_123042109.1	WP_123042119.1	WP_123040090.1	WP_123040016.1	WP_123042122.1	WP_123042635.1	WP_123042127.1	WP_005547957.1
GCF_003952225.1	2495582	Paenibacillus albus	WP_126011559.1	WP_126011531.1	WP_126011537.1	WP_126011535.1	WP_116191455.1	WP_126011525.1	WP_126011555.1	WP_126012449.1	WP_126011557.1	WP_090583195.1	WP_126011509.1	WP_090583243.1	WP_090583260.1	WP_090583237.1	WP_116191445.1	WP_126011523.1	WP_116187122.1	WP_112880164.1	WP_116191391.1	WP_116191459.1	WP_126011533.1	WP_126020003.1	WP_090572871.1	WP_126013220.1	WP_090574515.1	WP_126016052.1	WP_090574168.1	WP_126011529.1	WP_126017801.1	WP_090583257.1	WP_126012467.1	WP_126011543.1	WP_090583251.1	WP_126011507.1	WP_005544556.1	WP_126011513.1	WP_126011545.1	WP_126011515.1	NA	WP_126016425.1	WP_126016297.1	WP_126011527.1	WP_090574546.1	WP_090583231.1	WP_090573672.1
GCF_008369725.1	253703	Paenibacillus antarcticus	WP_068650947.1	WP_068537322.1	WP_068650941.1	WP_068600244.1	WP_068650938.1	WP_068650937.1	WP_068600254.1	WP_068647984.1	WP_068600256.1	WP_068537355.1	WP_068537268.1	WP_068591165.1	WP_068537293.1	WP_068537314.1	WP_068591189.1	WP_076577040.1	WP_068580439.1	WP_068582652.1	WP_068527065.1	WP_068537318.1	WP_068537324.1	WP_068650939.1	WP_068527061.1	WP_068646986.1	WP_068533979.1	WP_068598467.1	WP_068534617.1	WP_068591161.1	WP_068649368.1	WP_068537297.1	WP_068533934.1	WP_068591146.1	WP_068591172.1	WP_068591195.1	WP_036652923.1	WP_068537278.1	WP_068537339.1	WP_068591185.1	WP_068591169.1	WP_068534675.1	WP_068580449.1	WP_068591163.1	WP_068589352.1	WP_068650940.1	WP_036657994.1
GCF_003945345.1	1712516	Paenibacillus baekrokdamisoli	WP_125663880.1	WP_125663906.1	WP_125663900.1	WP_125663902.1	WP_125663919.1	WP_125663923.1	WP_125663884.1	WP_125662924.1	WP_125663882.1	WP_125663878.1	WP_125663951.1	WP_090583243.1	WP_125663931.1	WP_125663914.1	WP_125663947.1	WP_125663925.1	WP_125656505.1	WP_125665280.1	WP_125653634.1	WP_125663910.1	WP_125663904.1	WP_125666711.1	WP_125653636.1	WP_125662376.1	WP_090574515.1	WP_125656834.1	WP_125656357.1	WP_125663912.1	WP_125654085.1	WP_125663927.1	WP_125662909.1	WP_125663894.1	WP_125663921.1	WP_125663953.1	WP_005544556.1	WP_125663943.1	WP_125663892.1	WP_125663941.1	WP_115995323.1	WP_125656308.1	WP_125656513.1	WP_125663917.1	WP_125662913.1	WP_125663908.1	WP_090573672.1
GCF_000961095.1	1126833	Paenibacillus beijingensis	WP_045670692.1	WP_045670706.1	WP_045670703.1	WP_045670704.1	WP_045670714.1	WP_045670716.1	WP_045670694.1	WP_045670300.1	WP_045670693.1	WP_045670691.1	WP_045670729.1	WP_045670713.1	WP_045670720.1	WP_045670710.1	WP_045670728.1	WP_045670717.1	WP_045671974.1	WP_045669130.1	WP_045671496.1	WP_045670708.1	WP_045670705.1	WP_045673244.1	WP_045671498.1	WP_045670440.1	WP_045670324.1	WP_148505305.1	WP_045672020.1	WP_045670709.1	WP_045671859.1	WP_045670718.1	WP_045670309.1	WP_045670700.1	WP_045670715.1	WP_045670730.1	WP_009589214.1	WP_045670726.1	WP_045670699.1	WP_045670725.1	WP_010348808.1	WP_045672036.1	WP_028561462.1	WP_045670712.1	WP_045670307.1	WP_045670707.1	WP_005547957.1
GCF_001421015.2	1616788	Paenibacillus bovis	WP_060536440.1	WP_017815365.1	WP_060536435.1	WP_060536434.1	WP_017815374.1	WP_017815376.1	WP_046213354.1	WP_017815427.1	WP_017815352.1	WP_026136396.1	WP_060536426.1	WP_017815372.1	WP_017815380.1	WP_017815369.1	WP_017815389.1	WP_060536433.1	WP_017813648.1	WP_017811384.1	WP_017814066.1	WP_017815367.1	WP_017815364.1	WP_060536881.1	WP_017814064.1	WP_017811312.1	WP_017815451.1	WP_060535574.1	WP_017813707.1	WP_017815368.1	WP_060535728.1	WP_017815378.1	WP_017815435.1	WP_017815359.1	WP_017815375.1	WP_017815392.1	WP_017692074.1	WP_017815387.1	WP_017815358.1	WP_017815386.1	WP_060534854.1	WP_017813726.1	WP_017813642.1	WP_017815371.1	WP_017815433.1	WP_017815366.1	WP_005547957.1
GCF_009363095.1	562959	Paenibacillus cellulositrophicus	WP_145950217.1	WP_076176738.1	WP_076176735.1	WP_076176736.1	WP_076176746.1	WP_076176748.1	WP_076176726.1	WP_152399731.1	WP_076176725.1	WP_076176723.1	WP_076176761.1	WP_076176744.1	WP_076176752.1	WP_076176742.1	WP_076176759.1	WP_152400030.1	WP_076168209.1	WP_094595540.1	WP_076174416.1	WP_094600174.1	WP_076176737.1	WP_143811945.1	WP_076174421.1	WP_076176964.1	WP_068778604.1	WP_105444673.1	WP_076168084.1	WP_105441900.1	WP_076169912.1	WP_076176750.1	WP_076172488.1	WP_145030011.1	WP_076176747.1	WP_076176762.1	WP_005544556.1	WP_009589209.1	WP_076176731.1	WP_076176757.1	WP_152403448.1	WP_076168040.1	WP_076168226.1	WP_025336666.1	WP_076172485.1	WP_076176739.1	WP_005547957.1
GCF_004117095.1	79263	Paenibacillus chitinolyticus	WP_009674490.1	WP_042235524.1	WP_042235516.1	WP_042235518.1	WP_042235534.1	WP_009676801.1	WP_009674515.1	WP_042235630.1	WP_042235497.1	WP_009674499.1	WP_042235549.1	WP_009676804.1	WP_009676816.1	WP_009676823.1	WP_009676799.1	WP_042235537.1	WP_042232818.1	WP_042229782.1	WP_009675460.1	WP_016423663.1	WP_042235521.1	WP_036739939.1	WP_009675465.1	WP_016423669.1	WP_009673467.1	WP_009674424.1	WP_009676777.1	WP_042235530.1	WP_042232646.1	WP_009676829.1	WP_042235648.1	WP_042235507.1	WP_009676818.1	WP_009676832.1	WP_009676797.1	WP_016423660.1	WP_042235505.1	WP_016423661.1	WP_040953112.1	WP_009674959.1	WP_042232810.1	WP_009676813.1	WP_082211313.1	WP_042235527.1	WP_024094532.1
GCF_002192415.1	414771	Paenibacillus donghaensis	WP_087918361.1	WP_087918344.1	WP_087918347.1	WP_087918346.1	WP_087918339.1	WP_087918337.1	WP_087918359.1	WP_087918938.1	WP_087918360.1	WP_087918362.1	WP_087918324.1	WP_036680556.1	WP_087918333.1	WP_087918342.1	WP_076225057.1	WP_087918336.1	WP_087916285.1	WP_087913673.1	WP_087917746.1	WP_036652942.1	WP_087918345.1	WP_157794205.1	WP_087917744.1	WP_087918648.1	WP_087918963.1	WP_169834412.1	WP_087916232.1	WP_087918343.1	WP_087915032.1	WP_087918335.1	WP_025706808.1	WP_087918354.1	WP_087918338.1	WP_087918323.1	WP_005544556.1	WP_087918327.1	WP_020427075.1	WP_087918328.1	WP_087914194.1	WP_036656390.1	WP_087916294.1	WP_087918341.1	WP_087918946.1	WP_036692395.1	WP_036657994.1
GCF_000756615.1	44251	Paenibacillus durus	WP_042208403.1	WP_042208395.1	WP_042208397.1	WP_042208396.1	WP_036589430.1	WP_025336662.1	WP_025691670.1	WP_042208899.1	WP_025691671.1	WP_025691673.1	WP_025693046.1	WP_019908234.1	WP_025693036.1	WP_025693030.1	WP_025693044.1	WP_042208394.1	WP_025335399.1	WP_042205714.1	WP_036603262.1	WP_025693028.1	WP_025336673.1	WP_025336665.1	WP_025688063.1	WP_042204633.1	WP_025337168.1	WP_081949559.1	WP_042207109.1	WP_025694127.1	WP_042206487.1	WP_042208393.1	WP_042208906.1	WP_025336679.1	WP_025694125.1	WP_025693047.1	WP_006676490.1	WP_025693042.1	WP_025693021.1	WP_025693041.1	WP_042207661.1	WP_025690244.1	WP_025335406.1	WP_036589437.1	WP_025692516.1	WP_025336671.1	WP_005547957.1
GCF_009363075.1	1473112	Paenibacillus guangzhouensis	WP_152395424.1	WP_152395415.1	WP_018759712.1	WP_152395416.1	WP_152395410.1	WP_152395409.1	WP_152395422.1	WP_152395832.1	WP_152395423.1	WP_018759725.1	WP_152395400.1	WP_018759702.1	WP_152395407.1	WP_152395412.1	WP_018759687.1	WP_152395408.1	WP_152392442.1	WP_152394825.1	WP_018757040.1	WP_152395414.1	WP_078502949.1	WP_026264189.1	WP_152391722.1	WP_152395681.1	WP_152395806.1	WP_152393978.1	WP_152392499.1	WP_152395413.1	WP_152392290.1	WP_018759696.1	WP_152395825.1	WP_018759715.1	WP_018759699.1	WP_018759684.1	WP_017692074.1	WP_018753969.1	WP_018759716.1	WP_018759689.1	WP_013312154.1	WP_152392515.1	WP_018757778.1	WP_152395411.1	WP_078498027.1	WP_018759708.1	WP_005547957.1
GCF_002741055.1	1870820	Paenibacillus ihbetae	WP_007132579.1	WP_007132566.1	WP_077568288.1	WP_099478353.1	WP_007132558.1	WP_077568285.1	WP_007132577.1	WP_028406239.1	WP_077568295.1	WP_007132580.1	WP_007132541.1	WP_006212911.1	WP_007132552.1	WP_046680966.1	WP_007132543.1	WP_007132555.1	WP_007132095.1	WP_007127240.1	WP_007130719.1	WP_077568286.1	WP_007132567.1	WP_028406464.1	WP_007130717.1	WP_028406562.1	WP_007129231.1	WP_099476808.1	WP_007128724.1	WP_007132563.1	WP_077565172.1	WP_007132554.1	WP_007129214.1	WP_007132572.1	WP_007132557.1	WP_007132540.1	WP_006676490.1	WP_007132545.1	WP_006212930.1	WP_007132546.1	WP_099478892.1	WP_006211281.1	WP_007132101.1	WP_007132560.1	WP_006207333.1	WP_007132565.1	WP_005547957.1
GCF_002240415.1	172713	Paenibacillus kribbensis	WP_007432594.1	WP_010348809.1	WP_043891340.1	WP_007432582.1	WP_007432571.1	WP_016818652.1	WP_094153689.1	WP_007433206.1	WP_007432593.1	WP_007432595.1	WP_007432555.1	WP_007432573.1	WP_007432565.1	WP_007432576.1	WP_007432557.1	WP_007432568.1	WP_007429998.1	WP_007429517.1	WP_007431690.1	WP_007432578.1	WP_007432581.1	WP_025715679.1	WP_007431688.1	WP_007428119.1	WP_007433250.1	WP_007430851.1	WP_007430055.1	WP_007432577.1	WP_007431033.1	WP_007432567.1	WP_007433230.1	WP_007432586.1	WP_007432570.1	WP_007432554.1	WP_006676490.1	WP_007432559.1	WP_007432587.1	WP_007432560.1	WP_010348808.1	WP_007430074.1	WP_007429994.1	WP_007432574.1	WP_007433228.1	WP_007432579.1	WP_005547957.1
GCF_002951935.1	147375	Paenibacillus larvae subsp. larvae	WP_077996271.1	WP_024095385.1	WP_077996266.1	WP_023482169.1	WP_077996265.1	WP_023482157.1	WP_024095394.1	WP_024092942.1	WP_024095395.1	WP_023482183.1	WP_024095368.1	WP_023482161.1	WP_024095376.1	WP_024095383.1	WP_024095369.1	WP_024095377.1	WP_023484358.1	WP_023484865.1	WP_023482975.1	WP_024095384.1	WP_023482168.1	WP_023482160.1	WP_024094757.1	WP_024095415.1	WP_024095536.1	WP_077997208.1	WP_024094263.1	WP_023482164.1	WP_077995558.1	WP_023482155.1	WP_023482401.1	WP_077996269.1	WP_024095378.1	WP_023482142.1	WP_023482171.1	WP_023482147.1	WP_036655500.1	WP_023482148.1	WP_077996264.1	WP_023484679.1	WP_023484354.1	WP_023482162.1	WP_023482399.1	WP_023482166.1	WP_024094532.1
GCF_003931855.1	1338368	Paenibacillus lentus	WP_125082098.1	WP_125082110.1	WP_125082108.1	WP_055105073.1	WP_019635780.1	WP_055105084.1	WP_125082100.1	WP_125081715.1	WP_125082099.1	WP_125082097.1	WP_125082127.1	WP_125082114.1	WP_110931230.1	WP_019635775.1	WP_019635795.1	WP_125082117.1	WP_110933136.1	WP_125084392.1	WP_125082561.1	WP_110931220.1	WP_125082109.1	WP_125085052.1	WP_019638294.1	WP_110929797.1	WP_110930560.1	WP_125083196.1	WP_125083895.1	WP_125082112.1	WP_125083005.1	WP_125082118.1	WP_125081706.1	WP_110931213.1	WP_125082116.1	WP_019635799.1	WP_005544556.1	WP_019635793.1	WP_125082105.1	WP_125082123.1	WP_125082115.1	WP_110933072.1	WP_125083993.1	WP_125082113.1	WP_018750422.1	WP_125082111.1	WP_005547957.1
GCF_003991425.1	2707005	Paenibacillus lutimineralis	WP_127003026.1	WP_127002998.1	WP_127003004.1	WP_127003002.1	WP_127002988.1	WP_127002984.1	WP_127003022.1	WP_127004132.1	WP_127003024.1	WP_044482537.1	WP_068779129.1	WP_127002992.1	WP_127002982.1	WP_120463617.1	WP_068779126.1	WP_127005003.1	WP_127000445.1	WP_127001610.1	WP_068778114.1	WP_127002996.1	WP_127003000.1	WP_127002990.1	WP_068697198.1	WP_126994535.1	WP_068778604.1	WP_126997802.1	WP_127000356.1	WP_068779107.1	WP_068781957.1	WP_068779115.1	WP_127004158.1	WP_127003012.1	WP_127002986.1	WP_068779130.1	WP_006676490.1	WP_009226663.1	WP_068779097.1	WP_127002972.1	WP_010348808.1	WP_068780757.1	WP_068780673.1	WP_127002994.1	WP_127004154.1	WP_068779105.1	WP_005547957.1
GCF_000258535.2	997761	Paenibacillus mucilaginosus K02	WP_013921176.1	WP_014372561.1	WP_013921162.1	WP_014372562.1	WP_013921149.1	WP_014372560.1	WP_013921174.1	WP_013921581.1	WP_013921175.1	WP_013921177.1	WP_013921133.1	WP_013921151.1	WP_014372558.1	WP_014653005.1	WP_013921135.1	WP_013921145.1	WP_013919517.1	WP_014649343.1	WP_013920104.1	WP_013921156.1	WP_013921159.1	WP_041618007.1	WP_013920102.1	WP_014372606.1	WP_014372796.1	WP_013916483.1	WP_013919462.1	WP_013921155.1	WP_013917599.1	WP_013921144.1	WP_013921589.1	WP_014372563.1	WP_013921148.1	WP_014372554.1	WP_013921163.1	WP_013921137.1	WP_013921168.1	WP_013921138.1	WP_010498863.1	WP_013919442.1	WP_013919525.1	WP_013921152.1	WP_013921587.1	WP_013921157.1	WP_010491812.1
GCF_001465255.1	162209	Paenibacillus naphthalenovorans	WP_062410369.1	WP_062410374.1	WP_054818711.1	WP_054818712.1	WP_054818721.1	WP_054818723.1	WP_054818705.1	WP_062410213.1	WP_054818704.1	WP_062410368.1	WP_054818733.1	WP_054818720.1	WP_054818727.1	WP_062410375.1	WP_054818732.1	WP_062410378.1	WP_054818963.1	WP_025849278.1	WP_054819703.1	WP_054818716.1	WP_054818713.1	WP_062410377.1	WP_054819705.1	WP_054817048.1	WP_054816947.1	WP_062408877.1	WP_062407990.1	WP_054818717.1	WP_054818045.1	WP_054818725.1	WP_054816951.1	WP_054818708.1	WP_054818722.1	WP_062410383.1	WP_062410373.1	WP_013921137.1	WP_054818707.1	WP_062410381.1	WP_026326663.1	WP_062408008.1	WP_054818958.1	WP_054818719.1	WP_062410209.1	WP_054818715.1	WP_010491812.1
GCF_000758725.1	189426	Paenibacillus odorifer	WP_036680504.1	WP_036680541.1	WP_036680532.1	WP_036680536.1	WP_036680558.1	WP_036680562.1	WP_036680508.1	WP_036677804.1	WP_036680505.1	WP_036680502.1	WP_036680589.1	WP_036680556.1	WP_036680569.1	WP_036680552.1	WP_019908254.1	WP_036680564.1	WP_036688590.1	WP_036679505.1	WP_036685166.1	WP_036680546.1	WP_036680537.1	WP_036680633.1	WP_036685171.1	WP_036679927.1	WP_036677745.1	WP_155288216.1	WP_036688493.1	WP_038573452.1	WP_036686147.1	WP_036652980.1	WP_036677776.1	WP_036680520.1	WP_036680560.1	WP_025706574.1	WP_017692074.1	WP_019908251.1	WP_036680518.1	WP_036680583.1	WP_038569786.1	WP_036656390.1	WP_036688604.1	WP_036680554.1	WP_036651767.1	WP_038573453.1	WP_036657994.1
GCF_004135365.1	2509456	Paenibacillus protaetiae	WP_129443045.1	WP_129443071.1	WP_129443065.1	WP_129443067.1	WP_129443085.1	WP_129443089.1	WP_129443049.1	WP_129442246.1	WP_129443047.1	WP_129443043.1	WP_129443120.1	WP_129443083.1	WP_129443098.1	WP_129443079.1	WP_129443116.1	WP_129443091.1	WP_129438281.1	WP_129440545.1	WP_129437469.1	WP_129443075.1	WP_129443069.1	WP_129444533.1	WP_129437473.1	WP_129441907.1	WP_068778604.1	WP_129439502.1	WP_129444045.1	WP_129443077.1	WP_129438110.1	WP_129443094.1	WP_129442230.1	WP_129443059.1	WP_129443087.1	WP_129443122.1	WP_005544556.1	WP_129443112.1	WP_129443057.1	WP_129443110.1	WP_010348808.1	WP_129438394.1	WP_129438273.1	WP_129443081.1	WP_129442234.1	WP_129443073.1	WP_005547957.1
GCF_009728935.1	1778678	Paenibacillus psychroresistens	WP_155698545.1	WP_155698569.1	WP_155698565.1	WP_155698566.1	WP_155698579.1	WP_155698582.1	WP_155705183.1	WP_155705116.1	WP_155698547.1	WP_155698543.1	WP_155698608.1	WP_155698578.1	WP_155698589.1	WP_155698575.1	WP_155698606.1	WP_155698584.1	WP_155705381.1	WP_155703221.1	WP_155700423.1	WP_155698572.1	WP_155698567.1	WP_155705184.1	WP_155700425.1	WP_155704337.1	WP_155705159.1	WP_155702003.1	WP_155701295.1	WP_155698574.1	WP_155702069.1	WP_155698586.1	WP_155705142.1	WP_155698558.1	WP_155698581.1	WP_155698610.1	WP_155698563.1	WP_155698602.1	WP_155698557.1	WP_155698600.1	WP_155698580.1	WP_155701312.1	WP_155701235.1	WP_155698577.1	WP_155705140.1	WP_155698571.1	WP_044876085.1
GCF_000981585.1	1073571	Paenibacillus riograndensis SBR5	WP_020427082.1	WP_020427065.1	WP_020427068.1	WP_020427067.1	WP_020427061.1	WP_020427060.1	WP_020427080.1	WP_020426898.1	WP_020427081.1	WP_020427083.1	WP_020427049.1	WP_020427062.1	WP_020427058.1	WP_020427064.1	WP_020427051.1	WP_020427059.1	WP_019910375.1	WP_020427377.1	WP_020429286.1	WP_019908228.1	WP_020427066.1	WP_025706586.1	WP_020429282.1	WP_020426413.1	WP_019914530.1	WP_039787329.1	WP_020434093.1	WP_019908229.1	WP_020433013.1	WP_019908242.1	WP_020425715.1	WP_020427074.1	WP_019908239.1	WP_020427048.1	WP_006676490.1	WP_020427052.1	WP_020427075.1	WP_020427053.1	WP_046502571.1	WP_019910460.1	WP_019910363.1	WP_020427063.1	WP_020425713.1	WP_019908227.1	WP_005547957.1
GCF_000612505.1	1268072	Paenibacillus sabinae T27	WP_025336687.1	WP_025336672.1	WP_025336675.1	WP_025336674.1	WP_025336664.1	WP_025336662.1	WP_025336685.1	WP_025337134.1	WP_025336686.1	WP_025336688.1	WP_025336648.1	WP_019908234.1	WP_025336658.1	WP_025336668.1	WP_025336650.1	WP_025336661.1	WP_025335399.1	WP_025333812.1	WP_025336030.1	WP_025336670.1	WP_025336673.1	WP_025336665.1	WP_025336028.1	WP_025332661.1	WP_025337168.1	WP_025335600.1	WP_025335342.1	WP_025336669.1	WP_025334649.1	WP_025336660.1	WP_025337147.1	WP_025336679.1	WP_025336663.1	WP_025336647.1	WP_006676490.1	WP_025336652.1	WP_025336680.1	WP_025336653.1	WP_010348808.1	WP_025335318.1	WP_025335406.1	WP_025336666.1	WP_025337145.1	WP_025336671.1	WP_005547957.1
GCF_010365285.1	2704463	Paenibacillus sp. 14171R-81	WP_162642510.1	WP_162642522.1	WP_162642519.1	WP_162642520.1	WP_162642526.1	WP_162642527.1	WP_162642512.1	WP_162641304.1	WP_162642511.1	WP_162642509.1	WP_162642538.1	WP_161705097.1	WP_162642531.1	WP_161705091.1	WP_161705125.1	WP_162642528.1	WP_162638763.1	WP_162643267.1	WP_162644173.1	WP_162642523.1	WP_162642521.1	WP_161705152.1	WP_162644175.1	WP_162640781.1	WP_090574515.1	WP_162638935.1	WP_162638666.1	WP_162642524.1	WP_162644366.1	WP_162642529.1	WP_162641270.1	WP_161705072.1	WP_161705101.1	WP_162642539.1	WP_005544556.1	WP_090649131.1	WP_125663892.1	WP_091225571.1	WP_090583249.1	WP_161696834.1	WP_126016297.1	WP_162642525.1	WP_090649321.1	WP_090649075.1	WP_090573672.1
GCF_000758685.1	169760	Paenibacillus stellifer	WP_038699036.1	WP_038699008.1	WP_038699014.1	WP_038699012.1	WP_038698996.1	WP_038698994.1	WP_038699032.1	WP_038699806.1	WP_038699034.1	WP_025691673.1	WP_038698971.1	WP_038698997.1	WP_038698983.1	WP_038698998.1	WP_038698974.1	WP_038698993.1	WP_038696781.1	WP_038694415.1	WP_038697971.1	WP_038699004.1	WP_038699010.1	WP_038701551.1	WP_038697967.1	WP_038692964.1	WP_025337168.1	WP_038697071.1	WP_038696688.1	WP_038699000.1	WP_038695493.1	WP_038698987.1	WP_038699823.1	WP_025336679.1	WP_038698995.1	WP_038698970.1	WP_006676490.1	WP_025693042.1	WP_038699024.1	WP_025693041.1	WP_038695063.1	WP_025335318.1	WP_038696793.1	WP_025336666.1	WP_038699819.1	WP_038699006.1	WP_005547957.1
GCF_001644605.1	1178515	Paenibacillus swuensis	WP_068606565.1	WP_068606593.1	WP_068606587.1	WP_068606589.1	WP_082882481.1	WP_068606614.1	WP_068606569.1	WP_068605429.1	WP_068606567.1	WP_068606563.1	WP_068606645.1	WP_068606607.1	WP_068606623.1	WP_068606601.1	WP_068606641.1	WP_068606617.1	WP_068608287.1	WP_068605836.1	WP_068607451.1	WP_068606597.1	WP_068606590.1	WP_068606609.1	WP_068607455.1	WP_068605127.1	WP_068605402.1	WP_082882613.1	WP_068608387.1	WP_068606599.1	WP_068608130.1	WP_068606619.1	WP_068605424.1	WP_068606581.1	WP_068606611.1	WP_068606648.1	WP_017692074.1	WP_068606636.1	WP_068606579.1	WP_068606634.1	WP_082882482.1	WP_068608419.1	WP_068608278.1	WP_068606605.1	WP_068605426.1	WP_068606594.1	WP_005547957.1
GCF_000235585.1	985665	Paenibacillus terrae HPL-003	WP_014278322.1	WP_014278313.1	WP_013312161.1	WP_013312160.1	WP_014278309.1	WP_014278307.1	WP_014278320.1	WP_014278976.1	WP_014278321.1	WP_014278323.1	WP_014278298.1	WP_007432573.1	WP_013312149.1	WP_014278311.1	WP_013312143.1	WP_014278306.1	WP_010346403.1	WP_007429517.1	WP_014277583.1	WP_013312157.1	WP_014278314.1	WP_025365930.1	WP_014277581.1	WP_014279138.1	WP_007433250.1	WP_014282114.1	WP_013309916.1	WP_014278312.1	WP_014282324.1	WP_013312151.1	WP_014278989.1	WP_007432586.1	WP_014278308.1	WP_013312140.1	WP_005544556.1	WP_013312144.1	WP_007432587.1	WP_007432560.1	WP_014281304.1	WP_014281126.1	WP_014281051.1	WP_007432574.1	WP_013312800.1	WP_007432579.1	WP_005547957.1
GCF_001685395.1	1462996	Paenibacillus yonginensis	WP_068698261.1	WP_068698234.1	WP_068698240.1	WP_068698238.1	WP_068698217.1	WP_068698213.1	WP_068698257.1	WP_068699122.1	WP_068698259.1	WP_016310704.1	WP_068698184.1	WP_068698221.1	WP_068698206.1	WP_068698226.1	WP_068698191.1	WP_083180377.1	WP_068619397.1	WP_068694121.1	WP_068697202.1	WP_068698230.1	WP_068698236.1	WP_068698219.1	WP_068697198.1	WP_068698825.1	WP_009223341.1	WP_068695967.1	WP_068694634.1	WP_068698228.1	WP_068696263.1	WP_044482508.1	WP_068699101.1	WP_044482526.1	WP_068698215.1	WP_068698182.1	WP_068698242.1	WP_009226663.1	WP_068698247.1	WP_068698195.1	WP_068695108.1	WP_068694650.1	WP_068694566.1	WP_068698222.1	WP_068699105.1	WP_068698232.1	WP_005547957.1
GCF_006542275.1	2583377	Saccharibacillus brassicae	WP_141447300.1	WP_141447288.1	WP_141447290.1	WP_141447289.1	WP_141447281.1	WP_141447279.1	WP_141447298.1	WP_141447788.1	WP_141447299.1	WP_018978381.1	WP_141447269.1	WP_018978358.1	WP_141447277.1	WP_141447284.1	WP_018978341.1	WP_141447278.1	WP_141449371.1	WP_141449006.1	WP_141446473.1	WP_141447286.1	WP_141450384.1	WP_141447282.1	WP_141446471.1	WP_141448844.1	WP_018976936.1	WP_141445909.1	WP_141449421.1	WP_141447285.1	WP_141446140.1	WP_037291553.1	WP_141447798.1	WP_141447293.1	WP_141447280.1	WP_141447268.1	WP_028609655.1	WP_037291530.1	WP_026293957.1	WP_141447272.1	WP_141447239.1	WP_141449440.1	WP_018975061.1	WP_141447283.1	WP_018976953.1	WP_141447287.1	WP_005547957.1
GCF_000227705.2	717605	Thermobacillus composti KWC4	WP_015253275.1	WP_015253291.1	WP_015253288.1	WP_015253289.1	WP_015253300.1	WP_015253303.1	WP_015253277.1	WP_015256527.1	WP_015253276.1	WP_015253274.1	WP_015253319.1	WP_015253298.1	WP_015253307.1	WP_015253295.1	WP_015253317.1	WP_015253304.1	WP_015254992.1	WP_015253950.1	WP_015255382.1	WP_015253293.1	WP_015253290.1	WP_041854057.1	WP_015255380.1	WP_015256289.1	WP_015256497.1	WP_015254753.1	WP_015254938.1	WP_015253294.1	WP_015255078.1	WP_015253305.1	WP_015256515.1	WP_015253283.1	WP_015253302.1	WP_015253320.1	WP_015253287.1	WP_015253315.1	WP_015253282.1	WP_015253314.1	WP_015253301.1	WP_015254919.1	WP_015254996.1	WP_015253297.1	WP_015256517.1	WP_015253292.1	WP_015255231.1
GCF_000818095.1	1508404	Jeotgalibacillus malaysiensis	WP_039806253.1	WP_039806283.1	WP_039806278.1	WP_039806280.1	WP_039806300.1	WP_039806306.1	WP_039806257.1	WP_039812923.1	WP_039806255.1	WP_039806251.1	WP_039806340.1	WP_039806296.1	WP_039806313.1	WP_039806290.1	WP_039806331.1	WP_039806308.1	WP_039808852.1	WP_039810272.1	WP_039810093.1	WP_039806287.1	WP_039806282.1	WP_039806297.1	WP_039810086.1	WP_039811605.1	WP_082029149.1	WP_039809428.1	WP_039808933.1	WP_039806289.1	WP_039810416.1	WP_039806310.1	WP_039812934.1	WP_039806267.1	WP_039806304.1	WP_039806342.1	WP_039806276.1	WP_039806328.1	WP_039806265.1	WP_039806325.1	WP_039807041.1	WP_039808972.1	WP_039808841.1	WP_039806294.1	WP_039812930.1	WP_039806285.1	WP_039809800.1
GCF_004367585.1	417367	Paenisporosarcina antarctica	WP_134208124.1	WP_134208156.1	WP_017381520.1	WP_134208154.1	WP_134208164.1	WP_017381505.1	WP_134208128.1	WP_134211641.1	WP_134208126.1	WP_036654645.1	WP_017381488.1	WP_017381510.1	WP_134208170.1	WP_017381513.1	WP_017381493.1	WP_017381504.1	WP_134210098.1	WP_017379888.1	WP_017381190.1	WP_017381515.1	WP_017381518.1	WP_134208162.1	WP_026045707.1	WP_017382129.1	WP_081416043.1	WP_134209983.1	WP_017380854.1	WP_017381514.1	WP_017379942.1	WP_134208168.1	WP_134211644.1	WP_017381019.1	WP_134208166.1	WP_017381487.1	WP_017381521.1	WP_017381495.1	WP_017381018.1	WP_017381496.1	WP_017381507.1	WP_134210070.1	WP_017380837.1	WP_134208160.1	WP_017378776.1	WP_017381516.1	WP_017380145.1
GCF_001687565.2	1185653	Planococcus antarcticus DSM 14505	WP_006828907.1	WP_006828931.1	WP_006828928.1	WP_006828929.1	WP_006828940.1	WP_006828943.1	WP_006828909.1	WP_006830568.1	WP_006828908.1	WP_006828906.1	WP_006828960.1	WP_006828938.1	WP_065536313.1	WP_006828935.1	WP_006828955.1	WP_006828944.1	WP_006828268.1	WP_006831130.1	WP_006828766.1	WP_006828933.1	WP_006828930.1	WP_065536314.1	WP_006828764.1	WP_006829249.1	WP_006830546.1	WP_006829852.1	WP_006828255.1	WP_006828934.1	WP_006829994.1	WP_006828945.1	WP_006830562.1	WP_006828915.1	WP_006828942.1	WP_006828961.1	WP_006828927.1	WP_006828953.1	WP_006828914.1	WP_006828952.1	WP_006831115.1	WP_006828236.1	WP_006828272.1	WP_006828937.1	WP_006830564.1	WP_006828932.1	WP_006828698.1
GCF_001687665.2	414778	Planococcus donghaensis	WP_008432471.1	WP_065527565.1	WP_008432504.1	WP_008432506.1	WP_008432516.1	WP_065527564.1	WP_008432473.1	WP_065524983.1	WP_008432472.1	WP_008432470.1	WP_008432541.1	WP_006828938.1	WP_008432523.1	WP_038701916.1	WP_008432531.1	WP_058386719.1	WP_008430837.1	WP_006831130.1	WP_065526598.1	WP_008432509.1	WP_006828930.1	WP_008432514.1	WP_008431505.1	WP_008432981.1	WP_006830546.1	WP_065526050.1	WP_008430856.1	WP_006828934.1	WP_008429073.1	WP_008432520.1	WP_008427712.1	WP_008432480.1	WP_006828942.1	WP_008432543.1	WP_006828927.1	WP_006828953.1	WP_008432479.1	WP_065527561.1	WP_065525219.1	WP_008430885.1	WP_008430833.1	WP_008432511.1	WP_006830564.1	WP_006828932.1	WP_008431605.1
GCF_001465795.2	200991	Planococcus rifietoensis	WP_058382183.1	WP_058382161.1	WP_058382164.1	WP_058382163.1	WP_058382153.1	WP_058382151.1	WP_058382181.1	WP_058382285.1	WP_058382182.1	WP_058382184.1	WP_058382136.1	WP_033542790.1	WP_058382147.1	WP_058382157.1	WP_058382141.1	WP_058382150.1	WP_058383570.1	WP_058381063.1	WP_058380995.1	WP_058382159.1	WP_058382162.1	WP_058382154.1	WP_058380993.1	WP_058382951.1	WP_033544046.1	WP_058380553.1	WP_058380458.1	WP_058382158.1	WP_058381113.1	WP_058382149.1	WP_058382280.1	WP_058382176.1	WP_058382152.1	WP_058382135.1	WP_058383733.1	WP_058382143.1	WP_058382177.1	WP_058382144.1	WP_058382434.1	WP_058380477.1	WP_058383567.1	WP_058382155.1	WP_058382282.1	WP_058382160.1	WP_006828698.1
GCF_004379295.1	1474	Sporosarcina pasteurii	WP_115363662.1	WP_115363637.1	WP_115363643.1	WP_115363641.1	WP_115363629.1	WP_115363627.1	WP_115363659.1	WP_115363917.1	WP_115363661.1	WP_147287787.1	WP_075526656.1	WP_075526635.1	WP_115363619.1	WP_075526632.1	WP_115363608.1	WP_115363625.1	WP_115360435.1	WP_075527383.1	WP_075527745.1	WP_075526630.1	WP_115363639.1	WP_115363631.1	WP_115361477.1	WP_115359923.1	WP_115363954.1	WP_115360658.1	WP_115360479.1	WP_115363635.1	WP_115362296.1	WP_115363623.1	WP_075526469.1	WP_075526620.1	WP_075526639.1	WP_115363597.1	WP_075526624.1	WP_075526649.1	WP_075526619.1	WP_115363612.1	WP_075526638.1	WP_115360498.1	WP_075528446.1	WP_075526634.1	WP_115363922.1	WP_075526629.1	WP_075528040.1
GCF_001590685.1	1476	Sporosarcina psychrophila	WP_067204712.1	WP_067204755.1	WP_067204747.1	WP_067204749.1	WP_067204779.1	WP_067204786.1	WP_067204716.1	WP_067204131.1	WP_067204715.1	WP_067204710.1	WP_067204834.1	WP_067204773.1	WP_067204796.1	WP_067204766.1	WP_067204818.1	WP_067204790.1	WP_067211295.1	WP_067207704.1	WP_067208153.1	WP_067204760.1	WP_067204752.1	WP_067204776.1	WP_067208159.1	WP_067213163.1	WP_067204080.1	WP_067210400.1	WP_067211184.1	WP_067204763.1	WP_067207545.1	WP_067204791.1	WP_067204117.1	WP_067204733.1	WP_067204783.1	WP_067204837.1	WP_067204744.1	WP_067204813.1	WP_067204730.1	WP_067204810.1	WP_067204781.1	WP_067211137.1	WP_067211301.1	WP_067204770.1	WP_067204122.1	WP_067204757.1	WP_067208368.1
GCF_002081995.1	1571	Sporosarcina ureae	WP_029053288.1	WP_029053274.1	WP_029053277.1	WP_029053276.1	WP_029053266.1	WP_029053264.1	WP_029053286.1	WP_029054367.1	WP_029053287.1	WP_029053289.1	WP_029053249.1	WP_029053268.1	WP_029053260.1	WP_029053270.1	WP_029053254.1	WP_029053263.1	WP_029052316.1	WP_029052910.1	WP_029053696.1	WP_037561627.1	WP_029053275.1	WP_029053267.1	WP_029053698.1	WP_029053463.1	WP_029054388.1	WP_029053053.1	WP_029053181.1	WP_029053271.1	WP_029052863.1	WP_029053262.1	WP_029054372.1	WP_029053281.1	WP_029053265.1	WP_029053248.1	WP_029053278.1	WP_009499031.1	WP_029053282.1	WP_029053256.1	WP_008298870.1	WP_029053162.1	WP_029052320.1	WP_029053269.1	WP_029054370.1	WP_029053273.1	WP_029054680.1
GCF_001753205.1	298596	Sporosarcina ureilytica	WP_075526612.1	WP_075526628.1	WP_075526625.1	WP_075526626.1	WP_075526637.1	WP_075526640.1	WP_075526614.1	WP_075526473.1	WP_075526613.1	WP_075526611.1	WP_075526656.1	WP_075526635.1	WP_075526644.1	WP_075526632.1	WP_075526651.1	WP_075526641.1	WP_075528443.1	WP_075527383.1	WP_075527745.1	WP_075526630.1	WP_075526627.1	WP_075526636.1	WP_075527747.1	WP_075529010.1	WP_075526454.1	WP_075528221.1	WP_075528399.1	WP_075526631.1	WP_075527339.1	WP_075526642.1	WP_075526469.1	WP_075526620.1	WP_075526639.1	WP_075526657.1	WP_075526624.1	WP_075526649.1	WP_075526619.1	WP_075526648.1	WP_075526638.1	WP_075528381.1	WP_075528446.1	WP_075526634.1	WP_075526471.1	WP_075526629.1	WP_075528040.1
GCF_009176625.1	269673	Sporolactobacillus terrae	WP_028977328.1	WP_028977343.1	WP_028977340.1	WP_028977341.1	WP_028977348.1	WP_028977350.1	WP_028977330.1	WP_028978116.1	WP_028977329.1	WP_028977327.1	WP_028977367.1	WP_028977346.1	WP_028977354.1	WP_010024553.1	WP_028977362.1	WP_028983394.1	WP_010023499.1	WP_028976822.1	WP_028976687.1	WP_010024551.1	WP_028983393.1	WP_028977347.1	WP_028976689.1	WP_010026040.1	WP_010025605.1	WP_028984214.1	WP_028977265.1	WP_010024552.1	WP_028976364.1	WP_028977352.1	WP_028978124.1	WP_028977336.1	WP_028977349.1	WP_010025254.1	WP_010024543.1	WP_028977360.1	WP_152080038.1	WP_028977359.1	WP_152080643.1	WP_028977658.1	WP_028977933.1	WP_028977345.1	WP_028978122.1	WP_010024550.1	WP_010025726.1
GCF_001989575.1	1849491	Auricoccus indicus	WP_077140930.1	WP_077139629.1	WP_077139626.1	WP_077139627.1	WP_077139638.1	WP_077139641.1	WP_077140928.1	WP_077141086.1	WP_077140929.1	WP_077140931.1	WP_077139661.1	WP_077139636.1	WP_077139645.1	WP_077139633.1	WP_077139652.1	WP_077139642.1	WP_077141147.1	WP_077140540.1	WP_077140073.1	WP_077139631.1	WP_077139628.1	WP_077139637.1	WP_077140075.1	WP_077139771.1	WP_000240855.1	WP_077141132.1	WP_077140389.1	WP_077139632.1	WP_077140572.1	WP_077139643.1	WP_077141069.1	WP_077140923.1	WP_077139640.1	WP_077139662.1	WP_077139625.1	WP_077139650.1	WP_077140924.1	WP_077139649.1	WP_077139639.1	WP_077140371.1	WP_077140404.1	WP_077139635.1	WP_077141067.1	WP_077139630.1	WP_077140130.1
GCF_011064785.1	1855823	Macrococcus canis	WP_086043519.1	WP_012656109.1	WP_086041695.1	WP_086041696.1	WP_012656118.1	WP_086041703.1	WP_086043518.1	WP_164941336.1	WP_015912368.1	WP_041636217.1	WP_138070318.1	WP_086041702.1	WP_086037937.1	WP_086041700.1	WP_012656130.1	WP_086041704.1	WP_086042365.1	WP_086042946.1	WP_012657190.1	WP_133419693.1	WP_012656108.1	WP_012656117.1	WP_041636048.1	WP_086039247.1	WP_041636245.1	WP_164942216.1	WP_086042381.1	WP_086041699.1	WP_012657295.1	WP_012656122.1	WP_086043690.1	WP_015912362.1	WP_012656119.1	WP_012656136.1	WP_012656105.1	WP_012656128.1	WP_015912363.1	WP_012656127.1	WP_164942096.1	WP_015912457.1	WP_086042361.1	WP_164941492.1	WP_041636240.1	WP_012656110.1	WP_041636032.1
GCF_001005905.1	407035	Salinicoccus halodurans	WP_046791264.1	WP_046789177.1	WP_046789174.1	WP_046789175.1	WP_046789184.1	WP_046789186.1	WP_143544903.1	WP_046788986.1	WP_046791263.1	WP_046791265.1	WP_046789201.1	WP_046789182.1	WP_046789190.1	WP_046789181.1	WP_046789196.1	WP_046789187.1	WP_046789953.1	WP_046790407.1	WP_046790069.1	WP_046789179.1	WP_046789176.1	WP_046789183.1	WP_046790071.1	WP_046790982.1	WP_000240855.1	WP_052749853.1	WP_046789968.1	WP_046789180.1	WP_046790447.1	WP_046789188.1	WP_046788963.1	WP_046791257.1	WP_046789185.1	WP_046789202.1	WP_046789173.1	WP_046789194.1	WP_046791258.1	WP_046789193.1	WP_017547659.1	WP_046789986.1	WP_046789949.1	WP_074924552.1	WP_017547433.1	WP_046789178.1	WP_017548804.1
GCF_011466855.1	985762	Staphylococcus agnetis	WP_037566313.1	WP_037567105.1	WP_039644449.1	WP_037567101.1	WP_037567119.1	WP_037567123.1	WP_037566315.1	WP_037565191.1	WP_037566314.1	WP_037566312.1	WP_037567156.1	WP_014613222.1	WP_037567130.1	WP_037567112.1	WP_037567144.1	WP_037567125.1	WP_037564712.1	WP_037565502.1	WP_037565481.1	WP_016426354.1	WP_037567103.1	WP_037567116.1	WP_014613716.1	WP_037567459.1	WP_000240855.1	WP_060551083.1	WP_037564683.1	WP_037567110.1	WP_037565542.1	WP_037567127.1	WP_037565086.1	WP_014614746.1	WP_014613226.1	WP_014613243.1	WP_001118667.1	WP_014613235.1	WP_037566320.1	WP_037567140.1	WP_037564504.1	WP_037564639.1	WP_037564718.1	WP_037567114.1	WP_037565082.1	WP_014613216.1	WP_002471046.1
GCF_000013425.1	93061	Staphylococcus aureus subsp. aureus NCTC 8325	YP_499092.1	YP_500976.1	YP_500979.1	YP_500978.1	YP_500967.1	YP_500964.1	YP_499094.1	YP_498623.1	YP_499093.1	YP_499091.1	YP_500947.1	YP_500969.1	YP_500960.1	YP_500972.1	YP_500952.1	YP_500963.1	YP_499748.1	YP_500289.1	YP_500262.1	YP_500974.1	YP_500977.1	YP_500968.1	YP_500260.1	YP_500837.1	YP_501500.1	YP_500011.1	NA	YP_500973.1	YP_500334.1	YP_500962.1	YP_498937.1	YP_499100.1	YP_500965.1	YP_500946.1	YP_008530243.1	YP_500954.1	YP_499099.1	YP_500955.1	YP_499859.1	YP_499783.1	YP_499745.1	YP_500970.1	YP_498939.1	YP_500975.1	YP_500188.1
GCF_001028645.1	72758	Staphylococcus capitis subsp. capitis	WP_002452478.1	WP_002432890.1	WP_002453788.1	WP_002432772.1	WP_002432757.1	WP_002432506.1	WP_002433406.1	WP_047796934.1	WP_002433246.1	WP_002433084.1	WP_002432528.1	WP_002432661.1	WP_001829796.1	WP_002432945.1	WP_002432926.1	WP_002432656.1	WP_002436293.1	WP_002436058.1	WP_002436008.1	WP_002432623.1	WP_002432715.1	WP_002432326.1	WP_001830822.1	WP_002435494.1	WP_000240855.1	WP_002453288.1	WP_002436327.1	WP_047796569.1	WP_002434877.1	WP_002432477.1	WP_047796979.1	WP_001137495.1	WP_002432853.1	WP_030058565.1	WP_001118667.1	WP_000101625.1	WP_002433334.1	WP_002432712.1	WP_002433763.1	WP_002436359.1	WP_002453071.1	WP_002432741.1	WP_001831354.1	WP_001829710.1	WP_000048060.1
GCF_001922405.1	70255	Staphylococcus condimenti	WP_046100597.1	WP_070704474.1	WP_047130860.1	WP_015900976.1	WP_015900967.1	WP_047130856.1	WP_012664224.1	WP_047131998.1	WP_047131414.1	WP_012664221.1	WP_047130844.1	WP_015900969.1	WP_047130852.1	WP_015900970.1	WP_047130849.1	WP_047130855.1	WP_015900117.1	WP_015900530.1	WP_047131846.1	WP_015900972.1	WP_047130859.1	WP_047130857.1	WP_015900503.1	WP_047132333.1	WP_000240855.1	WP_047131048.1	WP_047131243.1	WP_047130858.1	WP_015900571.1	WP_047130854.1	WP_047132292.1	WP_012664233.1	WP_015900965.1	WP_095104074.1	WP_015900978.1	WP_015900956.1	WP_012664232.1	WP_015900957.1	WP_047131169.1	WP_047131225.1	WP_047131262.1	WP_002432741.1	WP_012664058.1	WP_015900973.1	WP_000048060.1
GCF_006094375.1	1282	Staphylococcus epidermidis	WP_001832314.1	WP_001829788.1	WP_001829727.1	WP_001829775.1	WP_001829778.1	WP_001829740.1	WP_001832283.1	WP_001831811.1	WP_001832306.1	WP_001832298.1	WP_002469355.1	WP_001829742.1	WP_001829796.1	WP_001829782.1	WP_001829718.1	WP_001829747.1	WP_054828570.1	WP_001830839.1	WP_001830820.1	WP_001829734.1	WP_001829755.1	WP_002485909.1	WP_001830822.1	WP_001829959.1	WP_000240855.1	WP_001831057.1	WP_001832557.1	WP_001829791.1	WP_001830798.1	WP_001829701.1	WP_001831345.1	WP_001137495.1	WP_001829768.1	WP_095694446.1	WP_001118667.1	WP_001829725.1	WP_001833079.1	WP_001829703.1	WP_001831302.1	WP_002439528.1	WP_002439483.1	WP_001829723.1	WP_001831354.1	WP_001829710.1	WP_000048060.1
GCF_001432245.1	246432	Staphylococcus equorum	WP_002508573.1	WP_056935819.1	WP_021338403.1	WP_002506965.1	WP_002506974.1	WP_002506976.1	WP_002508571.1	WP_002506229.1	WP_002508572.1	WP_056935249.1	WP_002506991.1	WP_002506972.1	WP_002506980.1	WP_021338400.1	WP_002506986.1	WP_002506977.1	WP_002507872.1	WP_002507379.1	WP_002507407.1	WP_002482617.1	WP_002506966.1	WP_002506973.1	WP_002507409.1	WP_002507064.1	WP_000240855.1	WP_056935658.1	WP_002507858.1	WP_002506968.1	WP_002507337.1	WP_002506978.1	WP_002511967.1	WP_002508565.1	WP_002506975.1	WP_031265823.1	WP_002482611.1	WP_002506984.1	WP_002508566.1	WP_002506983.1	WP_056935591.1	WP_002507839.1	WP_056935560.1	WP_002506971.1	WP_002506086.1	WP_002482616.1	WP_002507473.1
GCF_003012915.1	46127	Staphylococcus felis	WP_103207192.1	WP_103208032.1	WP_103208027.1	WP_103208029.1	WP_103208043.1	WP_103208046.1	WP_103207195.1	WP_103209148.1	WP_103207193.1	WP_103207190.1	WP_103208069.1	WP_103208040.1	WP_103208052.1	WP_103208036.1	WP_103208061.1	WP_103208047.1	WP_044360991.1	WP_103209680.1	WP_103207728.1	WP_103208033.1	WP_103208030.1	WP_103208041.1	WP_014613716.1	WP_103207333.1	WP_000240855.1	WP_103208916.1	WP_103209412.1	WP_103208035.1	WP_103208252.1	WP_103208049.1	WP_103207850.1	WP_103207204.1	WP_014613226.1	WP_031464032.1	WP_001118667.1	WP_103208058.1	WP_103207203.1	WP_103208056.1	WP_103209726.1	WP_014614062.1	WP_103210444.1	WP_103208038.1	WP_014614919.1	WP_014613216.1	WP_002471046.1
GCF_003812505.1	1290	Staphylococcus hominis	WP_002449030.1	WP_002448473.1	WP_002448523.1	WP_002448327.1	WP_002448593.1	WP_002448579.1	WP_002449041.1	WP_002488452.1	WP_002449049.1	WP_001832298.1	WP_103288315.1	WP_002432661.1	WP_002448533.1	WP_002448374.1	WP_002448491.1	WP_002448369.1	WP_002448843.1	WP_002448983.1	WP_002448968.1	WP_001829734.1	WP_103288317.1	WP_002448459.1	WP_002449010.1	WP_002448672.1	WP_000240855.1	WP_049336186.1	WP_002448842.1	WP_002448525.1	WP_002487986.1	WP_002448405.1	WP_002447961.1	WP_001137495.1	WP_002448514.1	WP_095324404.1	WP_001118667.1	WP_000101625.1	WP_002449050.1	WP_002448629.1	WP_103288175.1	WP_002448819.1	WP_002448807.1	WP_002448443.1	WP_002447994.1	WP_002448348.1	WP_002449867.1
GCF_001558775.1	28035	Staphylococcus lugdunensis	WP_002479465.1	WP_002460067.1	WP_002478829.1	WP_002460069.1	WP_002460060.1	WP_002460057.1	WP_002459938.1	WP_002461020.1	WP_002459939.1	WP_002459941.1	WP_002460041.1	WP_002460061.1	WP_002460052.1	WP_002460063.1	WP_002460046.1	WP_002460056.1	WP_002459304.1	WP_002458895.1	WP_037540794.1	WP_000387527.1	WP_002460068.1	WP_002448459.1	WP_002458920.1	WP_002492359.1	WP_000240855.1	WP_002492345.1	WP_002459289.1	WP_002460064.1	WP_002458855.1	WP_002460054.1	WP_002461101.1	WP_001137495.1	WP_002460058.1	WP_096032082.1	WP_001118667.1	WP_000101625.1	WP_002459933.1	WP_002460049.1	WP_002492006.1	WP_002459271.1	WP_002459307.1	WP_002460062.1	WP_002461103.1	WP_002478831.1	WP_000048060.1
GCF_002101335.1	155085	Staphylococcus lutrae	WP_085237562.1	WP_085236882.1	WP_085236885.1	WP_085236884.1	WP_085236877.1	WP_085236875.1	WP_085237564.1	WP_085237360.1	WP_085237563.1	WP_085237561.1	WP_085236861.1	WP_014613222.1	WP_085236871.1	WP_016426356.1	WP_085236866.1	WP_085236874.1	WP_085238134.1	WP_085236143.1	WP_085236102.1	WP_085236881.1	WP_085236883.1	WP_085236878.1	WP_014613716.1	WP_016426439.1	WP_000240855.1	WP_169710816.1	WP_085238150.1	WP_085236880.1	WP_085236205.1	WP_085236873.1	WP_085237409.1	WP_014614746.1	WP_014613226.1	WP_103322014.1	WP_001118667.1	WP_014613235.1	WP_037566320.1	WP_085236868.1	WP_085238230.1	WP_019167813.1	WP_085238131.1	WP_037567114.1	WP_014614919.1	WP_014613216.1	WP_002471046.1
GCF_900187005.1	1294	Staphylococcus muscae	WP_095115221.1	WP_095117617.1	WP_095117620.1	WP_095117619.1	WP_044359552.1	WP_095117611.1	WP_095115225.1	WP_095114944.1	WP_095115223.1	WP_044359250.1	WP_095117598.1	WP_095117615.1	WP_095117607.1	WP_095117616.1	WP_037567144.1	WP_095117610.1	WP_044360991.1	WP_095116548.1	WP_044360228.1	WP_016426354.1	WP_095117618.1	WP_095117614.1	WP_014613716.1	WP_044359146.1	WP_000240855.1	WP_095116924.1	WP_095116378.1	WP_044359571.1	WP_095117161.1	WP_095117609.1	WP_044360075.1	WP_014614746.1	WP_095117612.1	WP_095117597.1	WP_001118667.1	WP_014613235.1	WP_044359258.1	WP_095117604.1	WP_095117119.1	WP_095116414.1	WP_095116331.1	WP_000004086.1	WP_014614919.1	WP_044359572.1	WP_002471046.1
GCF_000494875.1	1276282	Staphylococcus pasteuri SP1	WP_002451215.1	WP_002450523.1	WP_002450526.1	WP_023373604.1	WP_002466470.1	WP_002450516.1	WP_002451217.1	WP_002466410.1	WP_002451216.1	WP_002451214.1	WP_002450502.1	WP_002466492.1	WP_002450513.1	WP_002450520.1	WP_002466473.1	WP_002450515.1	WP_002450570.1	WP_002451770.1	WP_002451794.1	WP_001829734.1	WP_002450524.1	WP_023373602.1	WP_002451796.1	WP_002451669.1	WP_000240855.1	WP_002465798.1	WP_002466032.1	WP_002450521.1	WP_002467124.1	WP_002450514.1	WP_002451521.1	WP_002451223.1	WP_002450517.1	WP_031464032.1	WP_001118667.1	WP_002450509.1	WP_002451222.1	WP_002450510.1	WP_023375244.1	WP_002450539.1	WP_023375169.1	WP_002432741.1	WP_002451519.1	WP_002450522.1	WP_000048060.1
GCF_002208805.2	170573	Staphylococcus pettenkoferi	WP_002471498.1	WP_002471377.1	WP_002471324.1	WP_002471375.1	WP_088606378.1	WP_002471299.1	WP_002471479.1	WP_002472764.1	WP_002471508.1	WP_002471514.1	WP_002471364.1	WP_002471341.1	WP_002471248.1	WP_002471340.1	WP_002471309.1	WP_002471319.1	WP_002472454.1	WP_002470931.1	WP_002471542.1	WP_002471313.1	WP_002471342.1	WP_002471259.1	WP_002471533.1	WP_002471637.1	WP_000240855.1	WP_002472135.1	WP_002472447.1	WP_002471267.1	WP_002471200.1	WP_002471257.1	WP_002472759.1	WP_002471487.1	WP_002471330.1	WP_100207910.1	WP_002471362.1	WP_002471279.1	WP_002471511.1	WP_002471272.1	WP_002472011.1	WP_002472445.1	WP_002472408.1	WP_002471371.1	WP_049405376.1	WP_002471283.1	WP_002471046.1
GCF_000185885.1	937773	Staphylococcus pseudintermedius HKU10-03	WP_014614754.1	WP_014613215.1	WP_014613212.1	WP_014613213.1	WP_014613224.1	WP_014613227.1	WP_014614752.1	WP_014612676.1	WP_014614753.1	WP_014614755.1	WP_014613242.1	WP_014613222.1	WP_014613231.1	WP_014613219.1	WP_014613237.1	WP_014613228.1	WP_014614103.1	WP_014613695.1	WP_014613714.1	WP_014613217.1	WP_014613214.1	WP_014613223.1	WP_014613716.1	WP_014613331.1	WP_000240855.1	WP_015729140.1	WP_014614082.1	WP_014613218.1	WP_014613654.1	WP_014613229.1	WP_014614921.1	WP_014614746.1	WP_014613226.1	WP_014613243.1	WP_014613211.1	WP_014613235.1	WP_014614747.1	WP_014613234.1	WP_014613993.1	WP_014614062.1	WP_014614106.1	WP_014613221.1	WP_014614919.1	WP_014613216.1	WP_002471046.1
GCF_900635295.1	147452	Staphylococcus saprophyticus subsp. saprophyticus	WP_126424519.1	WP_002482615.1	WP_037537923.1	WP_002482613.1	WP_002482624.1	WP_002482627.1	WP_002484162.1	WP_002481977.1	WP_002484163.1	WP_002484165.1	WP_002482643.1	WP_002482622.1	WP_002482631.1	WP_002482619.1	WP_002482638.1	WP_002482628.1	WP_069821928.1	WP_002483065.1	WP_075339794.1	WP_002482617.1	WP_002482614.1	WP_002482623.1	WP_002483091.1	WP_002482711.1	WP_000240855.1	WP_002483245.1	WP_002483467.1	WP_002482618.1	WP_002483023.1	WP_011302602.1	WP_002484308.1	WP_002484155.1	WP_002482626.1	WP_099089646.1	WP_002482611.1	WP_002482636.1	WP_002484156.1	WP_002482635.1	WP_002483389.1	WP_002483448.1	WP_002483484.1	WP_002482621.1	WP_002484306.1	WP_002482616.1	WP_002483157.1
GCF_900636685.1	1654388	Staphylococcus schweitzeri	WP_001074619.1	WP_000985472.1	WP_000160212.1	WP_000024823.1	WP_001080826.1	WP_000091973.1	WP_001273586.1	WP_047530335.1	WP_047428285.1	WP_001085792.1	WP_001250038.1	WP_000615921.1	WP_000766074.1	WP_000926310.1	WP_000542274.1	WP_047426036.1	WP_000181404.1	WP_001138360.1	WP_031920044.1	WP_000387527.1	WP_000388081.1	WP_000547688.1	WP_000916187.1	WP_000808972.1	WP_000240855.1	WP_047549308.1	WP_000268484.1	WP_000529877.1	WP_000090508.1	WP_000113852.1	WP_001261460.1	WP_001137495.1	WP_000178881.1	WP_000170975.1	WP_001118667.1	WP_000101625.1	WP_001142337.1	WP_047426037.1	WP_001085655.1	WP_001018327.1	WP_047528955.1	WP_000004086.1	WP_000897044.1	WP_000124353.1	WP_000048060.1
GCF_002209165.2	1296	Staphylococcus sciuri	WP_037589918.1	WP_025906793.1	WP_025906796.1	WP_025906795.1	WP_025906788.1	WP_025906786.1	WP_025904861.1	WP_088592633.1	WP_025904860.1	WP_025904858.1	WP_025906474.1	WP_016911102.1	WP_025906782.1	WP_016998807.1	WP_025906481.1	WP_037589017.1	WP_025905308.1	WP_025904294.1	WP_016911517.1	WP_025906791.1	WP_025906794.1	WP_048541067.1	WP_025904267.1	WP_025904467.1	WP_016999186.1	WP_088592338.1	WP_048542565.1	WP_025906790.1	WP_025905513.1	WP_025906784.1	WP_025906202.1	WP_025904867.1	WP_025906787.1	WP_025906473.1	WP_016998799.1	WP_025906484.1	WP_025904866.1	WP_048541062.1	WP_025904347.1	WP_025905354.1	WP_016910739.1	WP_016911101.1	WP_025906198.1	WP_025906792.1	WP_016998564.1
GCF_900187055.1	308354	Staphylococcus simiae	WP_002465106.1	WP_002461790.1	WP_002461793.1	WP_002461792.1	WP_002461783.1	WP_002461780.1	WP_002465104.1	WP_002461662.1	WP_002465105.1	WP_002465107.1	WP_002464437.1	WP_000615921.1	WP_002461776.1	WP_002432945.1	WP_002461761.1	WP_002461779.1	WP_002465082.1	WP_002465063.1	WP_002463025.1	WP_002432623.1	WP_002461791.1	WP_002461784.1	WP_000916187.1	WP_002464799.1	WP_000240855.1	WP_002463043.1	WP_002462106.1	WP_002461788.1	WP_000090512.1	WP_002461778.1	WP_002464875.1	WP_001137495.1	WP_002461781.1	WP_095092788.1	WP_001118667.1	WP_002461763.1	WP_002465100.1	WP_002461764.1	WP_002464527.1	WP_002464255.1	WP_002462372.1	WP_001829723.1	WP_002464877.1	WP_002461789.1	WP_000048060.1
GCF_900187075.1	643214	Staphylococcus stepanovicii	WP_095089762.1	WP_095086356.1	WP_095086347.1	WP_095086350.1	WP_095086377.1	WP_095086385.1	WP_095089760.1	WP_095085204.1	WP_095089761.1	WP_095089764.1	WP_095086424.1	WP_016911102.1	WP_095086391.1	WP_095086368.1	WP_095086409.1	WP_095086388.1	WP_095088367.1	WP_095087513.1	WP_095087586.1	WP_095086362.1	WP_095086353.1	WP_095086374.1	WP_095087593.1	WP_095086624.1	WP_095090028.1	WP_095087940.1	WP_095088341.1	WP_095086365.1	WP_095087423.1	WP_078356951.1	WP_095089986.1	WP_095089746.1	WP_095086382.1	WP_095086427.1	WP_095086344.1	WP_095086403.1	WP_095089749.1	WP_048541062.1	WP_095089093.1	WP_095088295.1	WP_095088376.1	WP_016911101.1	WP_025906198.1	WP_095086359.1	WP_016910862.1
GCF_001902315.1	61015	Staphylococcus succinus	WP_046837700.1	WP_046835669.1	WP_073505748.1	WP_046835670.1	WP_046835663.1	WP_073505749.1	WP_046837702.1	WP_046837663.1	WP_046837701.1	WP_046837699.1	WP_046835647.1	WP_002482622.1	WP_046835657.1	WP_046835666.1	WP_046835652.1	WP_046835660.1	WP_046836235.1	WP_071331637.1	WP_046836637.1	WP_002482617.1	WP_042739083.1	WP_046835664.1	WP_046836635.1	WP_046837815.1	WP_000240855.1	WP_046836485.1	WP_046836249.1	WP_046835667.1	WP_046836709.1	WP_046835659.1	WP_046836917.1	WP_042737969.1	WP_046835662.1	WP_101118218.1	WP_069822793.1	WP_046835654.1	WP_046837707.1	WP_029378523.1	WP_069824183.1	WP_046836268.1	WP_069824254.1	WP_046835665.1	WP_002484306.1	WP_046835668.1	WP_046836574.1
GCF_000709415.1	1288	Staphylococcus xylosus	WP_042363304.1	WP_017722925.1	WP_017722923.1	WP_029378518.1	WP_017722931.1	WP_029378519.1	WP_042363302.1	WP_042361711.1	WP_042363303.1	WP_017723040.1	WP_029378530.1	WP_002482622.1	WP_017722936.1	WP_017722929.1	WP_029378525.1	WP_017722934.1	WP_042362844.1	WP_017724704.1	WP_017724677.1	WP_017722927.1	WP_042362260.1	WP_017722930.1	WP_017724675.1	WP_017722078.1	WP_000240855.1	WP_029377248.1	WP_017724291.1	WP_017722928.1	WP_017722144.1	WP_029378520.1	WP_017723387.1	WP_002484155.1	WP_017722932.1	WP_099265844.1	WP_002482611.1	WP_029378524.1	WP_002484156.1	WP_029378523.1	WP_017724370.1	WP_029377456.1	WP_029377488.1	WP_002482621.1	WP_002484306.1	WP_017722926.1	WP_002483157.1
GCF_002005165.1	1471761	Novibacillus thermophilus	WP_077718336.1	WP_077718350.1	WP_077718347.1	WP_077718348.1	WP_077718358.1	WP_077718361.1	WP_077718338.1	WP_077721153.1	WP_077718337.1	WP_077718335.1	WP_077718377.1	WP_077718357.1	WP_077718365.1	WP_077718354.1	WP_077718373.1	WP_077718362.1	WP_077719457.1	WP_077718716.1	WP_077719012.1	WP_169835351.1	WP_077718349.1	WP_077721184.1	WP_077719014.1	WP_077721075.1	WP_077721171.1	WP_077720513.1	WP_077720732.1	WP_077718353.1	WP_077719963.1	WP_077718363.1	WP_149027074.1	WP_077718344.1	WP_077718360.1	WP_077718378.1	WP_149026892.1	WP_077718371.1	WP_077718343.1	WP_077718370.1	WP_077718359.1	WP_077720712.1	WP_077719452.1	WP_077718356.1	WP_077721157.1	WP_077718351.1	WP_077719173.1
GCF_003856495.1	2490858	Staphylospora marina	WP_124726386.1	WP_124726404.1	WP_124726401.1	WP_124726402.1	WP_124726412.1	WP_124726415.1	WP_124726388.1	WP_124728571.1	WP_124726387.1	WP_124726385.1	WP_124726433.1	WP_124726411.1	WP_124726418.1	WP_124726408.1	WP_124726428.1	WP_124726416.1	WP_124727617.1	WP_124726966.1	WP_124727095.1	WP_124726406.1	WP_124726403.1	WP_124728607.1	WP_124727097.1	WP_124728510.1	WP_124728591.1	WP_124727313.1	WP_124727557.1	WP_124726407.1	WP_124728039.1	WP_124728608.1	WP_124728575.1	WP_124726394.1	WP_124726414.1	WP_124726434.1	WP_124726400.1	WP_124726426.1	WP_124726393.1	WP_124726425.1	WP_124726413.1	WP_124727535.1	WP_124727620.1	WP_124726410.1	WP_033100473.1	WP_124726405.1	WP_124727833.1
GCF_005886755.1	2026	Thermoactinomyces vulgaris	WP_037997019.1	WP_037997056.1	WP_082240741.1	WP_037997051.1	WP_037997838.1	WP_037997831.1	WP_037997021.1	WP_037998194.1	WP_037997020.1	WP_037997076.1	WP_037998383.1	WP_037997843.1	WP_037997821.1	WP_037997063.1	WP_037998354.1	WP_037997828.1	WP_037997320.1	WP_037993413.1	WP_037993499.1	WP_037997060.1	WP_037997053.1	WP_037997839.1	WP_037993495.1	WP_037995751.1	WP_082240799.1	WP_138615011.1	WP_037997210.1	WP_037997062.1	WP_037995641.1	WP_121874459.1	WP_037998208.1	WP_037997036.1	WP_037997834.1	WP_037998380.1	WP_037997048.1	WP_037997801.1	WP_037997033.1	WP_037997804.1	WP_037997836.1	WP_037996435.1	WP_037997307.1	WP_037997846.1	WP_037998203.1	WP_037997058.1	WP_037994530.1
GCF_001543105.1	87541	Aerococcus christensenii	WP_060776772.1	WP_060776844.1	WP_060776841.1	WP_060776842.1	WP_060776853.1	WP_060776856.1	WP_060776774.1	WP_060776651.1	WP_060776773.1	WP_060776771.1	WP_060776872.1	WP_060776851.1	WP_060776860.1	WP_060776848.1	WP_060776868.1	WP_060776857.1	WP_060776924.1	WP_060776333.1	WP_060777183.1	WP_060776846.1	WP_060776843.1	WP_060776852.1	WP_060777185.1	WP_060776806.1	WP_060776633.1	WP_060776310.1	WP_060777271.1	WP_060776847.1	WP_060776224.1	WP_060776858.1	WP_060777451.1	WP_060776836.1	WP_060776855.1	WP_060776873.1	WP_060776840.1	WP_060776866.1	WP_060776835.1	WP_060776865.1	WP_060776854.1	WP_060776365.1	WP_060776919.1	WP_060776850.1	WP_060776649.1	WP_060776845.1	WP_060777386.1
GCF_001543175.1	1376	Aerococcus urinae	WP_060778762.1	WP_013670129.1	WP_013669423.1	WP_060778674.1	WP_013669078.1	WP_060778670.1	WP_060778761.1	WP_060779022.1	WP_013668520.1	WP_013669514.1	WP_013669478.1	WP_013669368.1	WP_013669395.1	WP_013669835.1	WP_013669270.1	WP_041705889.1	WP_076340205.1	WP_013669362.1	WP_013668659.1	WP_013669907.1	WP_060778673.1	WP_060778672.1	WP_013669098.1	WP_013669986.1	WP_013669588.1	WP_060778069.1	WP_060778203.1	WP_013668835.1	WP_060778010.1	WP_013668649.1	WP_013669618.1	WP_060778679.1	WP_060778671.1	WP_013668580.1	WP_060778675.1	WP_013669034.1	WP_013669654.1	WP_060778667.1	WP_041705886.1	WP_013668480.1	WP_013668726.1	WP_013668808.1	WP_013669454.1	WP_013668682.1	WP_060778297.1
GCF_001543245.1	128944	Aerococcus urinaehominis	WP_067978663.1	WP_067978328.1	WP_067978335.1	WP_067978332.1	WP_067978308.1	WP_067978301.1	WP_067978655.1	WP_067978834.1	WP_067978657.1	WP_067978666.1	WP_067979316.1	WP_067978313.1	WP_067978291.1	WP_067978319.1	WP_067978271.1	WP_074572517.1	WP_067977867.1	WP_067979730.1	WP_067980108.1	WP_067978324.1	WP_067978330.1	WP_067978310.1	WP_067980115.1	WP_067978487.1	WP_067978874.1	WP_067979998.1	WP_067977602.1	WP_067978321.1	WP_067979899.1	WP_067978296.1	WP_067978848.1	WP_067978351.1	WP_067978303.1	WP_067979319.1	WP_067978337.1	WP_067978276.1	WP_067978353.1	WP_067978278.1	WP_067978305.1	WP_067977957.1	WP_067977878.1	WP_067978315.1	WP_067978843.1	WP_067978326.1	WP_067977179.1
GCF_001543285.1	1377	Aerococcus viridans	WP_003142595.1	WP_004262555.1	WP_004262542.1	WP_004262544.1	WP_004262589.1	WP_004262597.1	WP_003142599.1	WP_003142892.1	WP_003142597.1	WP_029315747.1	WP_004262667.1	WP_004262575.1	WP_004262601.1	WP_004262566.1	WP_004262615.1	WP_004262598.1	WP_004262406.1	WP_003142018.1	WP_003140931.1	WP_004262560.1	WP_004262545.1	WP_004262586.1	WP_016897563.1	WP_003142271.1	WP_003142921.1	WP_003143424.1	WP_039934631.1	WP_004262563.1	WP_003143535.1	WP_004262599.1	WP_003142910.1	WP_003142503.1	WP_004262595.1	WP_004262670.1	WP_016896561.1	WP_004262610.1	WP_026465805.1	WP_004262607.1	WP_004262592.1	WP_003142464.1	WP_004262395.1	WP_004262572.1	WP_003142905.1	WP_004262557.1	WP_003142732.1
GCF_003546865.1	2036206	Suicoccus acidiformans	WP_118991498.1	WP_118991371.1	WP_118991374.1	WP_118991373.1	WP_118991362.1	WP_118991359.1	WP_118991496.1	WP_118991522.1	WP_118991497.1	WP_118991499.1	WP_118989623.1	WP_118991364.1	WP_118991355.1	WP_118991367.1	WP_118991347.1	WP_118991358.1	WP_118990598.1	WP_118990052.1	WP_118990770.1	WP_118991369.1	WP_118991372.1	WP_118991363.1	WP_118990768.1	WP_118989559.1	WP_118989464.1	WP_118990747.1	WP_118990372.1	WP_118991368.1	WP_118990857.1	WP_118991357.1	WP_118991526.1	WP_118991383.1	WP_118991360.1	WP_118989624.1	WP_118991375.1	WP_118991349.1	WP_118991384.1	WP_118991350.1	WP_118989988.1	WP_118990536.1	WP_118990604.1	WP_118991365.1	WP_118991524.1	WP_118991370.1	WP_118990825.1
GCF_001703555.1	2748	Carnobacterium divergens	WP_034572198.1	WP_034572125.1	WP_034572134.1	WP_034572132.1	WP_034572106.1	WP_034572097.1	WP_034572192.1	WP_034572684.1	WP_119907475.1	WP_034572199.1	WP_057002217.1	WP_034562452.1	WP_034572090.1	WP_034572116.1	WP_034572077.1	WP_034572095.1	WP_034573490.1	WP_034570489.1	WP_034558575.1	WP_034572121.1	WP_034572128.1	WP_034572108.1	WP_034569165.1	WP_034571636.1	WP_034572715.1	WP_034569556.1	WP_034570024.1	WP_034572119.1	WP_034569110.1	WP_034572093.1	WP_034572696.1	WP_034572147.1	WP_034572100.1	WP_034572058.1	WP_010052046.1	WP_034572082.1	WP_034572150.1	WP_034572084.1	WP_034568253.1	WP_010054155.1	WP_034569454.1	WP_034572110.1	WP_034572690.1	WP_034572123.1	WP_010053707.1
GCF_011100465.1	1868794	Jeotgalibaca arthritidis	WP_166161771.1	WP_076768493.1	WP_076768490.1	WP_076768491.1	WP_076768502.1	WP_166161196.1	WP_076768018.1	WP_166161852.1	WP_076768016.1	WP_156892225.1	WP_076768522.1	WP_076768500.1	WP_166161190.1	WP_076768497.1	WP_076768516.1	WP_166161194.1	WP_076766408.1	WP_166162911.1	WP_166163255.1	WP_076768495.1	WP_076768492.1	WP_076768501.1	WP_076766598.1	WP_076768223.1	WP_076767859.1	WP_166163555.1	WP_166163786.1	WP_166161200.1	WP_166163211.1	WP_166161192.1	WP_076767872.1	WP_076768483.1	WP_166161198.1	WP_166161172.1	WP_076768489.1	WP_076768514.1	WP_076768482.1	WP_076768513.1	WP_076768503.1	WP_076766500.1	WP_076766416.1	WP_076768499.1	WP_076767876.1	WP_076768494.1	WP_166163812.1
GCF_002005405.1	708126	Jeotgalibaca dankookensis	WP_062472028.1	WP_062470794.1	WP_062470802.1	WP_062470799.1	WP_062470754.1	WP_062470745.1	WP_062472022.1	WP_062467835.1	WP_062472025.1	WP_062472031.1	WP_077795807.1	WP_062470760.1	WP_062470733.1	WP_062470782.1	WP_062470704.1	WP_077795808.1	WP_062467729.1	WP_062468422.1	WP_062467640.1	WP_062470788.1	WP_062470797.1	WP_062470757.1	WP_062467642.1	WP_062471579.1	WP_062467825.1	WP_077795724.1	WP_062469382.1	WP_062470785.1	WP_062471220.1	WP_062470739.1	WP_062467831.1	WP_062470815.1	WP_062470748.1	WP_062470681.1	WP_062470805.1	WP_062470710.1	WP_062470818.1	WP_062470713.1	WP_062470751.1	WP_062467689.1	WP_062467725.1	WP_062470763.1	WP_062467833.1	WP_062470791.1	WP_062469427.1
GCF_011299095.1	1868793	Jeotgalibaca porci	WP_166062781.1	WP_166063124.1	WP_166063121.1	WP_166063122.1	WP_166063133.1	WP_166063135.1	WP_166062783.1	WP_166062724.1	WP_166062782.1	WP_166062780.1	WP_166063157.1	WP_166063131.1	WP_166063140.1	WP_166063128.1	WP_166063147.1	WP_166063136.1	WP_166061971.1	WP_166062167.1	WP_166062075.1	WP_166063126.1	WP_166063123.1	WP_166063132.1	WP_166062072.1	WP_166062849.1	WP_076767859.1	WP_166063584.1	WP_166061727.1	WP_166063127.1	WP_166062093.1	WP_166063138.1	WP_166062720.1	WP_166063115.1	WP_166063134.1	WP_166063158.1	WP_166063120.1	WP_166063145.1	WP_166063114.1	WP_166063144.1	WP_076768503.1	WP_166062020.1	WP_166061975.1	WP_166063130.1	WP_166062722.1	WP_166063125.1	WP_010053707.1
GCF_003955755.1	2496265	Jeotgalibaca sp. H21T32	WP_126109351.1	WP_126108903.1	WP_126108906.1	WP_126108905.1	WP_126108894.1	WP_126108892.1	WP_126109347.1	WP_126109446.1	WP_126109349.1	WP_126109353.1	WP_126108863.1	WP_126108896.1	WP_126108888.1	WP_126108899.1	WP_126108881.1	WP_164543994.1	WP_126111404.1	WP_126111017.1	WP_126111209.1	WP_126108901.1	WP_126108904.1	WP_126108895.1	WP_126111213.1	WP_126109166.1	WP_076767859.1	WP_126112469.1	WP_126111846.1	WP_126108900.1	WP_126111181.1	WP_126108890.1	WP_126109453.1	WP_126108913.1	WP_126108893.1	WP_126108862.1	WP_076768489.1	WP_126108883.1	WP_126108914.1	WP_126108884.1	WP_126108701.1	WP_126111314.1	WP_126111398.1	WP_126108897.1	WP_126109449.1	WP_126108902.1	WP_010053707.1
GCF_000157355.2	565655	Enterococcus casseliflavus EC20	WP_005229790.1	WP_005226912.1	WP_003127967.1	WP_005226910.1	WP_005227088.1	WP_005227095.1	WP_003127081.1	WP_005226371.1	WP_015509955.1	WP_005229787.1	WP_005233015.1	WP_003128006.1	WP_003128016.1	WP_005226918.1	WP_003128038.1	WP_005227097.1	WP_002357176.1	WP_015510387.1	WP_005225751.1	WP_003127973.1	WP_005226911.1	WP_003128007.1	WP_003126181.1	WP_005233979.1	WP_002356012.1	WP_005229333.1	WP_005229426.1	WP_005226916.1	WP_005227158.1	WP_003128014.1	WP_005226363.1	WP_003127957.1	WP_005227093.1	WP_003128901.1	WP_003127966.1	WP_005227104.1	WP_003127956.1	WP_005227102.1	WP_005225340.1	WP_005228072.1	WP_005228917.1	WP_003128005.1	WP_005226367.1	WP_005226914.1	WP_002356740.1
GCF_900474605.1	44008	Enterococcus cecorum	WP_016251633.1	WP_016250292.1	WP_016250289.1	WP_016250290.1	WP_016250299.1	WP_016250300.1	WP_016251635.1	WP_016250461.1	WP_016251634.1	WP_016183374.1	WP_016250573.1	WP_016250297.1	WP_016250304.1	WP_016250295.1	WP_016250310.1	WP_016250301.1	WP_016251272.1	WP_016251342.1	WP_016183321.1	WP_016250293.1	WP_016250291.1	WP_016250298.1	WP_016183319.1	WP_016251719.1	WP_006703104.1	WP_016252453.1	WP_016252416.1	WP_016250294.1	WP_016250789.1	WP_016250302.1	WP_016250468.1	WP_016184213.1	WP_016184191.1	WP_016250574.1	WP_016184205.1	WP_016250308.1	WP_007207637.1	WP_016250307.1	WP_034863808.1	WP_016251075.1	WP_016251267.1	WP_016250296.1	WP_016250466.1	WP_016184200.1	WP_016251878.1
GCF_000336405.1	1158600	Enterococcus faecium ATCC 8459 = NRRL B-2354	WP_010738647.1	WP_002290451.1	WP_002290445.1	WP_002290446.1	WP_002288671.1	WP_002288677.1	WP_002294588.1	WP_002288372.1	WP_002291634.1	WP_002291638.1	WP_002295975.1	WP_002288669.1	WP_002288687.1	WP_002288661.1	WP_002288716.1	WP_002288679.1	WP_002286913.1	WP_002289310.1	WP_002289450.1	WP_002288657.1	WP_002290449.1	WP_010738602.1	WP_002289452.1	WP_002290330.1	WP_002293121.1	WP_002294406.1	WP_002293880.1	WP_002288659.1	WP_002294265.1	WP_002288681.1	WP_002288366.1	WP_002290440.1	WP_002288675.1	WP_002287505.1	WP_002290443.1	WP_002288714.1	WP_002294318.1	WP_002288713.1	WP_002293413.1	WP_002289282.1	WP_002290274.1	WP_002288668.1	WP_002288370.1	WP_002288655.1	WP_002287321.1
GCF_002813755.1	53346	Enterococcus mundtii	WP_071866451.1	WP_010734468.1	WP_010734470.1	WP_010734469.1	WP_010734460.1	WP_010734458.1	WP_010734285.1	WP_010734553.1	WP_071866450.1	WP_010734282.1	WP_010733939.1	WP_010734462.1	WP_010734454.1	WP_010734464.1	WP_010734449.1	WP_010734457.1	WP_002286913.1	WP_019723984.1	WP_019723824.1	WP_010734466.1	WP_002290449.1	WP_010734461.1	WP_071866972.1	WP_010736059.1	WP_002293121.1	WP_071866361.1	WP_010735184.1	WP_010734465.1	WP_010734406.1	WP_010734456.1	WP_019723039.1	WP_010734474.1	WP_010734459.1	WP_010733940.1	WP_010734471.1	WP_010734450.1	WP_010734475.1	WP_010734451.1	WP_065095743.1	WP_010734375.1	WP_010735006.1	WP_010734463.1	WP_010734555.1	WP_010734467.1	WP_002356740.1
GCF_002290025.1	417368	Enterococcus thailandicus	WP_067482954.1	WP_067483545.1	WP_067483548.1	WP_067483547.1	WP_067483534.1	WP_067483530.1	WP_067482950.1	WP_067483646.1	WP_067482952.1	WP_067482956.1	WP_067484490.1	WP_002288669.1	WP_067483526.1	WP_067483541.1	WP_067483516.1	WP_075491300.1	WP_067483995.1	WP_067483295.1	WP_067480469.1	WP_067483544.1	WP_067483546.1	WP_067483536.1	WP_010751514.1	WP_071869266.1	WP_002293121.1	WP_075491239.1	WP_067484207.1	WP_067483543.1	WP_067483447.1	WP_067483528.1	WP_067483652.1	WP_067483554.1	WP_067483532.1	WP_067484493.1	WP_005880808.1	WP_067483518.1	WP_002294318.1	WP_067483520.1	WP_067483353.1	WP_010734375.1	WP_005875628.1	WP_067483538.1	WP_016623165.1	WP_002288655.1	WP_002356740.1
GCF_002197645.1	2005703	Enterococcus wangshanyuanii	WP_088271524.1	WP_088270038.1	WP_069662420.1	WP_088270039.1	WP_069635456.1	WP_088270034.1	WP_088271527.1	WP_088270468.1	WP_088271526.1	WP_088271523.1	WP_087640477.1	WP_010766218.1	WP_069662429.1	WP_002356208.1	WP_069662435.1	WP_088270033.1	WP_010772344.1	WP_088269811.1	WP_069661579.1	WP_088270037.1	WP_069662422.1	WP_088270035.1	WP_010762831.1	WP_087641402.1	WP_010762140.1	WP_088268703.1	WP_069664999.1	WP_088270036.1	WP_088270185.1	WP_069635454.1	WP_069663270.1	WP_010761695.1	WP_010770626.1	WP_069662643.1	WP_002389727.1	WP_087642012.1	WP_010761696.1	WP_069662432.1	WP_088268337.1	WP_088270175.1	WP_010761445.1	WP_010761681.1	WP_087641644.1	WP_087642006.1	WP_002356740.1
GCF_001712815.1	51669	Tetragenococcus halophilus	WP_061840418.1	WP_061840774.1	WP_061840772.1	WP_069029271.1	WP_061840776.1	WP_014125627.1	WP_061840416.1	WP_014123408.1	WP_061840417.1	WP_014124091.1	WP_041591865.1	WP_014125632.1	WP_014125623.1	WP_014125635.1	WP_014125615.1	WP_014125626.1	WP_014123709.1	WP_069028564.1	WP_014124117.1	WP_014125637.1	WP_061840773.1	WP_014125631.1	WP_061840401.1	WP_014124377.1	WP_014125892.1	WP_061840630.1	WP_061840606.1	WP_061840775.1	WP_014125572.1	WP_069029270.1	WP_014123404.1	WP_014125649.1	WP_014125628.1	WP_061841185.1	WP_014125643.1	WP_014125617.1	WP_014125650.1	WP_014125618.1	WP_014123720.1	WP_014123952.1	WP_014124177.1	WP_014125633.1	WP_014123406.1	WP_014125638.1	WP_014125066.1
GCF_003795125.1	526944	Tetragenococcus osmophilus	WP_123935801.1	WP_123935355.1	WP_123935349.1	WP_123935351.1	WP_123935365.1	WP_123935369.1	WP_123935805.1	WP_123935007.1	WP_123935803.1	WP_028789640.1	WP_123935085.1	WP_028789790.1	WP_123935376.1	WP_028789793.1	WP_123935386.1	WP_123935371.1	WP_038022066.1	WP_123934699.1	WP_028791074.1	WP_028789795.1	WP_123935353.1	WP_123935363.1	WP_103893001.1	WP_123934004.1	WP_123935029.1	WP_123936130.1	WP_123936168.1	WP_123935357.1	WP_123935437.1	WP_123935373.1	WP_123935015.1	WP_123935337.1	WP_123935367.1	WP_123935087.1	WP_123935347.1	WP_028789776.1	WP_123935335.1	WP_123935382.1	WP_028791107.1	WP_123935607.1	WP_123935941.1	WP_123935361.1	WP_123935011.1	WP_028789796.1	WP_028789838.1
GCF_011303955.1	2714946	Vagococcus sp. HDW17A	WP_166007206.1	WP_166006961.1	WP_166006967.1	WP_166006965.1	WP_166006941.1	WP_166006935.1	WP_166007210.1	WP_166007026.1	WP_166007208.1	WP_166007204.1	WP_166006903.1	WP_166006946.1	WP_166006926.1	WP_166006953.1	WP_166006913.1	WP_166006933.1	WP_166007907.1	WP_166006639.1	WP_166006270.1	WP_166006957.1	NA	WP_166006943.1	WP_166006266.1	WP_166007756.1	WP_166007046.1	WP_166007993.1	WP_166007785.1	WP_166006955.1	WP_166006702.1	WP_166006931.1	WP_166007032.1	WP_166006973.1	WP_166006938.1	WP_166006901.1	WP_126831842.1	WP_166006918.1	WP_166006975.1	WP_166006920.1	WP_016184192.1	WP_166006652.1	WP_126830757.1	WP_166006948.1	WP_166007028.1	WP_166006959.1	WP_126831326.1
GCF_011304195.1	2714947	Vagococcus sp. HDW17B	WP_166033747.1	WP_166034186.1	WP_166034183.1	WP_166034184.1	WP_166034190.1	WP_166034191.1	WP_166033745.1	WP_166034117.1	WP_166033746.1	WP_166033748.1	WP_166034202.1	WP_086950517.1	WP_166034194.1	WP_166034188.1	WP_166034197.1	WP_166034192.1	WP_166035764.1	WP_086951716.1	WP_166033738.1	WP_086950522.1	WP_166034185.1	NA	WP_086951030.1	WP_166033216.1	WP_086952559.1	WP_166035593.1	WP_166035819.1	WP_086950521.1	WP_166034574.1	WP_166034193.1	WP_166034120.1	WP_086340779.1	WP_086950514.1	WP_086950496.1	WP_071457767.1	WP_086950504.1	WP_086950532.1	WP_086950505.1	WP_166034472.1	WP_166034583.1	WP_166035772.1	WP_086950518.1	WP_166034118.1	WP_166034187.1	WP_086951372.1
GCF_005145005.1	2571750	Vagococcus sp. MN-17	WP_136953568.1	WP_136952362.1	WP_135253809.1	WP_136952360.1	WP_136952365.1	WP_136952366.1	WP_135253442.1	WP_136952313.1	WP_136953567.1	WP_136953569.1	WP_136952381.1	WP_135253799.1	WP_135253791.1	WP_135253802.1	WP_136952373.1	WP_136954133.1	WP_136953112.1	WP_135254456.1	WP_135254137.1	WP_136952364.1	WP_136952361.1	WP_135253798.1	WP_135254133.1	WP_136953677.1	WP_126808899.1	WP_136953311.1	WP_136953713.1	WP_135253803.1	WP_136953770.1	WP_136952367.1	WP_136952311.1	WP_136952355.1	WP_135253796.1	WP_136952382.1	WP_136952359.1	WP_136952372.1	WP_135253815.1	WP_136952371.1	WP_016184192.1	WP_136953764.1	WP_135254846.1	WP_135253800.1	WP_135253853.1	WP_136952363.1	WP_126831326.1
GCF_001870205.1	519472	Vagococcus teuberi	WP_071457520.1	WP_071457763.1	WP_071457766.1	WP_071457765.1	WP_071457754.1	WP_071457752.1	WP_071457518.1	WP_071455938.1	WP_071457519.1	WP_071457521.1	WP_071457735.1	WP_071457756.1	NA	WP_071457759.1	WP_071457740.1	WP_071457751.1	WP_071456612.1	WP_071456385.1	WP_071456389.1	WP_071457761.1	WP_071457764.1	WP_071457755.1	WP_071456391.1	WP_071456603.1	WP_071457793.1	WP_071457046.1	WP_071456563.1	WP_071457760.1	WP_071457435.1	WP_071457750.1	WP_071455935.1	WP_071457770.1	WP_071457753.1	WP_071457734.1	WP_071457767.1	WP_071457742.1	WP_071457771.1	WP_071457743.1	WP_071456270.1	WP_071457431.1	WP_071456647.1	WP_071457757.1	WP_071455937.1	WP_071457762.1	WP_071456767.1
GCF_008831485.1	1600	Lactobacillus acetotolerans	WP_056969465.1	WP_054681219.1	WP_056969523.1	WP_054681221.1	WP_054681206.1	WP_054681202.1	WP_054681166.1	WP_056969909.1	WP_054681167.1	WP_054681171.1	WP_054681186.1	WP_054681210.1	WP_054681198.1	WP_054681212.1	WP_054681194.1	WP_054681201.1	WP_054681307.1	WP_054681954.1	WP_056969764.1	WP_054681217.1	WP_056969521.1	WP_054681208.1	WP_054681335.1	WP_054682214.1	WP_003549412.1	WP_054681354.1	WP_056970823.1	WP_054681215.1	WP_054681828.1	WP_056969511.1	WP_054681406.1	WP_054681228.1	WP_054681204.1	WP_054681184.1	WP_054681226.1	WP_054681195.1	WP_054681230.1	WP_056969505.1	WP_056969513.1	WP_056969616.1	WP_054681310.1	WP_056969515.1	WP_054681409.1	WP_056969519.1	WP_009560161.1
GCF_000389675.2	1314884	Lactobacillus acidophilus La-14	WP_003549096.1	WP_011254111.1	WP_003549024.1	WP_003549025.1	WP_003549036.1	WP_003549039.1	WP_011254128.1	WP_003549343.1	WP_003549105.1	WP_003549095.1	WP_003549054.1	WP_003549034.1	WP_003549043.1	WP_003549031.1	WP_003549049.1	WP_003549040.1	WP_003629071.1	WP_003548326.1	WP_003547952.1	WP_003549029.1	WP_003549026.1	WP_003549035.1	WP_011254420.1	WP_003548978.1	WP_003549412.1	WP_003547091.1	WP_003547837.1	WP_003549030.1	WP_011254249.1	WP_003549041.1	WP_003549370.1	WP_003549021.1	WP_003549038.1	WP_003549055.1	WP_003549023.1	WP_015613292.1	WP_003549020.1	WP_003549046.1	WP_003549037.1	WP_003546859.1	WP_003547870.1	WP_011254114.1	WP_003549366.1	WP_003549028.1	WP_002880182.1
GCF_001971585.1	1847728	Lactobacillus allii	WP_076613561.1	WP_076613691.1	WP_076613694.1	WP_076613693.1	WP_076613684.1	WP_076613681.1	WP_076613557.1	WP_076614092.1	WP_076613558.1	WP_076613562.1	WP_076613668.1	WP_057766345.1	WP_076613678.1	WP_025023850.1	WP_076613673.1	WP_083685883.1	WP_076616160.1	WP_076615968.1	WP_076616069.1	WP_076613689.1	WP_076613692.1	WP_076613685.1	WP_076616075.1	WP_076613722.1	WP_076614082.1	WP_076613709.1	WP_076616214.1	WP_076613688.1	WP_076617717.1	WP_076613679.1	WP_076614088.1	WP_076613696.1	WP_076613682.1	WP_120270326.1	WP_025023858.1	WP_025023834.1	WP_076613697.1	WP_076613675.1	WP_076613797.1	WP_076617500.1	WP_076616149.1	WP_076613686.1	WP_076614090.1	WP_076613690.1	WP_025024478.1
GCF_003999355.1	83683	Lactobacillus amylolyticus	WP_006351876.1	WP_080881138.1	WP_006351932.1	WP_006351931.1	WP_006351921.1	WP_006351918.1	WP_080881166.1	WP_080880963.1	WP_006351868.1	WP_006351877.1	WP_080881151.1	WP_006351923.1	WP_080881144.1	WP_080881139.1	WP_006351907.1	WP_006351917.1	WP_006351492.1	WP_080881245.1	WP_006351536.1	WP_003549029.1	WP_006351930.1	WP_080881141.1	WP_006351535.1	WP_006351959.1	WP_004039891.1	WP_127345643.1	WP_080881314.1	WP_006351927.1	WP_006351394.1	WP_006351916.1	WP_006351700.1	WP_080881137.1	WP_080881142.1	WP_006351901.1	WP_006351933.1	WP_080881145.1	WP_006351936.1	WP_006351910.1	WP_006351920.1	WP_006351452.1	WP_127345575.1	WP_080881140.1	WP_006351698.1	WP_006351928.1	WP_002880182.1
GCF_001936335.1	1423721	Lactobacillus amylophilus DSM 20533 = JCM 1125	WP_056946507.1	WP_054745338.1	WP_056946617.1	WP_056946615.1	WP_075362784.1	WP_054745353.1	WP_054745501.1	WP_054746094.1	WP_056946501.1	WP_056946509.1	WP_054745398.1	WP_054745350.1	WP_054745361.1	WP_054745347.1	WP_056946601.1	WP_054745355.1	WP_054744911.1	WP_054746137.1	WP_054744851.1	WP_054745343.1	WP_054745336.1	WP_056946611.1	WP_054744853.1	WP_054746330.1	WP_056945724.1	WP_054745121.1	WP_054744945.1	WP_054745345.1	WP_054745246.1	WP_054745357.1	WP_054746090.1	WP_054745330.1	WP_054745352.1	WP_056946585.1	WP_054745333.1	WP_056946602.1	WP_056946623.1	WP_056946605.1	WP_054746111.1	WP_054745171.1	WP_054744904.1	WP_075362785.1	WP_054746092.1	WP_056946613.1	WP_054745016.1
GCF_003150935.1	303541	Lactobacillus apis	WP_046307439.1	WP_046307576.1	WP_046307583.1	WP_046307581.1	WP_046307563.1	WP_046307557.1	WP_046307428.1	WP_109714946.1	WP_046307429.1	WP_046307440.1	WP_109715753.1	WP_034980437.1	WP_046307553.1	WP_046307568.1	WP_046307540.1	WP_074425750.1	WP_046307093.1	WP_046307264.1	WP_046307185.1	WP_046307574.1	WP_046307577.1	WP_046307564.1	WP_046307181.1	WP_046307648.1	WP_003549412.1	WP_046306830.1	WP_046307068.1	WP_109715756.1	WP_046306681.1	WP_046307555.1	WP_074426152.1	WP_046307588.1	WP_046307559.1	WP_074425745.1	WP_046307586.1	WP_046307544.1	WP_046307589.1	WP_046307546.1	WP_046307561.1	WP_046306781.1	WP_046307097.1	WP_046307565.1	WP_046305698.1	WP_046307575.1	WP_046306945.1
GCF_003522965.1	1303590	Lactobacillus bombi	WP_118899382.1	WP_118899488.1	WP_118899493.1	WP_118907904.1	WP_118899475.1	WP_118899470.1	WP_118899379.1	WP_118900148.1	WP_118899380.1	WP_118899384.1	WP_118899438.1	WP_118899478.1	WP_118899462.1	WP_118899481.1	WP_118899450.1	WP_118899468.1	WP_118901234.1	WP_118908034.1	WP_118901163.1	WP_118899485.1	WP_118899490.1	WP_118899477.1	WP_118908058.1	WP_118899550.1	WP_025085419.1	WP_118908267.1	WP_118901256.1	WP_118907905.1	WP_118902157.1	WP_118899466.1	WP_118900143.1	WP_118899499.1	WP_118899471.1	WP_118899437.1	WP_147369726.1	WP_118899454.1	WP_118899500.1	WP_118899456.1	WP_118907906.1	WP_118901994.1	WP_118901223.1	WP_118899480.1	WP_045921944.1	WP_118899486.1	WP_045922571.1
GCF_900475625.1	1580	Lactobacillus brevis	WP_011667359.1	WP_024526563.1	WP_011668499.1	WP_011668498.1	WP_011668487.1	WP_011668484.1	WP_042516664.1	WP_011666833.1	WP_024525642.1	WP_011667358.1	WP_011668467.1	WP_011668489.1	WP_021742682.1	WP_011668492.1	WP_011668472.1	WP_011668483.1	WP_011667664.1	WP_011667796.1	WP_011667708.1	WP_011668494.1	WP_011668497.1	WP_011668488.1	WP_011667706.1	WP_011667279.1	WP_011668979.1	WP_011667551.1	WP_011668024.1	WP_011668493.1	WP_021742864.1	WP_011668482.1	WP_011666822.1	WP_021742677.1	WP_011668485.1	WP_011668466.1	WP_011668500.1	WP_011668474.1	WP_011668504.1	WP_011668475.1	WP_021742434.1	WP_011668063.1	WP_011667668.1	WP_011668490.1	WP_021741386.1	WP_011668495.1	WP_111705395.1
GCF_000829055.1	1423732	Lactobacillus casei DSM 20011 = JCM 1134 = ATCC 393	WP_025013295.1	WP_039639959.1	WP_010492633.1	WP_025012537.1	WP_025012538.1	WP_025012539.1	WP_025012707.1	WP_025013877.1	WP_010492058.1	WP_005688081.1	WP_005686771.1	WP_010492614.1	WP_005692118.1	WP_005686719.1	WP_010492577.1	WP_005686733.1	WP_010488055.1	WP_025013361.1	WP_005684402.1	WP_003567555.1	WP_010492629.1	WP_010492612.1	WP_003564659.1	WP_025013790.1	WP_003568442.1	WP_025013431.1	WP_010488078.1	WP_010492622.1	WP_025013881.1	WP_025012540.1	WP_010490297.1	WP_003567577.1	WP_010492608.1	WP_010492533.1	WP_005686699.1	WP_003567514.1	WP_010492654.1	WP_039639965.1	WP_025012864.1	WP_005685642.1	WP_003564756.1	WP_005699404.1	WP_003568467.1	WP_003567557.1	WP_005687665.1
GCF_002706425.1	913848	Lactobacillus coryniformis subsp. coryniformis KCTC 3167 = DSM 20001	WP_003678661.1	WP_003679396.1	WP_003679404.1	WP_003679403.1	WP_003679383.1	WP_003679378.1	WP_003678659.1	WP_003680229.1	WP_003678660.1	WP_003678662.1	WP_003679352.1	WP_003679387.1	WP_003679372.1	WP_003679390.1	WP_003679362.1	WP_010011760.1	WP_003680397.1	WP_004562617.1	WP_010011059.1	WP_010011767.1	WP_003679398.1	WP_003679386.1	WP_003677300.1	WP_003677625.1	WP_081455899.1	WP_010009981.1	WP_003677030.1	WP_003679392.1	WP_003678305.1	WP_003679374.1	WP_003680796.1	WP_003680374.1	WP_003679380.1	WP_003679350.1	WP_010011769.1	WP_003679365.1	WP_003680373.1	WP_003679366.1	WP_003677967.1	WP_004562567.1	WP_003680393.1	WP_010011764.1	WP_003680800.1	WP_003679394.1	WP_010010010.1
GCF_001951175.1	392416	Lactobacillus crustorum	WP_057867316.1	WP_075887384.1	WP_075887382.1	WP_075887383.1	WP_057866671.1	WP_057866673.1	WP_057867318.1	WP_057867048.1	WP_057867317.1	WP_010018673.1	WP_057866687.1	WP_025084417.1	WP_075887388.1	WP_057866669.1	WP_075887391.1	WP_075887386.1	WP_057866754.1	WP_057867870.1	WP_057867983.1	WP_057866732.1	WP_041501332.1	WP_057866670.1	WP_057867981.1	WP_057866637.1	WP_025085419.1	WP_057866650.1	WP_057866773.1	WP_057866668.1	WP_057867406.1	WP_075887387.1	WP_075888260.1	WP_057866661.1	WP_057866672.1	WP_010018559.1	WP_010018513.1	WP_025023834.1	WP_025084405.1	WP_057866680.1	WP_057866696.1	WP_057867227.1	WP_057866751.1	WP_082596208.1	WP_057867044.1	WP_057866667.1	WP_010019742.1
GCF_000785105.2	1138822	Lactobacillus curieae	WP_035167583.1	WP_035168169.1	WP_035168165.1	WP_035168167.1	WP_035168180.1	WP_035168182.1	WP_035167581.1	WP_035166533.1	WP_078256945.1	WP_035167585.1	WP_078256939.1	WP_035168178.1	WP_035168187.1	WP_035168174.1	WP_035168200.1	WP_152639005.1	WP_035167194.1	WP_035167338.1	WP_035167262.1	WP_035168172.1	WP_035168168.1	WP_035168179.1	WP_035167258.1	WP_035168687.1	WP_035166548.1	WP_035167109.1	WP_035167007.1	WP_035168173.1	WP_035166921.1	WP_035168184.1	WP_035166538.1	WP_035168159.1	WP_035168181.1	WP_035168207.1	WP_035168163.1	WP_035168197.1	WP_035168156.1	WP_035168195.1	WP_035166130.1	WP_035168476.1	WP_035167200.1	WP_035168177.1	WP_078256911.1	WP_035168170.1	WP_003553874.1
GCF_004101845.1	1293592	Lactobacillus curvatus JCM 1096 = DSM 20019	WP_004270847.1	WP_056966423.1	WP_039098368.1	WP_004270194.1	WP_004270214.1	WP_004270197.1	WP_004270851.1	WP_004265788.1	WP_004270854.1	WP_004270859.1	WP_011375413.1	WP_039098372.1	WP_004270222.1	WP_004270207.1	WP_004270204.1	WP_004270211.1	WP_004265472.1	WP_004265372.1	WP_004265609.1	WP_004270187.1	WP_004270217.1	WP_054644271.1	WP_004265556.1	WP_004270647.1	WP_004265830.1	WP_004270399.1	WP_054644342.1	WP_004270189.1	WP_054644552.1	WP_004270199.1	WP_004265809.1	WP_054644265.1	WP_004270181.1	WP_004270614.1	WP_004270220.1	WP_004270203.1	WP_004270179.1	WP_054644273.1	WP_004265022.1	WP_004271112.1	WP_011374423.1	WP_004270192.1	WP_004265822.1	WP_004270198.1	WP_004270806.1
GCF_006740305.1	83684	Lactobacillus delbrueckii subsp. delbrueckii	WP_002876503.1	WP_072547025.1	WP_002878214.1	WP_002878213.1	WP_002878193.1	WP_002878187.1	WP_002876509.1	WP_013438865.1	WP_002876508.1	WP_002876501.1	WP_002878124.1	WP_002878195.1	WP_002878182.1	WP_002878205.1	WP_002878136.1	WP_002878185.1	WP_035184635.1	WP_002879237.1	WP_003618434.1	WP_002878207.1	WP_002878211.1	WP_002878194.1	WP_035162038.1	WP_002878693.1	WP_002879421.1	WP_099278985.1	WP_072547463.1	WP_002878206.1	WP_002879160.1	WP_002878184.1	WP_072546823.1	WP_002878218.1	WP_002878190.1	WP_002878121.1	WP_002878215.1	WP_003613372.1	WP_002878219.1	WP_002878140.1	WP_002878192.1	WP_002879084.1	WP_002879737.1	WP_002878196.1	WP_002879432.1	WP_002878208.1	WP_002880182.1
GCF_008831385.1	51664	Lactobacillus dextrinicus	WP_057754533.1	WP_057756718.1	WP_057756713.1	WP_057756715.1	WP_057756739.1	WP_057756746.1	WP_057754539.1	WP_057756314.1	WP_057754536.1	WP_057754530.1	WP_057756779.1	WP_057756735.1	WP_057756753.1	WP_057756732.1	WP_057756769.1	WP_083479558.1	WP_057754502.1	WP_057757783.1	WP_057754383.1	WP_057756722.1	WP_057756716.1	WP_057756737.1	WP_057754386.1	WP_057753511.1	WP_057756286.1	WP_057754909.1	WP_057755531.1	WP_057756729.1	WP_057753982.1	WP_057756750.1	WP_057756302.1	WP_057756705.1	WP_057756744.1	WP_057756781.1	WP_057756711.1	WP_057756763.1	WP_057756703.1	WP_057756762.1	WP_057757196.1	WP_057757398.1	WP_057754492.1	WP_083479557.1	WP_057756309.1	WP_057756720.1	WP_057755293.1
GCF_002706745.1	936140	Lactobacillus farciminis KCTC 3681 = DSM 20184	WP_010018674.1	WP_010018517.1	WP_010018514.1	WP_010018515.1	WP_010018529.1	WP_010018532.1	WP_010018676.1	WP_056945185.1	WP_010018675.1	WP_010018673.1	WP_010018558.1	WP_010018526.1	WP_010018539.1	WP_010018523.1	WP_010018551.1	WP_010018533.1	WP_010019457.1	WP_010019355.1	WP_010019400.1	WP_010018520.1	WP_010018516.1	WP_010018527.1	WP_010019405.1	WP_010018477.1	WP_010625561.1	WP_010019680.1	WP_010019487.1	WP_010018522.1	WP_010020146.1	WP_010018535.1	WP_010017918.1	WP_010018510.1	WP_010018531.1	WP_010018559.1	WP_010018513.1	WP_010018549.1	WP_010018509.1	WP_010018548.1	WP_010018588.1	WP_010020064.1	WP_010019451.1	WP_010018525.1	WP_010017915.1	WP_010018519.1	WP_010019742.1
GCF_009496955.1	1614	Lactobacillus fructivorans	WP_010021777.1	WP_010022713.1	WP_010022708.1	WP_010022710.1	WP_010022725.1	WP_010022731.1	WP_010021780.1	WP_010022197.1	WP_010021778.1	WP_010021774.1	WP_010022757.1	WP_010022721.1	WP_010022738.1	WP_010022718.1	WP_010022749.1	WP_010022733.1	WP_010021494.1	WP_010021582.1	WP_010021542.1	WP_010022715.1	WP_010022712.1	WP_010022722.1	WP_010021538.1	WP_010022846.1	WP_010022181.1	WP_010021416.1	WP_010021312.1	WP_010022717.1	WP_010021971.1	WP_010022734.1	WP_010022191.1	WP_010022705.1	WP_010022729.1	WP_010022758.1	WP_010022707.1	WP_010022745.1	WP_010022704.1	WP_010022744.1	WP_010022727.1	WP_010021261.1	WP_010021500.1	WP_010022720.1	WP_010022194.1	WP_010022714.1	WP_010021374.1
GCF_008876665.1	104955	Lactobacillus frumenti	WP_057748374.1	WP_057749262.1	WP_057749253.1	WP_057749256.1	WP_057749287.1	WP_057749293.1	WP_057748383.1	WP_057749898.1	WP_057748380.1	WP_003717526.1	WP_057749337.1	WP_057749281.1	WP_057749303.1	WP_057749275.1	WP_057749322.1	WP_083482680.1	WP_057751114.1	WP_057751743.1	WP_057751557.1	WP_057749270.1	WP_057749259.1	WP_057749284.1	WP_057751533.1	WP_057747738.1	WP_003665227.1	WP_057750544.1	WP_057750347.1	WP_057749273.1	WP_057748037.1	WP_057749297.1	WP_057749886.1	WP_057749241.1	WP_057749290.1	WP_057749340.1	WP_057749250.1	WP_003716676.1	WP_057749238.1	WP_057749316.1	WP_057751056.1	WP_057750272.1	WP_057751130.1	WP_057749278.1	WP_057749894.1	WP_057749265.1	WP_057750458.1
GCF_001050475.1	1007676	Lactobacillus ginsenosidimutans	WP_048703968.1	WP_048704079.1	WP_048704085.1	WP_048704082.1	WP_048704065.1	WP_048704059.1	WP_048703964.1	WP_048705125.1	WP_048703966.1	WP_048703969.1	WP_048704034.1	WP_048704069.1	WP_048704053.1	WP_010624918.1	WP_048704040.1	WP_048704057.1	WP_048703374.1	WP_048703517.1	WP_048703446.1	WP_048704077.1	WP_048704081.1	WP_048704067.1	WP_048703443.1	WP_048704138.1	WP_025085419.1	WP_048704931.1	WP_048703326.1	WP_048704075.1	WP_048702700.1	WP_048704055.1	WP_048705131.1	WP_048704091.1	WP_048704061.1	WP_048704032.1	WP_048704087.1	WP_010018549.1	WP_048704093.1	WP_048704044.1	WP_048704298.1	WP_048702830.1	WP_048703379.1	WP_048704071.1	WP_010625570.1	WP_048704078.1	WP_010623558.1
GCF_008694105.1	304207	Lactobacillus harbinensis	WP_027829438.1	WP_063516241.1	WP_027829048.1	WP_027829049.1	WP_027829059.1	WP_027829061.1	WP_027828844.1	WP_027828796.1	WP_027828845.1	WP_027829439.1	WP_150391422.1	WP_027829058.1	WP_027829065.1	WP_027829055.1	WP_027829071.1	WP_035440815.1	WP_027827691.1	WP_027829229.1	WP_027828645.1	WP_027829053.1	WP_027829050.1	WP_051225382.1	WP_027828647.1	WP_027828631.1	WP_081674917.1	WP_150391723.1	WP_150391840.1	WP_027829054.1	WP_027827298.1	WP_027829063.1	WP_027828812.1	WP_027829040.1	WP_027829060.1	WP_027829538.1	WP_022528409.1	WP_027829069.1	WP_027829039.1	WP_027829068.1	WP_027827550.1	WP_027827355.1	WP_027827683.1	WP_150391383.1	WP_027828810.1	WP_027829052.1	WP_022528361.1
GCF_000831645.3	1074467	Lactobacillus heilongjiangensis	WP_041498797.1	WP_041501333.1	WP_041501330.1	WP_041501331.1	WP_041501341.1	WP_041501343.1	WP_041498794.1	WP_041498925.1	WP_041498795.1	WP_041498799.1	WP_041501358.1	WP_025084417.1	WP_041501347.1	WP_041501337.1	WP_041501353.1	WP_082330621.1	WP_041499654.1	WP_041499548.1	WP_041499598.1	WP_041501335.1	WP_041501332.1	WP_041501340.1	WP_041499600.1	WP_041501298.1	WP_025085419.1	WP_041500298.1	WP_041499708.1	WP_041501336.1	WP_041499503.1	WP_041501345.1	WP_041498933.1	WP_041501326.1	WP_041501342.1	WP_010018559.1	WP_010018513.1	WP_041501351.1	WP_041501325.1	WP_041501350.1	WP_041501369.1	WP_041499427.1	WP_041499650.1	WP_041501339.1	WP_041498930.1	WP_041501334.1	WP_010019742.1
GCF_003173695.1	1218494	Lactobacillus helsingborgensis	WP_038523574.1	WP_109918672.1	WP_034980468.1	WP_038523763.1	WP_038523737.1	WP_109918670.1	WP_038523551.1	WP_038520452.1	WP_038523553.1	WP_034980336.1	WP_038523686.1	WP_109918671.1	WP_109918669.1	WP_038523747.1	WP_038523699.1	WP_038523724.1	WP_038523030.1	WP_034980161.1	WP_038523174.1	WP_038523752.1	WP_038523761.1	WP_038523740.1	WP_038523172.1	WP_038523835.1	WP_003549412.1	WP_038522505.1	WP_038522991.1	WP_038523750.1	WP_046327029.1	WP_038523721.1	WP_034978626.1	WP_038523771.1	WP_038523731.1	WP_034980394.1	WP_046327486.1	WP_038523704.1	WP_038523774.1	WP_109918668.1	WP_038523734.1	WP_038522425.1	WP_038523039.1	WP_038523743.1	WP_038520445.1	WP_038523755.1	WP_009560161.1
GCF_002849915.1	1587	Lactobacillus helveticus	WP_003625887.1	WP_003631301.1	WP_003625776.1	WP_003625778.1	WP_003625800.1	WP_003625803.1	WP_003625909.1	WP_003624877.1	WP_003625908.1	WP_003625885.1	WP_003625830.1	WP_003625798.1	WP_003625809.1	WP_003625792.1	WP_003625821.1	WP_003625805.1	WP_003629071.1	WP_003627118.1	WP_003629152.1	WP_003625788.1	WP_003625782.1	WP_003549035.1	WP_003629151.1	WP_003625728.1	WP_003549412.1	WP_003626523.1	WP_101871787.1	WP_101871854.1	WP_003626182.1	WP_003625807.1	WP_003624905.1	WP_003625773.1	WP_003625802.1	WP_003625832.1	WP_003549023.1	WP_101871853.1	WP_003625772.1	WP_003625815.1	WP_003549037.1	WP_003628079.1	WP_003627549.1	WP_003631302.1	WP_003624901.1	WP_003625786.1	WP_002880182.1
GCF_009832765.1	1588	Lactobacillus hilgardii	WP_003554686.1	WP_035444679.1	WP_003559498.1	WP_004466864.1	WP_004466871.1	WP_003635670.1	WP_003554682.1	WP_003551013.1	WP_003554684.1	WP_003554687.1	WP_035444682.1	WP_003635661.1	WP_003559532.1	WP_003559511.1	WP_035444681.1	WP_004466873.1	WP_003554184.1	WP_003554356.1	WP_003554270.1	WP_003559507.1	WP_003559501.1	WP_004466870.1	WP_003554266.1	WP_003554990.1	WP_003550985.1	WP_003553935.1	WP_003553783.1	WP_003559509.1	WP_035444739.1	WP_003559529.1	WP_003551004.1	WP_003559492.1	WP_008855790.1	WP_003559561.1	WP_035444678.1	WP_003559545.1	WP_003559489.1	WP_003559543.1	WP_003550835.1	WP_003555262.1	WP_003554193.1	WP_159298793.1	WP_003551009.1	WP_003559505.1	WP_003553874.1
GCF_000829395.1	1291742	Lactobacillus hokkaidonensis JCM 18461	WP_041094311.1	WP_041092789.1	WP_041092783.1	WP_041092785.1	WP_041092809.1	WP_041092813.1	WP_041094309.1	WP_041091971.1	WP_041094310.1	WP_041094312.1	WP_041092842.1	WP_041092804.1	WP_041092820.1	WP_041092798.1	WP_041092834.1	WP_082232274.1	WP_041093496.1	WP_041093306.1	WP_041093447.1	WP_041092793.1	WP_041092787.1	WP_041092807.1	WP_041093449.1	WP_041092559.1	WP_041095080.1	WP_041093575.1	WP_041093635.1	WP_041092796.1	WP_041094131.1	WP_041092816.1	WP_041091962.1	WP_041092777.1	WP_041092811.1	WP_041092844.1	WP_041092780.1	WP_041092830.1	WP_041092775.1	WP_041092828.1	WP_041092413.1	WP_041093799.1	WP_041093492.1	WP_041092803.1	WP_041091966.1	WP_041092791.1	WP_041093600.1
GCF_001936235.1	109790	Lactobacillus jensenii	WP_006585152.1	WP_006585201.1	WP_006585204.1	WP_006585855.1	WP_021351318.1	WP_006585851.1	WP_021350755.1	WP_006588194.1	WP_006585148.1	WP_006585814.1	WP_006585175.1	WP_006585194.1	WP_006585186.1	WP_006585197.1	WP_006585179.1	WP_006585189.1	WP_006584892.1	WP_006584435.1	WP_006584928.1	WP_006585853.1	WP_006585202.1	WP_006585193.1	WP_006584927.1	WP_006585238.1	WP_006585370.1	WP_006584591.1	WP_006584883.1	WP_006585198.1	WP_006584510.1	WP_006585188.1	WP_006585375.1	WP_006585208.1	WP_006585190.1	WP_006585174.1	WP_006585205.1	WP_006585181.1	WP_006585209.1	WP_006585182.1	WP_006585191.1	WP_006586592.1	WP_006584894.1	WP_006585195.1	WP_006585377.1	WP_006585200.1	WP_002880182.1
GCF_004359375.1	1720083	Lactobacillus jinshani	WP_133442402.1	WP_133441371.1	WP_133441368.1	WP_133441369.1	WP_133441380.1	WP_133441383.1	WP_133442400.1	WP_133441157.1	WP_133442401.1	WP_133442403.1	WP_162614583.1	WP_133441378.1	WP_133441387.1	WP_133441375.1	WP_133441395.1	WP_133441384.1	WP_133442161.1	WP_133442228.1	WP_133442198.1	WP_133441373.1	WP_133441370.1	WP_133441379.1	WP_133442196.1	WP_133442434.1	WP_133442531.1	WP_133441567.1	WP_133441490.1	WP_133441374.1	WP_133442314.1	WP_133441385.1	WP_133441153.1	WP_133441365.1	WP_133441382.1	WP_133441400.1	WP_133441367.1	WP_133441393.1	WP_133441364.1	WP_133441392.1	WP_133441381.1	WP_133441474.1	WP_133442165.1	WP_133441377.1	WP_133441155.1	WP_133441372.1	NA
GCF_009739535.1	33962	Lactobacillus kefiri	WP_056982939.1	WP_054769038.1	WP_056983240.1	WP_054769039.1	WP_054769034.1	WP_054769032.1	WP_056982943.1	WP_054768911.1	WP_056982941.1	WP_054769185.1	WP_054769022.1	WP_013728495.1	WP_054769028.1	WP_054769036.1	WP_054769024.1	WP_095344801.1	WP_054769495.1	WP_054768958.1	WP_054769432.1	WP_013728499.1	WP_056983238.1	WP_008855792.1	WP_014940013.1	WP_054769104.1	WP_013729124.1	WP_054768886.1	WP_056982585.1	WP_054769037.1	WP_013727707.1	WP_054769030.1	WP_054768909.1	WP_013728507.1	WP_056983236.1	WP_003559561.1	WP_013728505.1	WP_013728481.1	WP_054769042.1	WP_056983232.1	WP_054769067.1	WP_020281908.1	WP_054769496.1	WP_054769035.1	WP_013726869.1	WP_020281108.1	WP_035177572.1
GCF_001050435.1	637971	Lactobacillus koreensis	WP_048732451.1	WP_048735496.1	WP_048735488.1	WP_048735491.1	WP_048735518.1	WP_048735523.1	WP_048732449.1	WP_048733665.1	WP_048732450.1	WP_020088139.1	WP_048735560.1	WP_048735513.1	WP_048735535.1	WP_048735506.1	WP_020090123.1	WP_053083555.1	WP_048736156.1	WP_048731924.1	WP_048736202.1	WP_048735501.1	WP_048735493.1	WP_048735515.1	WP_048736446.1	WP_048732595.1	WP_081624573.1	WP_048735998.1	WP_048735909.1	WP_048735503.1	WP_048732143.1	WP_048735529.1	WP_048733698.1	WP_020090150.1	WP_048735521.1	WP_048735562.1	WP_011668500.1	WP_048735547.1	WP_011668504.1	WP_048735545.1	WP_048734690.1	WP_048735866.1	WP_020088982.1	WP_048735510.1	WP_048733694.1	WP_048735499.1	WP_011667518.1
GCF_003151025.1	1218493	Lactobacillus kullabergensis	WP_045928405.1	WP_045928454.1	WP_109586594.1	WP_034980465.1	WP_034980431.1	WP_045928449.1	WP_045928398.1	WP_034978644.1	WP_045928399.1	WP_034980336.1	WP_045928442.1	WP_109586593.1	WP_034980414.1	WP_045928453.1	WP_034980401.1	WP_034980422.1	WP_034981588.1	WP_034980161.1	WP_034981345.1	WP_034980453.1	WP_034980462.1	WP_045928451.1	WP_034981396.1	WP_034981446.1	WP_003549412.1	WP_045928051.1	WP_109586409.1	WP_034980450.1	WP_109586202.1	WP_034980420.1	WP_034978626.1	WP_034980476.1	WP_034980428.1	WP_034980394.1	WP_034980470.1	WP_034980403.1	WP_034980479.1	WP_034980405.1	WP_034980430.1	WP_034979304.1	WP_045928236.1	WP_034980439.1	WP_034978630.1	WP_034980456.1	WP_009560161.1
GCF_001702115.1	53444	Lactobacillus lindneri	WP_054646386.1	WP_054645862.1	WP_054645865.1	WP_054645864.1	WP_054645853.1	WP_065866193.1	WP_054646388.1	WP_054646499.1	WP_054646387.1	WP_054646385.1	WP_054645835.1	WP_054645855.1	WP_054645846.1	WP_054645858.1	WP_065866195.1	WP_054645849.1	WP_054646198.1	WP_054646252.1	WP_054646226.1	WP_054645860.1	WP_054645863.1	WP_054645854.1	WP_054646224.1	WP_054646727.1	WP_014082553.1	WP_054646159.1	WP_054646108.1	WP_054645859.1	WP_065866238.1	WP_054645848.1	WP_054646502.1	WP_054645868.1	WP_054645851.1	WP_054645834.1	WP_054645866.1	WP_054645840.1	WP_054645869.1	WP_054645841.1	WP_054646470.1	WP_054646866.1	WP_054646202.1	WP_054645856.1	WP_054646500.1	WP_054645861.1	WP_054646141.1
GCF_008033155.1	176292	Lactobacillus malefermentans	WP_010620523.1	WP_010619592.1	WP_147656622.1	WP_010619590.1	WP_010619601.1	WP_147656618.1	WP_147657552.1	WP_010619029.1	WP_010620524.1	WP_010620522.1	WP_010619621.1	WP_010619599.1	WP_010619608.1	WP_010619596.1	WP_010619616.1	WP_147656616.1	WP_010619857.1	WP_010619962.1	WP_010619916.1	WP_010619594.1	WP_010619591.1	WP_010619600.1	WP_010619914.1	WP_010620769.1	WP_010619018.1	WP_147657791.1	NA	WP_010619595.1	WP_010620671.1	WP_010619606.1	WP_010619025.1	WP_010619586.1	WP_010619603.1	WP_010619622.1	WP_010619588.1	WP_010619614.1	WP_010619585.1	WP_010619613.1	WP_010619196.1	WP_010620052.1	WP_010619861.1	WP_010619598.1	WP_010619027.1	WP_010619593.1	WP_010619747.1
GCF_002850055.1	82688	Lactobacillus nagelii	WP_057885094.1	WP_057886471.1	WP_057886468.1	WP_057886469.1	WP_057886478.1	WP_057886481.1	WP_057885092.1	WP_148126106.1	WP_057885093.1	WP_057885095.1	WP_057886496.1	WP_057886476.1	WP_057886485.1	WP_057886474.1	WP_057886491.1	WP_083478546.1	WP_057886905.1	WP_057886852.1	WP_057885883.1	WP_057872456.1	WP_057886470.1	WP_057886477.1	WP_057885885.1	WP_057885683.1	WP_003701411.1	WP_057885974.1	WP_148126778.1	WP_148126216.1	WP_057885518.1	WP_057886483.1	WP_057884899.1	WP_057886465.1	WP_148126218.1	WP_057886497.1	WP_057872462.1	WP_057872437.1	WP_057886464.1	WP_057886489.1	WP_057884702.1	WP_057885759.1	WP_057886902.1	WP_148126217.1	WP_057872175.1	WP_057886472.1	WP_057885943.1
GCF_900015005.1	1423778	Lactobacillus oligofermentans DSM 15707 = LMG 22743	WP_057889219.1	WP_057889771.1	WP_057889774.1	WP_057889773.1	WP_057889763.1	WP_057889760.1	WP_057889221.1	WP_057890217.1	WP_057889220.1	WP_057889218.1	WP_083478636.1	WP_057778631.1	WP_057889757.1	WP_057889767.1	WP_057889751.1	WP_083478637.1	WP_057890602.1	WP_057889524.1	WP_057890646.1	WP_057889769.1	WP_057889772.1	WP_057889764.1	WP_057890644.1	WP_057889013.1	WP_057890229.1	WP_057890537.1	WP_057890431.1	WP_057889768.1	WP_057889360.1	WP_057889759.1	WP_057890222.1	WP_057889777.1	WP_057889761.1	WP_057889745.1	WP_057889775.1	WP_057889753.1	WP_057889778.1	WP_057889754.1	WP_057889114.1	WP_112278689.1	WP_057890605.1	WP_057889765.1	WP_057890220.1	WP_057889770.1	WP_010622233.1
GCF_001922025.1	152331	Lactobacillus parabuchneri	WP_057910294.1	WP_057911014.1	WP_057911012.1	WP_057911013.1	WP_057911020.1	WP_057911022.1	WP_057910292.1	WP_057909422.1	WP_075141266.1	WP_013728260.1	WP_057911036.1	WP_057911018.1	WP_057911026.1	WP_014940334.1	WP_057911032.1	WP_099046973.1	WP_057909109.1	WP_057910433.1	WP_057909072.1	WP_054747196.1	WP_013728502.1	WP_057911019.1	WP_014940013.1	WP_057908935.1	WP_013729124.1	WP_057909172.1	WP_057909235.1	WP_057911016.1	WP_057909310.1	WP_057911024.1	WP_057909427.1	WP_020281102.1	WP_057911021.1	WP_013728473.1	WP_013728505.1	WP_057911030.1	WP_013728508.1	WP_057911029.1	WP_057909819.1	WP_057909554.1	WP_057909105.1	WP_057911017.1	WP_057909425.1	WP_057911015.1	WP_003553874.1
GCF_000019245.4	1597	Lactobacillus paracasei	WP_003567153.1	WP_003567560.1	WP_003567566.1	WP_003567564.1	WP_003567542.1	WP_003567536.1	WP_003567138.1	WP_003562688.1	WP_003567140.1	WP_003567155.1	WP_003567485.1	WP_003567546.1	WP_003567527.1	WP_003567551.1	WP_003567509.1	WP_003567533.1	WP_003564764.1	WP_003565866.1	WP_003564642.1	WP_003567555.1	WP_003567562.1	WP_003567544.1	WP_003564659.1	WP_003567687.1	WP_003568442.1	WP_003565358.1	WP_003565810.1	WP_003571453.1	WP_003565106.1	WP_003567531.1	WP_003568460.1	WP_003567577.1	WP_003567538.1	WP_003567483.1	WP_003567567.1	WP_003567514.1	WP_003567580.1	WP_003567516.1	WP_003567416.1	WP_003565267.1	WP_003564756.1	WP_003567548.1	WP_003568467.1	WP_003567557.1	WP_003565673.1
GCF_001702155.1	240427	Lactobacillus paracollinoides	WP_065902735.1	WP_056987472.1	WP_056987471.1	WP_054709146.1	WP_054709115.1	WP_054709110.1	WP_054712605.1	WP_065901876.1	WP_054712608.1	WP_056946227.1	WP_054709071.1	WP_065902679.1	WP_054709096.1	WP_056987473.1	WP_054709076.1	WP_082409187.1	WP_054707329.1	WP_054706912.1	WP_054707013.1	WP_054709136.1	WP_054709143.1	WP_054709118.1	WP_054707020.1	WP_054711169.1	WP_054702263.1	WP_065903132.1	WP_065903016.1	WP_054709133.1	WP_065902886.1	WP_065902681.1	NA	WP_065902676.1	WP_065902680.1	WP_054709068.1	WP_054709151.1	WP_054709082.1	WP_054709157.1	WP_054709084.1	WP_054707440.1	WP_054707784.1	WP_054707096.1	WP_054709124.1	WP_054710713.1	WP_054709140.1	WP_054710489.1
GCF_003584685.1	2107999	Lactobacillus paragasseri	WP_003647774.1	WP_003649466.1	WP_003649467.1	WP_003647834.1	WP_003649462.1	WP_003649461.1	WP_003647769.1	WP_077959282.1	WP_101890969.1	WP_003651949.1	WP_003647806.1	WP_003649463.1	WP_003649460.1	WP_003647829.1	WP_003649454.1	WP_003647821.1	WP_020806926.1	WP_003646918.1	WP_003647543.1	WP_003649465.1	WP_003647833.1	WP_003647825.1	WP_003647542.1	WP_003647850.1	WP_003648141.1	WP_020807025.1	WP_003649038.1	WP_003649464.1	WP_003647084.1	WP_003647820.1	WP_003648136.1	WP_003647837.1	WP_003647823.1	WP_003647805.1	WP_003647835.1	WP_003647813.1	WP_003647838.1	WP_003649457.1	WP_003649568.1	WP_003648633.1	WP_003647505.1	WP_003647827.1	WP_003649728.1	WP_003647831.1	WP_003647180.1
GCF_003269405.1	1590	Lactobacillus plantarum	WP_003640943.1	WP_003641255.1	WP_003641252.1	WP_003641253.1	WP_003638072.1	WP_003641259.1	WP_003637775.1	WP_003641637.1	WP_003643933.1	WP_003640942.1	WP_003638098.1	WP_003641257.1	WP_003638079.1	WP_003641256.1	WP_003641268.1	WP_003641260.1	WP_003640385.1	WP_003640279.1	WP_003640343.1	WP_003638065.1	WP_003641254.1	WP_003641258.1	WP_003638594.1	WP_003637671.1	WP_003640225.1	WP_003640589.1	WP_003640739.1	WP_003638066.1	WP_003641475.1	WP_003638077.1	WP_003637271.1	WP_003638057.1	WP_003644090.1	WP_003638099.1	WP_003638059.1	WP_003641266.1	WP_003641249.1	WP_003641265.1	WP_003640872.1	WP_003639022.1	WP_003638633.1	WP_003638069.1	WP_003641635.1	WP_003638064.1	WP_003638914.1
GCF_009428965.1	35787	Lactobacillus pontis	WP_057807484.1	WP_057805840.1	WP_057805849.1	WP_057805847.1	WP_057805825.1	WP_057805822.1	WP_057807473.1	WP_057807926.1	WP_057807475.1	WP_057807486.1	WP_057805798.1	WP_003714461.1	WP_057805816.1	WP_057805832.1	WP_057805804.1	WP_152936765.1	WP_057806193.1	WP_057806726.1	WP_057806103.1	WP_057805836.1	WP_057805844.1	WP_057805826.1	WP_057806106.1	WP_057806437.1	WP_083479914.1	WP_057808258.1	WP_057808196.1	WP_057805834.1	WP_057807100.1	WP_057805818.1	WP_057807794.1	WP_057805856.1	WP_057805823.1	WP_057805795.1	WP_057805852.1	WP_057805807.1	WP_057805858.1	WP_057805809.1	WP_057806213.1	WP_057808175.1	WP_057806187.1	WP_057805827.1	WP_025022578.1	WP_057805838.1	WP_083479933.1
GCF_001011095.1	1194971	Lactobacillus salivarius str. Ren	WP_003700678.1	WP_003701306.1	WP_003701302.1	WP_003701303.1	WP_003701318.1	WP_003701323.1	WP_003702605.1	WP_003700898.1	WP_003700677.1	WP_003700679.1	WP_014568676.1	WP_003701315.1	WP_003701328.1	WP_047035892.1	WP_003701337.1	WP_003705309.1	WP_003701743.1	WP_003699795.1	WP_003700335.1	WP_003701308.1	WP_003701304.1	WP_003701316.1	WP_003700332.1	WP_003702003.1	WP_003701411.1	WP_011476019.1	WP_003699815.1	WP_003701310.1	WP_003703954.1	WP_003701326.1	WP_003703382.1	WP_003699701.1	WP_047035891.1	WP_044005288.1	WP_004563872.1	WP_003701334.1	WP_003703807.1	WP_003701333.1	WP_011476677.1	WP_003701713.1	WP_003699989.1	WP_003701314.1	WP_003701427.1	WP_003705314.1	WP_003694124.1
GCF_009496975.1	1625	Lactobacillus sanfranciscensis	WP_014081766.1	WP_014082375.1	WP_041817921.1	WP_014082377.1	WP_014082366.1	WP_056957912.1	WP_014081768.1	WP_014081367.1	WP_014081767.1	WP_041817634.1	WP_041817913.1	WP_014082368.1	WP_041817918.1	WP_014082371.1	WP_014082351.1	WP_041817919.1	WP_056957582.1	WP_014081902.1	WP_041817715.1	WP_014082373.1	WP_014082376.1	WP_014082367.1	WP_014081934.1	WP_041817614.1	WP_014082553.1	WP_056957788.1	WP_014082096.1	WP_014082372.1	WP_041817859.1	WP_014082361.1	WP_056957826.1	WP_014082381.1	WP_014082364.1	WP_014082345.1	WP_041817923.1	WP_041817915.1	WP_056957904.1	WP_014082354.1	WP_014081872.1	WP_014082227.1	WP_014081963.1	WP_014082369.1	WP_041817484.1	WP_014082374.1	WP_014082053.1
GCF_003627035.1	2419772	Lactobacillus sp. BHWM-4	WP_120784664.1	WP_120784114.1	WP_120784111.1	WP_120784112.1	WP_120784121.1	WP_120784124.1	WP_120784662.1	WP_120783816.1	WP_120784663.1	WP_034531902.1	WP_120784138.1	WP_105956370.1	WP_120784127.1	WP_120784118.1	WP_120784133.1	WP_080695536.1	WP_120784879.1	WP_120784450.1	WP_120784361.1	WP_120784116.1	WP_120784113.1	WP_120784120.1	WP_120784363.1	WP_120784706.1	WP_120783828.1	WP_120784323.1	WP_120784256.1	WP_120784117.1	WP_120784549.1	WP_120784125.1	WP_120783820.1	WP_120784109.1	WP_120784123.1	WP_120784139.1	WP_105956381.1	WP_120784131.1	WP_120784108.1	WP_120784130.1	WP_120784122.1	WP_120784234.1	WP_120784397.1	WP_120784119.1	WP_120783818.1	WP_120784115.1	WP_120784295.1
GCF_009933595.1	2692756	Lactobacillus sp. P38	WP_004051393.1	WP_010688177.1	WP_004050322.1	WP_010688178.1	WP_004050289.1	WP_066023537.1	WP_004051402.1	WP_066023736.1	WP_004051400.1	WP_004051392.1	WP_004050247.1	WP_004050293.1	WP_004050280.1	WP_004050298.1	WP_004050261.1	WP_004050283.1	WP_004047428.1	WP_004047273.1	WP_004048019.1	WP_004050311.1	WP_004050317.1	WP_004050291.1	WP_004048016.1	WP_004049440.1	WP_003701411.1	WP_066023876.1	WP_035447953.1	WP_004050300.1	WP_004049031.1	WP_004050282.1	WP_004049701.1	WP_004050334.1	WP_010688175.1	WP_004050245.1	WP_004050324.1	WP_004050265.1	WP_004050336.1	WP_004050267.1	WP_004050287.1	WP_004048905.1	WP_004047418.1	WP_010688176.1	WP_003695889.1	WP_004050313.1	WP_003694124.1
GCF_002762335.1	2269374	Lactobacillus terrae	WP_099975145.1	WP_099975209.1	WP_099975212.1	WP_099975211.1	WP_099975200.1	WP_099975197.1	WP_099975143.1	WP_099974112.1	WP_099975144.1	WP_099975146.1	WP_099975181.1	WP_099975202.1	WP_099975193.1	WP_099975205.1	WP_099975186.1	WP_099975196.1	WP_099974889.1	WP_099974991.1	WP_099974925.1	WP_099975207.1	WP_099975210.1	WP_099975201.1	WP_099974923.1	WP_099975244.1	WP_057887251.1	WP_099975084.1	WP_099974871.1	WP_099975206.1	WP_099974621.1	WP_099975195.1	WP_099974108.1	WP_099975215.1	WP_099975198.1	WP_099975180.1	WP_099975213.1	WP_099975188.1	WP_099975216.1	WP_099975189.1	WP_099975199.1	WP_099974682.1	WP_099974892.1	WP_099975203.1	WP_099974110.1	WP_099975208.1	WP_010623558.1
GCF_009362935.1	1633	Lactobacillus vaginalis	WP_040531567.1	WP_040530795.1	WP_003716652.1	WP_003716653.1	WP_003716664.1	WP_003716667.1	WP_003717532.1	WP_040530596.1	WP_003717531.1	WP_003717526.1	WP_040530816.1	WP_003716662.1	WP_003716671.1	WP_003716659.1	WP_003716678.1	WP_040530802.1	WP_056974551.1	WP_003717274.1	WP_003717320.1	WP_003716657.1	WP_003716654.1	WP_003716663.1	WP_003717322.1	WP_003717829.1	WP_003665227.1	WP_003717017.1	WP_003716920.1	WP_003716658.1	WP_040531641.1	WP_003716669.1	WP_003716304.1	WP_003716646.1	WP_040530800.1	WP_056974559.1	WP_003716651.1	WP_003716676.1	WP_040530789.1	WP_003716675.1	WP_003717448.1	WP_040531070.1	WP_003717360.1	WP_003716661.1	WP_003716302.1	WP_003716656.1	WP_003716981.1
GCF_000237995.1	701521	Pediococcus claussenii ATCC BAA-344	WP_014214973.1	WP_014215730.1	WP_014215733.1	WP_014215732.1	WP_014215721.1	WP_014215719.1	WP_014214975.1	WP_014214548.1	WP_014214974.1	WP_014214972.1	WP_014215703.1	WP_014215723.1	WP_014215715.1	WP_014215726.1	WP_014215708.1	WP_014215718.1	WP_014215495.1	WP_014215591.1	WP_014215534.1	WP_014215728.1	WP_014215731.1	WP_014215722.1	WP_014215532.1	NA	WP_014214537.1	WP_014215372.1	WP_014215458.1	WP_014215727.1	WP_014215177.1	WP_014215717.1	WP_014214544.1	WP_014215736.1	WP_014215720.1	WP_014215702.1	WP_002832277.1	WP_014215710.1	WP_014215737.1	WP_014215711.1	WP_014214730.1	WP_014215318.1	WP_014215498.1	WP_014215724.1	WP_014214546.1	WP_014215729.1	WP_014215420.1
GCF_001611155.1	51663	Pediococcus damnosus	WP_046871047.1	WP_062913105.1	WP_046871294.1	WP_046871295.1	WP_046871306.1	WP_046871308.1	WP_046871049.1	WP_046872033.1	WP_046871048.1	WP_046871046.1	WP_046871324.1	WP_046871304.1	WP_046871312.1	WP_046871301.1	WP_046871319.1	WP_080945511.1	WP_046870576.1	WP_046871234.1	WP_062913400.1	WP_046871299.1	WP_046871296.1	WP_046871305.1	WP_046872104.1	WP_046871600.1	WP_080945492.1	WP_046871105.1	WP_046871964.1	WP_046871300.1	WP_046871378.1	WP_046871310.1	WP_046872028.1	WP_046871290.1	WP_046871307.1	WP_046871325.1	WP_046871293.1	WP_046871317.1	WP_046871289.1	WP_046871316.1	WP_046871260.1	WP_046872199.1	WP_046870580.1	WP_046871303.1	WP_046872030.1	WP_046871298.1	WP_056985993.1
GCF_002982135.1	114090	Pediococcus inopinatus	WP_057773833.1	WP_057771865.1	WP_057771859.1	WP_057771860.1	WP_057771880.1	WP_057771883.1	WP_057773828.1	WP_057775228.1	WP_057773831.1	WP_057773835.1	WP_057771912.1	WP_057771875.1	WP_057771889.1	WP_057771871.1	WP_057771904.1	WP_082623209.1	WP_057772950.1	WP_057772482.1	WP_057772560.1	WP_057751157.1	WP_057771863.1	WP_057771877.1	WP_057772564.1	WP_057773253.1	WP_080945492.1	WP_057772158.1	WP_057772028.1	WP_057771869.1	WP_057772391.1	WP_057771887.1	WP_057773932.1	WP_057771852.1	WP_057771881.1	WP_057771913.1	WP_046871293.1	WP_057771899.1	WP_046871289.1	WP_057771897.1	WP_057771798.1	WP_057773603.1	WP_057772943.1	WP_057771873.1	WP_057773936.1	WP_057771867.1	WP_056985993.1
GCF_000014505.1	278197	Pediococcus pentosaceus ATCC 25745	WP_002833258.1	WP_002833331.1	WP_002833328.1	WP_002833329.1	WP_002833339.1	WP_002833341.1	WP_002833260.1	WP_011672767.1	WP_002833259.1	WP_002833257.1	WP_002833358.1	WP_002833337.1	WP_002833346.1	WP_002833335.1	WP_002833353.1	WP_002833343.1	WP_002833579.1	WP_002831385.1	WP_002833539.1	WP_002833333.1	WP_011673656.1	WP_002833338.1	WP_002833541.1	NA	WP_002829327.1	WP_002833206.1	WP_002833605.1	WP_002833334.1	WP_011673597.1	WP_002833344.1	WP_002833865.1	WP_002833326.1	WP_011673654.1	WP_002833359.1	WP_002832277.1	WP_002833351.1	WP_002832281.1	WP_002833350.1	WP_011672936.1	WP_002833449.1	WP_011673297.1	WP_002833336.1	WP_002833867.1	WP_002833332.1	WP_002830340.1
GCF_007954525.1	1252	Leuconostoc carnosum	WP_014973756.1	WP_014973692.1	WP_014973689.1	WP_014973690.1	WP_014973700.1	WP_014973702.1	WP_014973758.1	WP_014974953.1	WP_014973757.1	WP_014973755.1	WP_014973719.1	WP_014973698.1	WP_014973706.1	WP_014973695.1	WP_014973712.1	WP_014973703.1	WP_014974021.1	WP_014974554.1	WP_014974191.1	WP_004911267.1	WP_014973691.1	WP_014973699.1	WP_014974192.1	WP_014974761.1	WP_002816117.1	WP_014974446.1	WP_014974226.1	WP_014973694.1	WP_014974904.1	WP_014973704.1	NA	WP_013103428.1	WP_014973701.1	WP_014973720.1	WP_014973688.1	WP_014973710.1	WP_014973681.1	WP_014973709.1	WP_014974158.1	WP_013103687.1	WP_014974045.1	WP_014973697.1	WP_014974955.1	WP_014973693.1	WP_004899901.1
GCF_007954785.1	33964	Leuconostoc citreum	WP_004899250.1	WP_004899460.1	WP_004904438.1	WP_004899463.1	WP_004899445.1	WP_004904436.1	WP_004899246.1	WP_004899563.1	WP_004899247.1	WP_004899252.1	WP_004899373.1	WP_004899448.1	WP_004899436.1	WP_004899453.1	WP_004899394.1	WP_004899440.1	WP_004901922.1	WP_004900351.1	WP_004900831.1	WP_004899456.1	WP_004899461.1	WP_004899447.1	WP_004900829.1	WP_004900125.1	WP_002816117.1	WP_004899870.1	WP_004900710.1	WP_004899455.1	WP_004903771.1	WP_004899439.1	WP_004899569.1	WP_004899475.1	WP_004899444.1	WP_004899371.1	WP_002816040.1	WP_004899402.1	WP_004899477.1	WP_004899407.1	WP_004904725.1	WP_004902545.1	WP_004904880.1	WP_004899451.1	WP_004904499.1	WP_004899458.1	WP_004899901.1
GCF_000298875.1	1229756	Leuconostoc gelidum JB7	WP_010016442.1	WP_010391500.1	WP_010687969.1	WP_010687970.1	WP_010391489.1	WP_010687974.1	WP_010016440.1	WP_010015958.1	WP_010016441.1	WP_010016443.1	WP_010687987.1	WP_010391491.1	WP_010687976.1	WP_010391495.1	WP_010687980.1	WP_010687975.1	WP_010016907.1	WP_010385428.1	WP_010391365.1	WP_004899456.1	WP_010391501.1	WP_010391490.1	WP_010391368.1	WP_010015344.1	WP_002816117.1	WP_010385706.1	WP_010016607.1	WP_010687971.1	WP_010016454.1	WP_010391452.1	WP_010015962.1	WP_010383886.1	WP_010687973.1	WP_010389963.1	WP_002816040.1	WP_010391465.1	WP_010383887.1	WP_010687979.1	WP_010384563.1	WP_010016112.1	WP_013231422.1	WP_010687972.1	WP_010015960.1	WP_010391499.1	WP_010017424.1
GCF_000092505.1	762051	Leuconostoc kimchii IMSNU 11154	WP_013103507.1	WP_013103439.1	WP_013103436.1	WP_013103437.1	WP_013103446.1	WP_013103448.1	WP_013103509.1	WP_013103029.1	WP_013103508.1	WP_013103506.1	WP_013103466.1	WP_013103444.1	WP_013103452.1	WP_013103442.1	WP_013103458.1	WP_013103449.1	WP_013103804.1	WP_013102562.1	WP_013103993.1	WP_004899456.1	WP_013103438.1	WP_013103445.1	WP_013103994.1	WP_013103238.1	WP_002816117.1	WP_013104015.1	WP_013102383.1	WP_013103441.1	WP_013103090.1	WP_013103450.1	WP_013103025.1	WP_013103428.1	WP_013103447.1	WP_013103467.1	WP_013103435.1	WP_013103456.1	WP_010383887.1	WP_013103455.1	WP_013103950.1	WP_013103687.1	WP_013103828.1	WP_013103443.1	WP_013103027.1	WP_013103440.1	WP_004899901.1
GCF_009913915.1	1245	Leuconostoc mesenteroides	WP_002815939.1	WP_002816035.1	WP_011679133.1	WP_011679134.1	WP_002816024.1	WP_002816022.1	WP_002815934.1	WP_011680501.1	WP_011679164.1	WP_010280693.1	WP_002815997.1	WP_002816026.1	WP_010292117.1	WP_002816029.1	WP_002816006.1	WP_002816021.1	WP_105295953.1	WP_002815114.1	WP_002814842.1	WP_002816032.1	WP_002816036.1	WP_011679135.1	WP_002814840.1	WP_004164650.1	WP_002816117.1	WP_011680008.1	WP_002814693.1	WP_002816031.1	WP_011680413.1	WP_002816020.1	WP_011680503.1	WP_011679126.1	WP_002816023.1	WP_002815996.1	WP_002816040.1	WP_011679137.1	WP_004911305.1	WP_002816010.1	WP_002815025.1	WP_011680241.1	WP_011680164.1	WP_002816027.1	WP_004911134.1	WP_002816034.1	WP_011680015.1
GCF_002966535.1	1247	Oenococcus oeni	WP_002822168.1	WP_002817274.1	WP_148124636.1	WP_002822926.1	WP_002816349.1	WP_002816351.1	WP_002820797.1	WP_002817489.1	WP_002821736.1	WP_032818021.1	WP_148124639.1	WP_002818465.1	WP_148124637.1	WP_002818461.1	WP_002816338.1	WP_002818467.1	WP_148125340.1	WP_032811328.1	WP_002820507.1	WP_002818459.1	NA	WP_002816348.1	WP_032818667.1	WP_002819655.1	WP_002819722.1	WP_002819093.1	WP_148124827.1	WP_071452503.1	WP_026163821.1	WP_002818468.1	WP_002817809.1	WP_002816782.1	WP_002818466.1	WP_002816342.1	WP_002817271.1	WP_002820374.1	WP_002816784.1	WP_002816335.1	WP_002816321.1	WP_002816946.1	WP_002821466.1	WP_002822923.1	WP_002817487.1	WP_002818458.1	WP_002817109.1
GCF_004102045.2	2203724	Oenococcus sicerae	WP_128685199.1	WP_128686515.1	WP_128686513.1	WP_128687094.1	WP_128686524.1	WP_128686526.1	WP_128685196.1	WP_128685937.1	WP_128685198.1	WP_128685201.1	WP_128686541.1	WP_128686522.1	WP_128687095.1	WP_128686519.1	WP_128686536.1	WP_128686527.1	WP_128686665.1	WP_128684993.1	WP_128686864.1	WP_128686517.1	WP_128686514.1	WP_128686523.1	WP_128686865.1	WP_128685841.1	WP_128685965.1	WP_128684904.1	WP_128686878.1	WP_128686518.1	WP_128685154.1	WP_128686528.1	WP_128685945.1	WP_128685055.1	WP_128686525.1	WP_128686542.1	WP_128686512.1	WP_128686534.1	WP_128685058.1	WP_128686533.1	WP_128686930.1	WP_128685001.1	WP_128686661.1	WP_128686521.1	WP_128685941.1	WP_128686516.1	WP_128686887.1
GCF_004771075.1	1583	Weissella confusa	WP_071707820.1	WP_004560270.1	WP_004560273.1	WP_004560272.1	WP_004560262.1	WP_004560260.1	WP_004560214.1	WP_003607811.1	WP_004560215.1	WP_004560217.1	WP_004560203.1	WP_004560264.1	WP_004560253.1	WP_004560267.1	WP_004560241.1	WP_004560259.1	WP_003609058.1	WP_003608099.1	WP_003609241.1	WP_002827984.1	WP_004560271.1	WP_004560263.1	WP_003609238.1	WP_003610245.1	WP_002828338.1	WP_003607663.1	WP_003607713.1	WP_004560268.1	WP_003609715.1	WP_004560257.1	NA	WP_003608096.1	WP_004560261.1	WP_004560202.1	WP_004560274.1	WP_004560243.1	WP_003608097.1	WP_004560244.1	WP_003607614.1	WP_003609971.1	WP_003609072.1	WP_004560265.1	WP_003608765.1	WP_004560269.1	WP_003610426.1
GCF_001932615.1	1631871	Weissella jogaejeotgali	WP_075270272.1	WP_075270319.1	WP_075270322.1	WP_075270321.1	WP_075270310.1	WP_075270308.1	WP_075270270.1	WP_075269033.1	WP_075270271.1	WP_075270273.1	WP_075270260.1	WP_075270312.1	WP_075270304.1	WP_075270315.1	WP_075270298.1	WP_075270307.1	WP_075269978.1	WP_075269186.1	WP_075270165.1	WP_075270317.1	WP_075270320.1	WP_075270311.1	WP_075270164.1	WP_075269296.1	WP_075270588.1	WP_075269506.1	WP_075269479.1	WP_075270316.1	WP_075269082.1	WP_075270306.1	NA	WP_075269189.1	WP_075270309.1	WP_075270259.1	WP_075270323.1	WP_075270300.1	WP_075269188.1	WP_075270301.1	WP_075269520.1	WP_075270627.1	WP_075269982.1	WP_075270313.1	WP_002828737.1	WP_075270318.1	WP_002828392.1
GCF_002386265.1	1249	Weissella paramesenteroides	WP_002827925.1	WP_002827986.1	WP_002827990.1	WP_002827989.1	WP_002827977.1	WP_002827975.1	WP_002827923.1	WP_002828684.1	WP_002827924.1	WP_002827926.1	WP_002827909.1	WP_002827979.1	WP_002827971.1	WP_002827982.1	WP_002827959.1	WP_002827974.1	WP_002828495.1	WP_002828931.1	WP_040760485.1	WP_002827984.1	WP_002827988.1	WP_002827978.1	WP_002827793.1	WP_002827614.1	WP_002828338.1	WP_002827357.1	WP_040760244.1	WP_002827983.1	WP_002828620.1	WP_002827973.1	NA	WP_002828928.1	WP_002827976.1	WP_002827907.1	WP_040760539.1	WP_002827963.1	WP_002828929.1	WP_002827965.1	WP_002827333.1	WP_040761154.1	WP_002828499.1	WP_002827980.1	WP_002828737.1	WP_002827985.1	WP_002828392.1
GCF_001761545.1	155866	Weissella soli	WP_070229464.1	WP_070229423.1	WP_070229420.1	WP_070229421.1	WP_070229432.1	WP_070229434.1	WP_070229469.1	WP_070229566.1	WP_070229468.1	WP_070229463.1	WP_070229519.1	WP_070229430.1	WP_070229438.1	WP_070229427.1	WP_070229445.1	WP_070229435.1	WP_070230137.1	WP_070230455.1	WP_070230491.1	WP_070229425.1	WP_070229422.1	WP_070229431.1	WP_070230490.1	NA	WP_002828338.1	WP_070229798.1	WP_070230101.1	WP_070229426.1	WP_070229601.1	WP_164699463.1	WP_070229507.1	WP_070230452.1	WP_070229433.1	WP_070229520.1	WP_070229419.1	WP_070229443.1	WP_070230453.1	WP_070229442.1	WP_070230095.1	WP_070230060.1	WP_070230250.1	WP_070229429.1	WP_070229509.1	WP_070229424.1	WP_070229913.1
GCF_004358325.1	2506420	Weissella sp. 26KH-42	WP_133362899.1	WP_133363106.1	WP_133363109.1	WP_133363108.1	WP_133363097.1	WP_133363094.1	WP_133362897.1	WP_133363323.1	WP_133362898.1	WP_133362900.1	WP_133363040.1	WP_133363099.1	WP_133363090.1	WP_133363102.1	WP_133363083.1	WP_133363093.1	WP_133364136.1	WP_133363837.1	WP_133364506.1	WP_133363104.1	WP_133363107.1	WP_133363098.1	WP_133362400.1	WP_133363530.1	WP_002828338.1	WP_133364387.1	WP_133362412.1	WP_133363103.1	WP_133362715.1	WP_133363092.1	WP_133363327.1	WP_133363119.1	WP_133363095.1	WP_133363039.1	WP_133363110.1	WP_133363085.1	WP_133363120.1	WP_133363086.1	WP_133362338.1	WP_133364083.1	WP_133364115.1	WP_133363100.1	WP_133363325.1	WP_133363105.1	WP_133364230.1
GCF_000468955.1	1295826	Lactococcus lactis subsp. cremoris KW2	WP_011677073.1	WP_011677160.1	WP_011836028.1	WP_011677162.1	WP_003129948.1	WP_011836023.1	WP_011676194.1	WP_021036908.1	WP_011676195.1	WP_011677074.1	WP_010906417.1	WP_003129953.1	WP_011677151.1	WP_011677158.1	WP_003130558.1	WP_011677153.1	WP_011675838.1	WP_011835750.1	WP_003130644.1	WP_010906302.1	WP_011836026.1	WP_003129951.1	WP_003130646.1	WP_011676633.1	WP_003131818.1	WP_003132594.1	WP_011836067.1	WP_003129960.1	WP_011675319.1	WP_011836022.1	WP_011677242.1	WP_003129876.1	WP_011677155.1	WP_004254378.1	WP_003129973.1	WP_010906297.1	WP_003129874.1	WP_003130555.1	WP_003129946.1	WP_010906184.1	WP_011834878.1	WP_003129955.1	WP_003131952.1	WP_011677159.1	WP_003129844.1
GCF_002310475.1	1366	Lactococcus raffinolactis	WP_061773794.1	WP_096039670.1	WP_003138100.1	WP_031366994.1	WP_061774332.1	WP_061774334.1	WP_031365550.1	WP_061775110.1	WP_061774252.1	WP_003139488.1	WP_061775242.1	WP_003138089.1	WP_061774335.1	WP_003138092.1	WP_031367006.1	WP_003138082.1	WP_061775561.1	WP_061773999.1	WP_061773673.1	WP_003138094.1	WP_003138097.1	WP_003138088.1	WP_003137946.1	WP_003138626.1	WP_003138207.1	WP_003139086.1	WP_096039885.1	WP_003138093.1	WP_061775042.1	WP_003138081.1	WP_061775365.1	WP_003140269.1	WP_061774333.1	WP_003137384.1	WP_003138102.1	WP_003138068.1	WP_003140270.1	WP_061774338.1	WP_096039979.1	WP_061774191.1	WP_003137168.1	WP_003138090.1	WP_003140392.1	WP_003138095.1	WP_003137442.1
GCF_003627095.1	2419773	Lactococcus sp. 1JSPR-7	WP_120772411.1	WP_120772559.1	WP_120772562.1	WP_120772561.1	WP_003129948.1	WP_120772497.1	WP_120771758.1	WP_120771305.1	WP_120771759.1	WP_120772412.1	WP_120772750.1	WP_075525616.1	WP_120772493.1	WP_120772557.1	WP_120772485.1	WP_120772496.1	WP_120771938.1	WP_120772274.1	WP_120771618.1	WP_075525611.1	WP_120772560.1	WP_120772554.1	WP_120771620.1	WP_120772041.1	WP_003131818.1	WP_120771989.1	WP_120772611.1	WP_120772558.1	WP_120773017.1	WP_120772495.1	WP_120772650.1	WP_120772754.1	WP_120772498.1	WP_120772749.1	WP_003129973.1	WP_010906297.1	WP_120772755.1	WP_120772487.1	WP_003129946.1	WP_120773322.1	WP_120772016.1	WP_120772555.1	WP_075525977.1	WP_003129963.1	WP_075525234.1
GCF_900638415.1	1311	Streptococcus agalactiae	WP_001085664.1	WP_000511737.1	WP_000160205.1	WP_000024418.1	WP_000013545.1	WP_000086621.1	WP_001196976.1	WP_000864243.1	WP_001287285.1	WP_001085803.1	WP_001865567.1	WP_000615920.1	WP_000766093.1	WP_000960950.1	WP_000331497.1	WP_001865622.1	WP_001068667.1	WP_000124839.1	WP_000109135.1	WP_000818141.1	WP_001055343.1	WP_000497687.1	WP_000916503.1	WP_000710757.1	WP_000831903.1	WP_001001614.1	WP_000268453.1	WP_000529929.1	WP_000092759.1	WP_000874200.1	WP_001151773.1	WP_000087842.1	WP_000245500.1	WP_000035940.1	WP_001284518.1	WP_001118387.1	WP_001142328.1	WP_000090785.1	WP_001085659.1	WP_001018249.1	WP_000268757.1	WP_000440811.1	WP_000068665.1	WP_000533765.1	WP_000048058.1
GCF_900636575.1	1329	Streptococcus canis	WP_003047047.1	WP_002986654.1	WP_003046046.1	WP_002986657.1	WP_003046060.1	WP_003046064.1	WP_003043797.1	WP_003045828.1	WP_003043801.1	WP_093998415.1	WP_003046514.1	WP_003046057.1	WP_003046074.1	WP_003046052.1	WP_003046085.1	WP_003046068.1	WP_003047792.1	WP_000124834.1	WP_002985116.1	WP_002986651.1	WP_002986656.1	WP_003046059.1	WP_002985110.1	WP_003047773.1	WP_002885866.1	WP_003048662.1	WP_003045688.1	WP_003046050.1	WP_003045825.1	WP_003046070.1	WP_003045181.1	WP_003045331.1	WP_003046063.1	WP_002982716.1	WP_003046044.1	WP_001118387.1	WP_002986049.1	WP_003046081.1	WP_003045247.1	WP_003046456.1	WP_003048104.1	WP_003046055.1	WP_002983142.1	WP_000533765.1	WP_000048058.1
GCF_900475025.1	1345	Streptococcus ferus	WP_018030267.1	WP_018031033.1	WP_018031036.1	WP_018031035.1	WP_018031026.1	WP_018031024.1	WP_018029880.1	WP_018030446.1	WP_018029881.1	WP_018030268.1	WP_018030842.1	WP_018031028.1	WP_018031020.1	WP_003062852.1	WP_018031014.1	WP_026161999.1	WP_018030106.1	WP_000124830.1	WP_018029995.1	WP_018031032.1	WP_018031034.1	WP_018031027.1	WP_018029993.1	WP_018030116.1	WP_002262507.1	WP_018029694.1	WP_026161955.1	WP_018031031.1	WP_018030450.1	WP_018031022.1	WP_018030687.1	WP_018030642.1	WP_018031025.1	WP_018030841.1	WP_003046044.1	WP_018031016.1	WP_018030641.1	WP_018031017.1	WP_001085697.1	WP_018030857.1	WP_018029945.1	WP_018031029.1	WP_018030689.1	WP_000533765.1	WP_000048058.1
GCF_901544385.1	1302	Streptococcus gordonii	WP_012130534.1	WP_002894482.1	WP_008809910.1	WP_061603806.1	WP_002894499.1	WP_045504549.1	WP_001196965.1	WP_061603294.1	WP_001287277.1	WP_008809395.1	WP_003026230.1	WP_002894494.1	WP_008809898.1	WP_000960948.1	WP_008809892.1	WP_005592009.1	WP_008809321.1	WP_000124830.1	WP_009754237.1	WP_008809906.1	WP_008809908.1	WP_008809903.1	WP_003032879.1	WP_002895374.1	WP_000831902.1	WP_008809181.1	WP_008809924.1	WP_008809905.1	WP_008810013.1	WP_006269137.1	WP_002896497.1	WP_000087873.1	WP_008809901.1	WP_008808378.1	WP_002894478.1	WP_001118385.1	WP_001142332.1	WP_008809894.1	WP_001085697.1	WP_004193424.1	WP_008809260.1	WP_000440801.1	WP_000068664.1	WP_000533766.1	WP_000048054.1
GCF_900475975.1	1338	Streptococcus intermedius	WP_003073378.1	WP_003077244.1	WP_003029484.1	WP_003077138.1	WP_003075186.1	WP_003077152.1	WP_003076254.1	WP_003077184.1	WP_003029380.1	WP_004233911.1	WP_002893769.1	WP_003077360.1	WP_003075177.1	WP_003075193.1	WP_003075160.1	WP_003040651.1	WP_003024326.1	WP_003072395.1	WP_003024987.1	WP_003075198.1	WP_003075202.1	WP_003026539.1	WP_003032879.1	WP_048786251.1	WP_003026476.1	WP_003072767.1	WP_003077447.1	WP_003077210.1	WP_003071599.1	WP_003075180.1	WP_003077639.1	WP_003026449.1	WP_003077265.1	WP_002902303.1	WP_002894478.1	WP_001118385.1	WP_003026451.1	WP_002262317.1	WP_001085697.1	WP_001018251.1	WP_003076473.1	WP_000440801.1	WP_000068664.1	WP_000533765.1	WP_000048054.1
GCF_003627135.1	2382163	Streptococcus koreensis	WP_006595851.1	WP_006595189.1	WP_003010846.1	WP_003009591.1	WP_006595184.1	WP_023025004.1	WP_001196965.1	WP_120701454.1	WP_006596316.1	WP_006595850.1	WP_023024367.1	WP_023025002.1	WP_006595181.1	WP_023024998.1	WP_006595176.1	WP_003010871.1	WP_003016418.1	WP_000124834.1	WP_003007734.1	WP_006595188.1	WP_006595190.1	WP_006595185.1	WP_003002805.1	WP_023026743.1	WP_003003086.1	WP_006596419.1	WP_048716695.1	WP_006595187.1	WP_003009175.1	WP_006595182.1	WP_023024266.1	WP_003003105.1	WP_006595183.1	WP_000075969.1	WP_003009585.1	WP_001118385.1	WP_001142333.1	WP_003009631.1	WP_120701631.1	WP_004193424.1	WP_006596292.1	WP_000440801.1	WP_000068664.1	WP_000533766.1	WP_000048054.1
GCF_900475675.1	150055	Streptococcus lutetiensis	WP_004232886.1	WP_020916214.1	WP_111712554.1	WP_020916213.1	WP_006531327.1	WP_020916218.1	WP_004232036.1	WP_058814338.1	WP_111713083.1	WP_020917264.1	WP_043894906.1	WP_020916217.1	WP_020916219.1	WP_003062852.1	WP_003067190.1	WP_003001342.1	WP_004232567.1	WP_000124839.1	WP_020916967.1	WP_003062848.1	WP_014293736.1	WP_003067218.1	WP_004232221.1	WP_020917101.1	WP_002885866.1	WP_009854084.1	WP_043895139.1	WP_021141408.1	WP_004233633.1	WP_003062871.1	WP_006531977.1	WP_020917480.1	WP_111712555.1	WP_003067667.1	WP_006531319.1	WP_003062885.1	WP_003066537.1	WP_006531334.1	WP_058814249.1	WP_003063161.1	WP_020916951.1	WP_002885836.1	WP_000068664.1	WP_020916215.1	WP_000048058.1
GCF_001623565.1	1825069	Streptococcus marmotae	WP_067088451.1	WP_067087614.1	WP_067087608.1	WP_067087610.1	WP_067087628.1	WP_067087632.1	WP_067090579.1	WP_067087455.1	WP_067090582.1	WP_067088449.1	WP_067086679.1	WP_067087623.1	WP_067087639.1	WP_067087620.1	WP_067087647.1	WP_067087634.1	WP_067085767.1	WP_000124834.1	WP_008808969.1	WP_067087616.1	WP_067087612.1	WP_067087626.1	WP_067089616.1	WP_082815562.1	WP_018368178.1	WP_067089595.1	WP_067086819.1	WP_067087618.1	WP_067087439.1	WP_067087635.1	WP_067086996.1	WP_067087676.1	WP_067087630.1	WP_067086676.1	WP_067087606.1	WP_004195509.1	WP_002940030.1	WP_002936622.1	WP_001085697.1	WP_067086848.1	WP_067089819.1	WP_000440801.1	WP_002939250.1	WP_000533766.1	WP_000048054.1
GCF_900187085.1	400065	Streptococcus merionis	WP_018373195.1	WP_018374480.1	WP_018374483.1	WP_018374482.1	WP_018374472.1	WP_018374470.1	WP_018373471.1	WP_018373594.1	WP_018373472.1	WP_018373194.1	WP_018374019.1	WP_018374474.1	WP_018374466.1	WP_018374477.1	WP_018374459.1	WP_018374469.1	WP_018372686.1	WP_018372724.1	WP_018374562.1	WP_018374479.1	WP_018374481.1	WP_018374473.1	WP_018374564.1	WP_018373041.1	WP_083903309.1	WP_018374616.1	WP_018374171.1	WP_018374478.1	WP_018374015.1	WP_018374468.1	WP_018373684.1	WP_018374689.1	WP_018374471.1	WP_018374018.1	WP_018374485.1	WP_018374461.1	WP_018374690.1	WP_018374462.1	WP_001085697.1	WP_018373363.1	WP_018372870.1	WP_018374475.1	WP_000068665.1	WP_000533766.1	WP_002884573.1
GCF_001558215.1	1309	Streptococcus mutans	WP_002263606.1	WP_002262337.1	WP_002269600.1	WP_002262339.1	WP_002262328.1	WP_002262325.1	WP_002262825.1	WP_002264232.1	WP_002289562.1	WP_002263607.1	WP_002262993.1	WP_002262330.1	WP_002262321.1	WP_002262333.1	WP_002265066.1	WP_002262324.1	WP_002263158.1	WP_002263326.1	WP_002261996.1	WP_002262335.1	WP_002262338.1	WP_002262329.1	WP_002261998.1	WP_002263148.1	WP_002262507.1	WP_002273999.1	WP_002262347.1	WP_002289515.1	WP_061046395.1	WP_002262323.1	WP_002261866.1	WP_002262491.1	WP_002265068.1	WP_002262992.1	WP_002262341.1	WP_002262316.1	WP_002262492.1	WP_002262317.1	WP_002262327.1	WP_002263008.1	WP_002262013.1	WP_002262331.1	WP_000068664.1	WP_002262336.1	WP_000048058.1
GCF_001642085.1	1811193	Streptococcus pantholopis	WP_067060589.1	WP_067064803.1	WP_067064795.1	WP_067064797.1	WP_067064822.1	WP_067064829.1	WP_067061590.1	WP_067064623.1	WP_067061587.1	WP_067060587.1	WP_067064009.1	WP_067064818.1	WP_067064847.1	WP_067064810.1	WP_067064873.1	WP_082854450.1	WP_067061068.1	WP_067061369.1	WP_067060508.1	WP_067064805.1	WP_067064800.1	WP_067064820.1	WP_067060512.1	WP_082854399.1	WP_067059962.1	WP_067062235.1	WP_067064401.1	WP_067064808.1	WP_067064618.1	WP_067064834.1	WP_067060083.1	WP_067064302.1	WP_067064826.1	WP_067064006.1	WP_067064793.1	WP_067064867.1	WP_067064304.1	WP_067064864.1	WP_067064824.1	WP_067064034.1	WP_067060536.1	WP_067064815.1	WP_000068664.1	WP_003079295.1	WP_000048058.1
GCF_004843545.1	197614	Streptococcus pasteurianus	WP_003065909.1	WP_003062844.1	WP_003062838.1	WP_003062840.1	WP_003062861.1	WP_003062866.1	WP_003065188.1	WP_003066969.1	WP_003065189.1	WP_003065913.1	WP_003063191.1	WP_003062856.1	WP_003062876.1	WP_003062852.1	WP_003062890.1	WP_003001342.1	WP_013852070.1	WP_000124839.1	WP_003065371.1	WP_003062848.1	WP_003062842.1	WP_003062858.1	WP_003065365.1	WP_003064003.1	WP_002885866.1	WP_003064561.1	WP_013852317.1	WP_003062850.1	WP_003066963.1	WP_003062871.1	WP_003066359.1	WP_003066535.1	WP_003062864.1	WP_003063193.1	WP_002885653.1	WP_003062885.1	WP_003066537.1	WP_003062883.1	WP_003066499.1	WP_003063161.1	WP_003065322.1	WP_002885836.1	WP_000068664.1	WP_000533765.1	WP_000048058.1
GCF_003963555.1	2490633	Streptococcus periodonticum	WP_003028216.1	WP_003031126.1	WP_003026558.1	WP_037598474.1	WP_003026536.1	WP_126467823.1	WP_003024225.1	WP_022526743.1	WP_003024222.1	WP_003025466.1	WP_003026230.1	WP_003026541.1	WP_003026525.1	WP_003029477.1	WP_003026513.1	WP_003026531.1	WP_003024326.1	WP_000124834.1	WP_003035040.1	WP_003026550.1	NA	WP_003026539.1	WP_003032879.1	WP_024053017.1	WP_003026476.1	WP_003024424.1	WP_003026510.1	WP_003029478.1	WP_126467971.1	WP_003029472.1	WP_126467677.1	WP_003026449.1	WP_003026535.1	WP_003035124.1	WP_002894478.1	WP_001118385.1	WP_003026451.1	WP_002262317.1	WP_001085699.1	WP_003026255.1	WP_003024685.1	WP_003026542.1	WP_000068664.1	WP_000533765.1	WP_000048054.1
GCF_002953735.1	82348	Streptococcus pluranimalium	WP_017770022.1	WP_104967089.1	WP_095123598.1	WP_017768926.1	WP_104967091.1	WP_017768913.1	WP_018379545.1	WP_104968751.1	WP_104968827.1	WP_018380860.1	WP_018380541.1	WP_017768918.1	WP_104967092.1	WP_017768921.1	WP_104967097.1	WP_017768912.1	WP_104967514.1	WP_000124839.1	WP_018380488.1	WP_017768923.1	WP_104967088.1	WP_104967090.1	WP_000916503.1	WP_104968135.1	WP_000831903.1	WP_104967777.1	WP_104967140.1	WP_017768922.1	WP_104968749.1	WP_017768911.1	WP_104968489.1	WP_017768901.1	WP_018380223.1	WP_017769585.1	WP_003046044.1	WP_018166218.1	WP_018366304.1	WP_104967095.1	WP_104968557.1	WP_017770609.1	WP_104967557.1	WP_017768919.1	WP_000068665.1	WP_000533765.1	WP_002884573.1
GCF_901553735.1	1340	Streptococcus porcinus	WP_003082715.1	WP_003085919.1	WP_003084890.1	WP_003085489.1	WP_003082717.1	WP_003084287.1	WP_003086110.1	WP_093959035.1	WP_003083012.1	WP_003085047.1	WP_003083327.1	WP_000615920.1	WP_093959235.1	WP_003086024.1	WP_003083490.1	WP_003046068.1	WP_003084324.1	WP_003083401.1	WP_003083229.1	WP_000818141.1	WP_003083435.1	WP_007891837.1	WP_003082817.1	WP_003086121.1	WP_093959006.1	WP_003086014.1	WP_093959026.1	WP_003084368.1	WP_003084382.1	WP_003082868.1	WP_003084800.1	WP_003085033.1	WP_003085849.1	WP_003085621.1	WP_003046044.1	WP_001118387.1	WP_003085715.1	WP_003083837.1	WP_003083690.1	WP_003083869.1	WP_003084113.1	WP_003085717.1	WP_002983142.1	WP_000533765.1	WP_000048058.1
GCF_000221985.1	1054460	Streptococcus pseudopneumoniae IS7493	WP_001085675.1	WP_000512910.1	WP_000160203.1	WP_000024554.1	WP_000013542.1	WP_000086622.1	WP_001196965.1	WP_000864214.1	WP_001287278.1	WP_001085812.1	WP_001044624.1	WP_000616545.1	WP_000766086.1	WP_000960946.1	WP_000331493.1	WP_000624044.1	WP_001068669.1	WP_000124836.1	WP_000109141.1	WP_000818137.1	WP_001055347.1	WP_000497691.1	WP_000916509.1	WP_162467680.1	WP_000831907.1	WP_001001629.1	WP_014017378.1	WP_000529936.1	WP_000092760.1	WP_000874202.1	WP_001151777.1	WP_000087873.1	WP_000245503.1	WP_000075973.1	WP_001284513.1	WP_001118385.1	WP_001142332.1	WP_000090781.1	WP_001085703.1	WP_001018251.1	WP_000268760.1	WP_000440801.1	WP_000068664.1	WP_000533766.1	WP_000048054.1
GCF_008803015.1	1341	Streptococcus ratti	WP_003087295.1	WP_003086905.1	WP_003086911.1	WP_003086909.1	WP_003086897.1	WP_003086894.1	WP_002262825.1	WP_003090051.1	WP_003088157.1	WP_003087294.1	WP_003090341.1	WP_003086899.1	WP_003086890.1	WP_003062852.1	WP_003086882.1	WP_003086893.1	WP_003087647.1	WP_003087760.1	WP_003087929.1	WP_003086903.1	NA	WP_003086898.1	WP_003087932.1	WP_003087628.1	WP_002262507.1	WP_003088552.1	WP_003089767.1	WP_003086902.1	WP_003090044.1	WP_003086892.1	WP_003086648.1	WP_003089491.1	WP_003086895.1	WP_150880988.1	WP_002262341.1	WP_003080097.1	WP_002285430.1	WP_002262317.1	WP_003086896.1	WP_003090378.1	WP_003087995.1	WP_003086900.1	WP_000068664.1	WP_003086904.1	WP_000048058.1
GCF_003609975.1	1917441	Streptococcus ruminantium	WP_024532229.1	WP_024532332.1	WP_024532330.1	WP_120171191.1	WP_018377731.1	WP_024532338.1	WP_024532818.1	WP_120172426.1	WP_024532817.1	WP_002935890.1	WP_024531760.1	WP_002936658.1	WP_024532341.1	WP_024532333.1	WP_024532345.1	WP_002936641.1	WP_011921928.1	WP_024531755.1	WP_024532935.1	WP_002936662.1	WP_024379978.1	WP_024532335.1	WP_024532936.1	WP_024532653.1	WP_002939016.1	WP_120171751.1	WP_120172277.1	WP_024391478.1	WP_024531503.1	WP_024532339.1	WP_024533051.1	WP_024532236.1	WP_024532337.1	WP_024531759.1	WP_002939332.1	WP_004195509.1	WP_002940030.1	WP_002936622.1	WP_024532649.1	WP_024391455.1	WP_002940682.1	WP_000440801.1	WP_002939250.1	WP_000533766.1	WP_000048054.1
GCF_003172975.1	1310	Streptococcus sobrinus	WP_002961854.1	WP_002959395.1	WP_002959401.1	WP_002959399.1	WP_002959377.1	WP_002959371.1	WP_002262825.1	WP_002962477.1	WP_002961902.1	WP_109833467.1	WP_002962718.1	WP_002959382.1	WP_019769299.1	WP_002959388.1	WP_019769298.1	WP_002959369.1	WP_002962071.1	WP_002962764.1	WP_002997788.1	WP_002959391.1	NA	WP_109833404.1	WP_002998151.1	WP_002962806.1	WP_002885866.1	WP_109833511.1	WP_002959771.1	WP_003001322.1	WP_019769548.1	WP_019771131.1	WP_002961573.1	WP_002960941.1	WP_002959373.1	WP_019775615.1	WP_002959404.1	WP_002959353.1	WP_002999284.1	WP_002959354.1	WP_002959375.1	WP_002961667.1	WP_002960712.1	WP_002959384.1	WP_002961569.1	WP_002959393.1	WP_002963309.1
GCF_003086355.1	2173853	Streptococcus sp. Z15	WP_116877976.1	WP_116878520.1	WP_116878517.1	WP_116878518.1	WP_116878527.1	WP_116878529.1	WP_116877633.1	WP_116878262.1	WP_116877702.1	WP_116877977.1	WP_116878910.1	WP_116878525.1	WP_116878533.1	WP_116878523.1	WP_116878539.1	WP_116878530.1	WP_116877752.1	WP_116878747.1	WP_116879069.1	WP_067064805.1	WP_116878519.1	WP_116878526.1	WP_116879067.1	WP_116877762.1	WP_003102296.1	WP_116877218.1	WP_116877569.1	WP_116878522.1	WP_116878264.1	WP_116878531.1	WP_116877425.1	WP_116877509.1	WP_116878528.1	WP_116878909.1	WP_116878516.1	WP_116878537.1	WP_116877510.1	WP_116878536.1	WP_067064824.1	WP_067064034.1	WP_116877694.1	WP_116878524.1	WP_000068664.1	WP_116878521.1	WP_000048058.1
GCF_000026725.1	568813	Streptococcus suis SC84	WP_004194879.1	WP_002936663.1	WP_011921686.1	WP_004195490.1	WP_002936653.1	WP_004195502.1	WP_002936483.1	WP_012775408.1	WP_002936486.1	WP_002935890.1	WP_002876943.1	WP_002936658.1	WP_002936637.1	WP_002936660.1	WP_012774898.1	WP_002936641.1	WP_011921928.1	WP_012028296.1	WP_002941330.1	WP_002936662.1	WP_004195491.1	WP_011921687.1	WP_009909754.1	WP_014636072.1	WP_002939016.1	WP_012775069.1	WP_012775356.1	WP_002936661.1	WP_002938227.1	WP_002936639.1	WP_002942403.1	WP_002940031.1	WP_002936647.1	WP_002942223.1	WP_011922546.1	WP_004195509.1	WP_002940030.1	WP_002936622.1	WP_012027470.1	WP_002938849.1	WP_002940682.1	WP_000440801.1	WP_002939250.1	WP_000533766.1	WP_012775238.1
GCF_000253395.1	1051074	Streptococcus thermophilus JIM 8232	WP_002946412.1	WP_002952161.1	WP_011681717.1	WP_002885795.1	WP_002887058.1	WP_002946167.1	WP_011680864.1	WP_002952263.1	WP_014621268.1	WP_002953535.1	WP_002886374.1	WP_002952155.1	WP_014622040.1	WP_002952157.1	WP_002952134.1	WP_011681714.1	WP_002950935.1	WP_002885090.1	WP_002885597.1	WP_002887063.1	WP_002887066.1	WP_002885874.1	WP_002885483.1	WP_022096810.1	WP_002953513.1	WP_011225678.1	WP_002944541.1	WP_011681716.1	WP_002952258.1	WP_002946171.1	WP_011681624.1	WP_011226575.1	WP_014622041.1	WP_002947796.1	WP_002952168.1	WP_002887520.1	WP_002884809.1	WP_002885820.1	WP_011681715.1	WP_002949247.1	WP_002884675.1	WP_002885836.1	WP_002945024.1	WP_002952159.1	WP_011226340.1
GCF_003628755.1	626937	Christensenella minuta	WP_066523396.1	WP_066522713.1	WP_066522717.1	WP_066522715.1	WP_066522700.1	WP_066522696.1	WP_066522100.1	WP_066523132.1	WP_066522102.1	WP_066523397.1	WP_066522666.1	WP_066522702.1	WP_066522690.1	WP_066522706.1	WP_066522678.1	WP_066522695.1	WP_066518721.1	WP_066521896.1	WP_066523136.1	WP_066522710.1	WP_066522714.1	WP_066522701.1	WP_066523135.1	WP_066523466.1	WP_066519766.1	WP_066518787.1	WP_066518644.1	WP_066522708.1	WP_066522682.1	WP_066522694.1	WP_066522174.1	WP_066523482.1	WP_066522697.1	WP_066522664.1	WP_066522718.1	WP_066522684.1	WP_066523483.1	WP_066522685.1	WP_066522698.1	WP_066518960.1	WP_066518717.1	WP_066522703.1	WP_121418948.1	WP_066522712.1	WP_046444557.1
GCF_000016985.1	293826	Alkaliphilus metalliredigens QYMF	WP_012065452.1	WP_012065438.1	WP_012065441.1	WP_012065440.1	WP_012065429.1	WP_012065426.1	WP_012065450.1	WP_012065720.1	WP_012065451.1	WP_012065453.1	WP_012065407.1	WP_012065431.1	WP_012065422.1	WP_012065434.1	WP_012065412.1	WP_012065425.1	WP_012063865.1	WP_012062850.1	WP_012063435.1	WP_012065436.1	WP_012065439.1	WP_012065430.1	WP_012063437.1	WP_011971462.1	WP_012065753.1	WP_012063750.1	WP_012063814.1	WP_012065435.1	WP_012065414.1	WP_012065424.1	WP_011971184.1	WP_012065445.1	WP_012065427.1	WP_012065406.1	WP_012065442.1	WP_012065415.1	WP_012065446.1	WP_012065416.1	WP_012065428.1	WP_012063793.1	WP_012063869.1	WP_012065432.1	WP_011971186.1	WP_012065437.1	WP_012064148.1
GCF_000018325.1	350688	Alkaliphilus oremlandii OhILAs	WP_012158358.1	WP_012158371.1	WP_012158368.1	WP_012158369.1	WP_012158380.1	WP_012158383.1	WP_012158360.1	WP_012160636.1	WP_012158359.1	WP_012158357.1	WP_012158403.1	WP_012158378.1	WP_012158387.1	WP_012158375.1	WP_012158398.1	WP_012158384.1	WP_012159324.1	WP_012159826.1	WP_012159605.1	WP_012158373.1	WP_012158370.1	WP_012158379.1	WP_012159603.1	WP_012160428.1	WP_012160713.1	WP_012159416.1	WP_012159368.1	WP_012158374.1	WP_012158396.1	WP_012158385.1	WP_012157920.1	WP_012158365.1	WP_012158382.1	WP_012158404.1	WP_012158367.1	WP_012158395.1	WP_012158364.1	WP_012158394.1	WP_012158381.1	WP_012159388.1	WP_012159320.1	WP_012158377.1	WP_012157922.1	WP_012158372.1	WP_012159097.1
GCF_001042715.1	84022	Clostridium aceticum	WP_044826537.1	WP_044826202.1	WP_052661559.1	WP_044826200.1	WP_044826211.1	WP_044826214.1	WP_044826535.1	WP_044825663.1	WP_044826536.1	WP_044826538.1	WP_044826233.1	WP_044826209.1	WP_044826218.1	WP_044826206.1	WP_044826228.1	WP_044826215.1	WP_044825962.1	WP_044823362.1	WP_044823837.1	WP_044826204.1	WP_044826201.1	WP_044826210.1	WP_044823839.1	WP_044826048.1	WP_044825687.1	WP_044822878.1	WP_044825918.1	WP_044826205.1	WP_044826226.1	WP_044826216.1	WP_044826334.1	WP_044826530.1	WP_044826213.1	WP_044826234.1	WP_044826198.1	WP_044826225.1	WP_044826531.1	WP_044826224.1	WP_044826212.1	WP_044825900.1	WP_044825966.1	WP_044826208.1	WP_044826336.1	WP_044826203.1	WP_044826263.1
GCF_000218855.1	991791	Clostridium acetobutylicum DSM 1731	WP_010966424.1	WP_010966409.1	WP_010966412.1	WP_010966411.1	WP_010966400.1	WP_010966397.1	WP_010966422.1	WP_010966977.1	WP_010966423.1	WP_010966425.1	WP_010966379.1	WP_010966402.1	WP_010966393.1	WP_010966405.1	WP_010966384.1	WP_010966396.1	WP_010965066.1	WP_010965656.1	WP_013913667.1	WP_010966407.1	WP_010966410.1	WP_010966401.1	WP_010964571.1	WP_010966172.1	WP_010966999.1	WP_013913649.1	WP_010965093.1	WP_010966406.1	WP_010966386.1	WP_010966395.1	WP_010966984.1	WP_010966417.1	WP_010966398.1	WP_010966378.1	WP_010966413.1	WP_010966387.1	WP_010966418.1	WP_010966388.1	WP_010966399.1	WP_010965113.1	WP_010965062.1	WP_010966403.1	WP_010966982.1	WP_010966408.1	WP_010964600.1
GCF_002074155.1	29341	Clostridium argentinense	WP_039629590.1	WP_039630655.1	WP_039630649.1	WP_039630651.1	WP_039630674.1	WP_039630680.1	WP_039629592.1	WP_039634485.1	WP_039629594.1	WP_039629588.1	WP_039630716.1	WP_039630669.1	WP_039630687.1	WP_039630663.1	WP_039630707.1	WP_039630681.1	WP_039631844.1	WP_039631142.1	WP_039632041.1	WP_039630658.1	WP_039630653.1	WP_080618849.1	WP_039632044.1	WP_039635155.1	WP_039634440.1	WP_080619081.1	WP_039631947.1	WP_039630661.1	WP_039630703.1	WP_039630683.1	WP_039634468.1	WP_039629576.1	WP_039630678.1	WP_039630718.1	WP_039630647.1	WP_010295178.1	WP_039629574.1	WP_039630701.1	WP_010295312.1	WP_039631981.1	WP_039631837.1	WP_039630667.1	WP_039634472.1	WP_039630657.1	WP_003357777.1
GCF_001991075.2	1561	Clostridium baratii	WP_039312775.1	WP_039312808.1	WP_039312801.1	WP_039312803.1	WP_039312835.1	WP_039312844.1	WP_039312781.1	WP_039312282.1	WP_039312778.1	WP_039312772.1	WP_039312900.1	WP_039312829.1	WP_039312856.1	WP_077229843.1	WP_039312885.1	WP_039312847.1	WP_039316070.1	WP_039316225.1	WP_039313679.1	WP_039312815.1	WP_039312805.1	WP_039312832.1	WP_039313684.1	WP_039313436.1	WP_024614019.1	WP_077229701.1	WP_039316055.1	WP_045725531.1	WP_039312880.1	WP_039312850.1	WP_039312291.1	WP_039312791.1	WP_039312841.1	WP_039312905.1	WP_008426564.1	WP_039312877.1	WP_024614758.1	WP_039312874.1	WP_039312839.1	WP_045725674.1	WP_039316076.1	WP_039312826.1	WP_039312287.1	WP_039312811.1	WP_008429643.1
GCF_000577895.1	1216932	Clostridium bornimense	WP_044039400.1	WP_044039385.1	WP_044039388.1	WP_044039387.1	WP_044039376.1	WP_044039373.1	WP_044039398.1	WP_044039581.1	WP_044039399.1	WP_044039401.1	WP_044039353.1	WP_044039378.1	WP_044039369.1	WP_044039381.1	WP_044039358.1	WP_044039372.1	WP_044038362.1	WP_044038980.1	WP_044037910.1	WP_044039383.1	WP_044039386.1	WP_044039377.1	WP_044037906.1	WP_044039254.1	WP_044039602.1	WP_044037401.1	WP_044038346.1	WP_044039382.1	WP_044039360.1	WP_044039371.1	WP_044039586.1	WP_044039392.1	WP_044039374.1	WP_044039352.1	WP_044039389.1	WP_044039361.1	WP_044039393.1	WP_044039362.1	WP_044039375.1	WP_044038308.1	WP_044038368.1	WP_044039379.1	WP_044039583.1	WP_044039384.1	WP_032121923.1
GCF_003058345.1	1491	Clostridium botulinum	WP_003357362.1	WP_003357299.1	WP_012048354.1	WP_003357518.1	WP_003357534.1	WP_003357306.1	WP_003357259.1	WP_012048442.1	WP_003360185.1	WP_003357261.1	WP_003494906.1	WP_003357295.1	WP_003357513.1	WP_003357619.1	WP_003357477.1	WP_003357434.1	WP_003362586.1	WP_003386545.1	WP_012048023.1	WP_003357465.1	WP_003357444.1	WP_003357467.1	WP_003357774.1	WP_003355803.1	WP_003359452.1	WP_011986222.1	WP_003362578.1	WP_003385450.1	WP_003357283.1	WP_003357254.1	WP_012048444.1	WP_003357613.1	WP_003357687.1	WP_003357662.1	WP_003357250.1	WP_003401717.1	WP_003357676.1	WP_003357564.1	WP_003357636.1	WP_003388351.1	WP_003362590.1	WP_003357552.1	WP_003359407.1	WP_003357326.1	WP_003357777.1
GCF_001038625.1	536227	Clostridium carboxidivorans P7	WP_007063565.1	WP_007062373.1	WP_007062370.1	WP_007062371.1	WP_007062382.1	WP_007062385.1	WP_007063567.1	WP_048030379.1	WP_007063566.1	WP_007063564.1	WP_007062406.1	WP_007062380.1	WP_007062389.1	WP_007062377.1	WP_007062400.1	WP_007062386.1	WP_007060097.1	WP_007061858.1	WP_007062781.1	WP_007062375.1	WP_007062372.1	WP_007062381.1	WP_007062783.1	WP_007061651.1	WP_007063336.1	WP_007062305.1	WP_048029810.1	WP_007062376.1	WP_007062398.1	WP_007062387.1	WP_007063408.1	WP_007063572.1	WP_007062384.1	WP_007062407.1	WP_007062369.1	WP_007062397.1	WP_007063571.1	WP_007062396.1	WP_007062383.1	WP_007060067.1	WP_007060101.1	WP_007062379.1	WP_007063410.1	WP_007062374.1	WP_007061146.1
GCF_000145275.1	573061	Clostridium cellulovorans 743B	WP_010073753.1	WP_010073739.1	WP_010073742.1	WP_010073741.1	WP_010073730.1	WP_010073726.1	WP_010073751.1	WP_010074376.1	WP_010073752.1	WP_010073754.1	WP_010073707.1	WP_010073732.1	WP_010073722.1	WP_010073735.1	WP_010073712.1	WP_010073725.1	WP_010077132.1	WP_010077031.1	WP_010076639.1	WP_010073737.1	WP_010073740.1	WP_010073731.1	WP_010076637.1	WP_010075856.1	WP_010074407.1	WP_010077506.1	WP_010077268.1	WP_010073736.1	WP_010073714.1	WP_010073724.1	WP_010074386.1	WP_010073746.1	WP_010073727.1	WP_010073706.1	WP_010073743.1	WP_010073715.1	WP_010073747.1	WP_010073716.1	WP_010073729.1	WP_010077248.1	WP_010077136.1	WP_010073733.1	WP_010074384.1	WP_010073738.1	WP_010075937.1
GCF_004328885.1	46867	Clostridium chauvoei	WP_131431553.1	WP_021876942.1	WP_021876939.1	WP_021876940.1	WP_021876951.1	WP_021876954.1	WP_021876932.1	WP_021876863.1	WP_021876931.1	WP_021876929.1	WP_079481055.1	WP_021876949.1	WP_021876957.1	WP_066678360.1	WP_021876966.1	WP_021876955.1	WP_021875550.1	WP_021875897.1	WP_021876524.1	WP_021876944.1	WP_021876941.1	WP_021876950.1	WP_066674147.1	WP_021876613.1	WP_079481751.1	WP_021875701.1	WP_079481321.1	WP_021876945.1	WP_021876964.1	WP_021876956.1	WP_079481741.1	WP_021876936.1	WP_079481049.1	WP_021876972.1	WP_021876938.1	WP_021876963.1	WP_021876935.1	WP_021876962.1	WP_021876952.1	WP_021875577.1	WP_021875546.1	WP_021876948.1	WP_079481739.1	WP_021876943.1	WP_021875285.1
GCF_900187165.1	1494	Clostridium cochlearium	WP_095178300.1	WP_095178295.1	WP_095178296.1	WP_089866397.1	WP_095178289.1	WP_095178288.1	WP_089866420.1	WP_089864622.1	WP_089866423.1	WP_089866428.1	WP_089866316.1	WP_095178291.1	WP_095178286.1	WP_089866376.1	WP_089866330.1	WP_089866362.1	WP_095177669.1	WP_089865583.1	WP_089863847.1	WP_089866383.1	WP_089866394.1	WP_095178290.1	WP_095178077.1	WP_089866085.1	WP_089864682.1	WP_095177794.1	WP_095177677.1	WP_095178294.1	WP_089866335.1	WP_095178287.1	WP_089864639.1	WP_089866407.1	WP_089866366.1	WP_089866313.1	WP_023439604.1	WP_089866338.1	WP_089866410.1	WP_095178284.1	WP_023439594.1	WP_089864225.1	WP_089864133.1	WP_095178292.1	WP_089864633.1	WP_089866387.1	WP_089863917.1
GCF_008705175.1	223919	Clostridium diolis	WP_023976910.1	WP_017209698.1	WP_011967511.1	WP_011967512.1	WP_023974819.1	WP_011967521.1	WP_011967505.1	WP_017213161.1	WP_023976909.1	WP_008419834.1	WP_011967539.1	WP_011967518.1	WP_011967525.1	WP_008426579.1	WP_011967534.1	WP_011967522.1	WP_017210749.1	WP_011968897.1	WP_011967857.1	WP_009167817.1	WP_011967513.1	WP_011967519.1	WP_011967859.1	WP_023974844.1	WP_008419045.1	WP_039770935.1	WP_011968525.1	WP_011967516.1	WP_011967532.1	WP_011967523.1	WP_012061235.1	WP_017210137.1	WP_008426597.1	WP_008426638.1	WP_002582605.1	WP_011967531.1	WP_011967508.1	WP_011967530.1	WP_009167825.1	WP_011968544.1	WP_008424801.1	WP_011967517.1	WP_012061233.1	WP_023974821.1	WP_008429643.1
GCF_001877035.1	1552	Clostridium estertheticum subsp. estertheticum	WP_071614643.1	WP_071614629.1	WP_071614632.1	WP_071614631.1	WP_071614620.1	WP_071614617.1	WP_071614641.1	WP_071614778.1	WP_071614642.1	WP_071614644.1	WP_071614600.1	WP_071614622.1	WP_071614613.1	WP_071614625.1	WP_071614605.1	WP_071614616.1	WP_071613233.1	WP_071614021.1	WP_071613630.1	WP_071614627.1	WP_071614630.1	WP_071614621.1	WP_071613628.1	WP_071611062.1	WP_071614800.1	WP_071614281.1	WP_071613220.1	WP_071614626.1	WP_071614607.1	WP_071614615.1	WP_071614784.1	WP_071614636.1	WP_071614618.1	WP_071614599.1	WP_071614633.1	WP_076605254.1	WP_071614637.1	WP_076605255.1	WP_071614619.1	WP_071613203.1	WP_071613237.1	WP_071614623.1	WP_071614782.1	WP_071614628.1	WP_071613601.1
GCF_002080475.1	1497	Clostridium formicaceticum	WP_070964329.1	WP_070964295.1	WP_070964303.1	WP_070964300.1	WP_044826211.1	WP_070964271.1	WP_070964324.1	WP_070964954.1	WP_070964327.1	WP_044826538.1	WP_070964240.1	WP_070964280.1	WP_070964263.1	WP_070964284.1	WP_070964248.1	WP_070964269.1	WP_070970595.1	WP_070967834.1	WP_070969201.1	WP_070964290.1	WP_070964298.1	WP_070964278.1	WP_070969206.1	WP_070965532.1	WP_070965126.1	WP_070970315.1	WP_070970454.1	WP_070964287.1	WP_070964252.1	WP_070964267.1	WP_070965184.1	WP_070964311.1	WP_070964272.1	WP_070964238.1	WP_044826198.1	WP_044826225.1	WP_070964314.1	WP_070964253.1	WP_070964275.1	WP_070970399.1	WP_070970606.1	WP_070972940.1	WP_044826336.1	WP_070964293.1	WP_070971253.1
GCF_002285495.1	182773	Clostridium isatidis	WP_119864276.1	WP_119864288.1	WP_119864285.1	WP_119864286.1	WP_119864297.1	WP_119864300.1	WP_119864278.1	WP_119866522.1	WP_119864277.1	WP_119864275.1	WP_119864319.1	WP_119864295.1	WP_119864304.1	WP_119864292.1	WP_119864314.1	WP_119864301.1	WP_119865077.1	WP_119864763.1	WP_119866123.1	WP_119864290.1	WP_119864287.1	WP_119864296.1	WP_119866121.1	WP_119866196.1	WP_119866542.1	WP_119866140.1	WP_119865069.1	WP_119864291.1	WP_119864312.1	WP_119864302.1	WP_119866527.1	WP_119864282.1	WP_119864299.1	WP_119864320.1	WP_119864284.1	WP_119864311.1	WP_119864281.1	WP_119864310.1	WP_119864298.1	WP_119865051.1	WP_119865081.1	WP_119864294.1	WP_119866525.1	WP_119864289.1	WP_074364434.1
GCF_000010265.1	583346	Clostridium kluyveri NBRC 12016	WP_011988793.1	WP_011988806.1	WP_011988803.1	WP_011988804.1	WP_011988815.1	WP_011988818.1	WP_011988795.1	WP_012104217.1	WP_012620076.1	WP_011988792.1	WP_011988837.1	WP_011988813.1	WP_011988822.1	WP_011988810.1	WP_011988832.1	WP_011988819.1	WP_012101795.1	WP_012103539.1	WP_012101257.1	WP_011988808.1	WP_011988805.1	WP_011988814.1	WP_012101259.1	WP_012104031.1	WP_012104240.1	WP_012620240.1	WP_012101806.1	WP_011988809.1	WP_011988830.1	WP_011988820.1	WP_012104223.1	WP_011988800.1	WP_011988817.1	WP_011988838.1	WP_011988802.1	WP_011988829.1	WP_011988799.1	WP_011988828.1	WP_011988816.1	WP_012101825.1	WP_012101791.1	WP_011988812.1	WP_012104221.1	WP_011988807.1	WP_007061146.1
GCF_000143685.1	748727	Clostridium ljungdahlii DSM 13528	WP_013240702.1	WP_013240689.1	WP_013240692.1	WP_013240691.1	WP_013240680.1	WP_013240677.1	WP_013240700.1	WP_013240836.1	WP_013240701.1	WP_013240703.1	WP_013240660.1	WP_013240682.1	WP_013240673.1	WP_013240685.1	WP_013240665.1	WP_013240676.1	WP_013237958.1	WP_013240072.1	WP_013237406.1	WP_013240687.1	WP_013240690.1	WP_013240681.1	WP_013237408.1	WP_013236913.1	WP_013240860.1	WP_013239492.1	WP_013237967.1	WP_013240686.1	WP_013240667.1	WP_013240675.1	WP_013240842.1	WP_013240695.1	WP_013240678.1	WP_013240659.1	WP_011988802.1	WP_013240668.1	WP_013240696.1	WP_013240669.1	WP_013240679.1	WP_013237985.1	WP_013237954.1	WP_013240683.1	WP_013240840.1	WP_013240688.1	WP_007061146.1
GCF_000014125.1	386415	Clostridium novyi NT	WP_039226971.1	WP_011721218.1	WP_011721215.1	WP_011721216.1	WP_011721223.1	WP_011721225.1	WP_011721209.1	WP_011721016.1	WP_011721208.1	WP_011721206.1	WP_011721241.1	WP_003367798.1	WP_011721229.1	WP_011721222.1	WP_003367772.1	WP_011721226.1	WP_011722281.1	WP_011721841.1	WP_011722580.1	WP_011721220.1	WP_141639427.1	WP_003367871.1	WP_003365336.1	WP_011722997.1	WP_003366894.1	WP_011721464.1	WP_011722222.1	WP_011721221.1	WP_011721236.1	WP_011721227.1	WP_011721010.1	WP_011721213.1	WP_011721224.1	WP_011721242.1	WP_003367878.1	WP_011721235.1	WP_003367791.1	WP_011721234.1	WP_003375310.1	WP_011722204.1	WP_011722284.1	WP_003367863.1	WP_011721012.1	WP_011721219.1	WP_003368017.1
GCF_001856695.1	1501	Clostridium pasteurianum	WP_003447967.1	WP_003447993.1	WP_071167537.1	WP_003447991.1	WP_003448007.1	WP_003448011.1	WP_003447971.1	WP_003444910.1	WP_003447968.1	WP_003447966.1	WP_003448042.1	WP_003448004.1	WP_003448015.1	WP_003447998.1	WP_003448037.1	WP_003448012.1	WP_003442159.1	WP_003443616.1	WP_003441440.1	WP_003447995.1	WP_003447992.1	WP_087946554.1	WP_003441445.1	WP_003440724.1	WP_003444873.1	WP_003444312.1	WP_003442205.1	WP_003447996.1	WP_003448035.1	WP_003448013.1	WP_003444889.1	WP_003447987.1	WP_003448010.1	WP_003448044.1	WP_003447989.1	WP_003448034.1	WP_003447980.1	WP_003448033.1	WP_003448009.1	WP_003442261.1	WP_003442149.1	WP_003448002.1	WP_003444893.1	WP_003447994.1	WP_003441547.1
GCF_000013285.1	195103	Clostridium perfringens ATCC 13124	WP_003452172.1	WP_003460473.1	WP_003476250.1	WP_003454270.1	WP_003454431.1	WP_003454268.1	WP_003452170.1	WP_003451030.1	WP_003452177.1	WP_003452181.1	WP_003454462.1	WP_003454425.1	WP_003454379.1	WP_003454381.1	WP_003454231.1	WP_003454424.1	WP_003449446.1	WP_003451332.1	WP_003452389.1	WP_003454177.1	WP_003454311.1	WP_003454257.1	WP_003454907.1	WP_003452406.1	WP_003451019.1	WP_003454971.1	WP_003470452.1	WP_003454406.1	WP_003470276.1	WP_003454272.1	WP_003479405.1	WP_003452182.1	WP_003454446.1	WP_003454434.1	WP_003479233.1	WP_003454436.1	WP_003452165.1	WP_003454489.1	WP_003470274.1	WP_003449423.1	WP_003458442.1	WP_003454312.1	WP_003451020.1	WP_003454422.1	WP_003451446.1
GCF_000473995.1	1345695	Clostridium saccharobutylicum DSM 13864	WP_022743541.1	WP_022743552.1	WP_022743549.1	WP_022743550.1	WP_022743560.1	WP_022743561.1	WP_022743543.1	WP_022750789.1	WP_022743542.1	WP_022743540.1	WP_022743578.1	WP_002582616.1	WP_022743565.1	WP_008426579.1	WP_022743573.1	WP_022743562.1	WP_022744685.1	WP_022746859.1	WP_022743940.1	WP_022743554.1	WP_022743551.1	WP_022743559.1	WP_022743942.1	WP_022743809.1	WP_008419045.1	WP_022743905.1	WP_022744693.1	WP_022743555.1	WP_022743571.1	WP_022743563.1	WP_022750794.1	WP_022743547.1	WP_008426597.1	WP_022743579.1	WP_002582605.1	WP_002582632.1	WP_022743546.1	WP_022743570.1	WP_002582619.1	WP_041716156.1	WP_022744681.1	WP_022743557.1	WP_041716415.1	WP_022743553.1	WP_002581942.1
GCF_000340885.1	931276	Clostridium saccharoperbutylacetonicum N1-4(HMT)	WP_015390330.1	WP_015390341.1	WP_015390338.1	WP_015390339.1	WP_015390349.1	WP_015390352.1	WP_015390332.1	WP_015395844.1	WP_015390331.1	WP_009167802.1	WP_015390367.1	WP_015390347.1	WP_015390354.1	WP_015390344.1	WP_015390362.1	WP_015390353.1	WP_015391413.1	WP_015392701.1	WP_015395257.1	WP_009167817.1	WP_015390340.1	WP_015390348.1	WP_015395255.1	WP_015390726.1	WP_015395867.1	WP_015395298.1	WP_015391421.1	WP_015390343.1	WP_015390360.1	WP_009167829.1	WP_015395849.1	WP_015390336.1	WP_015390351.1	WP_015390368.1	WP_008426564.1	WP_008426625.1	WP_015390335.1	WP_015390359.1	WP_015390350.1	WP_015391440.1	WP_015391409.1	WP_015390346.1	WP_015395847.1	WP_015390342.1	WP_008429643.1
GCF_000968375.1	1548	Clostridium scatologenes	WP_029160289.1	WP_029160296.1	WP_029160293.1	WP_029160294.1	WP_029954680.1	WP_029160301.1	WP_029160287.1	WP_029161050.1	WP_029160288.1	WP_029160290.1	WP_007062406.1	WP_007062380.1	WP_029160304.1	WP_007062377.1	WP_029160312.1	WP_007062386.1	WP_029161484.1	WP_029162097.1	WP_029163320.1	WP_007062375.1	WP_029160295.1	WP_029160297.1	WP_029163318.1	WP_029159232.1	WP_029161070.1	WP_026366485.1	WP_029161495.1	WP_029954677.1	WP_029160310.1	WP_029160302.1	WP_029161054.1	WP_007063572.1	WP_029160300.1	WP_007062407.1	WP_007062369.1	WP_007062397.1	WP_029160283.1	WP_029160309.1	WP_029160299.1	WP_029161513.1	WP_029161480.1	WP_007062379.1	WP_007063410.1	WP_007062374.1	WP_007061146.1
GCF_003606265.1	1504	Clostridium septicum	WP_066678830.1	WP_120140793.1	WP_066678351.1	WP_066678352.1	WP_066678363.1	WP_021876954.1	WP_066678836.1	WP_066673815.1	WP_120140792.1	WP_066678829.1	WP_066678402.1	WP_021876949.1	WP_066678371.1	WP_066678360.1	WP_066678383.1	WP_066678367.1	WP_066674614.1	WP_021875897.1	WP_021876524.1	WP_066678356.1	WP_066678354.1	WP_021876950.1	WP_066674147.1	WP_066676590.1	WP_066673861.1	WP_120140386.1	WP_066674638.1	WP_066678358.1	WP_066678382.1	WP_066678370.1	WP_066673826.1	WP_066678844.1	WP_066678365.1	WP_066678404.1	WP_021876938.1	WP_021876963.1	WP_021876935.1	WP_066678380.1	WP_021876952.1	WP_083089479.1	WP_066674605.1	WP_021876948.1	WP_066673821.1	WP_021876943.1	WP_003441547.1
GCF_003600355.1	2068654	Clostridium sp. JN500901	WP_119969953.1	WP_119969966.1	WP_119969963.1	WP_119969964.1	WP_162920313.1	WP_119969977.1	WP_119969955.1	WP_119974117.1	WP_119969954.1	WP_119969952.1	WP_119969995.1	WP_119969973.1	WP_119974179.1	WP_119969970.1	WP_119969990.1	WP_119969978.1	WP_119971186.1	WP_119970687.1	WP_119973505.1	WP_119969968.1	WP_119969965.1	WP_119974177.1	WP_119973501.1	WP_119969896.1	WP_119974159.1	WP_119971017.1	WP_119971204.1	WP_119969969.1	WP_119969988.1	WP_119969979.1	WP_119974127.1	WP_119969960.1	WP_119969976.1	WP_119969996.1	WP_119969962.1	WP_119969987.1	WP_119969959.1	WP_119969986.1	WP_119969975.1	WP_119971237.1	WP_119971181.1	WP_119969972.1	WP_119974124.1	WP_119969967.1	WP_066618478.1
GCF_006351925.1	2587161	Clostridium sp. SYSU GA15002T	WP_139905883.1	WP_139905869.1	WP_139905872.1	WP_139905871.1	WP_139905860.1	WP_139905857.1	WP_139905881.1	WP_139906220.1	WP_139905882.1	WP_139905884.1	WP_139905839.1	WP_139905862.1	WP_139905853.1	WP_139905865.1	WP_139905844.1	WP_139905856.1	WP_139904545.1	WP_139904348.1	WP_139904037.1	WP_139905867.1	WP_139905870.1	WP_139905861.1	WP_139904039.1	WP_139905698.1	WP_055669988.1	WP_139906489.1	WP_139904553.1	WP_139905866.1	WP_139905846.1	WP_139905855.1	WP_139906227.1	WP_139905876.1	WP_139905858.1	WP_139905838.1	WP_139905873.1	WP_139905847.1	WP_139905877.1	WP_139905848.1	WP_139905859.1	WP_139904571.1	WP_139904541.1	WP_139905863.1	WP_139906225.1	WP_139905868.1	WP_074364434.1
GCF_001735765.2	394958	Clostridium taeniosporum	WP_069678558.1	WP_069678568.1	WP_069678566.1	WP_069678567.1	WP_069678577.1	WP_069678580.1	WP_069678560.1	WP_069680982.1	WP_069678559.1	WP_069678557.1	WP_069678598.1	WP_069678575.1	WP_069678584.1	WP_069678572.1	WP_069678593.1	WP_069678581.1	WP_069679412.1	WP_069680114.1	WP_069678846.1	WP_069678570.1	WP_012423941.1	WP_069678576.1	WP_069678848.1	WP_069678749.1	WP_069681004.1	WP_069678825.1	WP_069679419.1	WP_069678571.1	WP_069678591.1	WP_069678582.1	WP_069680987.1	WP_069678564.1	WP_069678579.1	WP_069678599.1	WP_002582605.1	WP_069678590.1	WP_069678563.1	WP_069678589.1	WP_069678578.1	WP_069679438.1	WP_069679409.1	WP_069678574.1	WP_069680985.1	WP_069678569.1	WP_003371500.1
GCF_001642655.1	1519	Clostridium tyrobutyricum	WP_017752380.1	WP_017752980.1	WP_017752977.1	WP_017752978.1	WP_017752989.1	WP_017752992.1	WP_017752382.1	WP_017752022.1	WP_017752381.1	WP_017752379.1	WP_017753011.1	WP_017752987.1	WP_026093979.1	WP_017752984.1	WP_017753006.1	WP_017752993.1	WP_017750632.1	WP_017753388.1	WP_017751255.1	WP_017752982.1	WP_017752979.1	WP_017752988.1	WP_017751257.1	WP_017751758.1	WP_017751998.1	WP_017750959.1	WP_017750622.1	WP_017752983.1	WP_017753004.1	WP_017752994.1	WP_017752016.1	WP_017752387.1	WP_017752991.1	WP_017753012.1	WP_017752976.1	WP_017753003.1	WP_017752386.1	WP_017753002.1	WP_017752990.1	WP_017750599.1	WP_017750636.1	WP_017752986.1	WP_017752018.1	WP_017752981.1	WP_007061146.1
GCF_001750685.1	1424294	Geosporobacter ferrireducens	WP_069978684.1	WP_069978718.1	WP_069978705.1	WP_069978707.1	WP_083273616.1	WP_069978741.1	WP_069978688.1	WP_069977379.1	WP_069978686.1	WP_069978682.1	WP_069978781.1	WP_069978732.1	WP_069978752.1	WP_069978726.1	WP_069978773.1	WP_083273617.1	WP_069973935.1	WP_069974376.1	WP_069981076.1	WP_069978722.1	WP_069978716.1	WP_069978734.1	WP_069981078.1	WP_069976451.1	WP_069977218.1	WP_069973657.1	WP_069973803.1	WP_069978724.1	WP_069978770.1	WP_069978748.1	WP_069977372.1	WP_069978699.1	WP_069978738.1	WP_069978782.1	WP_069978703.1	WP_069978768.1	WP_069978698.1	WP_069978766.1	WP_069978736.1	WP_069973783.1	WP_069973939.1	WP_083273615.1	WP_069981428.1	WP_069978720.1	WP_069974103.1
GCF_901482605.1	1498	Hathewaya histolytica	WP_138210977.1	WP_138210964.1	WP_138210967.1	WP_138210966.1	WP_138210955.1	WP_138210952.1	WP_138210975.1	WP_138211197.1	WP_138210976.1	WP_138210978.1	WP_138210934.1	WP_138210957.1	WP_138210948.1	WP_138210960.1	WP_138210939.1	WP_138210951.1	WP_138210159.1	WP_138210601.1	WP_138210306.1	WP_138210962.1	WP_138210965.1	WP_138210956.1	WP_138210304.1	WP_138210820.1	WP_138211221.1	WP_138209328.1	WP_138210095.1	WP_138210961.1	WP_138210941.1	WP_138210950.1	WP_138211202.1	WP_138210970.1	WP_138210953.1	WP_138210933.1	WP_138210968.1	WP_138210942.1	WP_138210971.1	WP_138210943.1	WP_138210954.1	WP_138210076.1	WP_138210163.1	WP_138210958.1	WP_138211200.1	WP_138210963.1	WP_138210271.1
GCF_010669305.1	433296	Aminipila butyrica	WP_163067478.1	WP_163065296.1	WP_163065293.1	WP_163065294.1	WP_163065305.1	WP_163065307.1	WP_163067476.1	WP_163064917.1	WP_163067477.1	WP_163067479.1	WP_163067591.1	WP_163065303.1	WP_163065310.1	WP_163065300.1	WP_163065317.1	WP_163065308.1	WP_163065734.1	WP_163067138.1	WP_163066599.1	WP_163065298.1	WP_163065295.1	WP_163065304.1	WP_128745471.1	WP_163067898.1	WP_163064849.1	WP_163066406.1	WP_163065916.1	WP_163065299.1	WP_163065315.1	WP_163065309.1	WP_163064908.1	WP_163067472.1	WP_163065306.1	WP_163067590.1	WP_163065292.1	WP_163065314.1	WP_163067473.1	WP_163065313.1	WP_128744720.1	WP_163065955.1	WP_163065885.1	WP_163065302.1	WP_128744417.1	WP_163065297.1	WP_027399339.1
GCF_002998925.1	114527	Mogibacterium diversum	WP_106056127.1	WP_106057519.1	WP_106057521.1	WP_106057520.1	WP_094233369.1	WP_106057513.1	WP_094233844.1	WP_106057746.1	WP_106056129.1	WP_106056125.1	WP_106057323.1	WP_009644425.1	WP_106057511.1	WP_094233374.1	WP_094233355.1	WP_106057512.1	WP_106057114.1	WP_106057011.1	WP_106056862.1	WP_106057518.1	WP_094233379.1	WP_106057515.1	WP_106056863.1	WP_106057728.1	WP_106057755.1	WP_106056956.1	WP_106056288.1	WP_106057517.1	WP_106057507.1	WP_094233364.1	WP_106057777.1	WP_106056136.1	WP_106057514.1	WP_106057324.1	WP_009644436.1	WP_009644391.1	WP_106056134.1	WP_094233358.1	WP_094233368.1	WP_106056982.1	WP_094234694.1	WP_106057516.1	WP_106057779.1	WP_094233377.1	WP_094234409.1
GCF_000184705.1	644966	Thermaerobacter marianensis DSM 12885	WP_013496678.1	WP_013496666.1	WP_013496669.1	WP_013496668.1	WP_148235946.1	WP_013496655.1	WP_013496676.1	WP_013496723.1	WP_013496677.1	WP_013496679.1	WP_013496640.1	WP_013496659.1	WP_013496652.1	WP_013496662.1	WP_013496645.1	WP_013496654.1	WP_013495380.1	WP_013495248.1	WP_013496586.1	WP_013496664.1	WP_013496667.1	WP_013496658.1	WP_013496584.1	WP_013494583.1	WP_013496746.1	WP_013495529.1	WP_013495421.1	WP_013496663.1	WP_013495809.1	WP_013496653.1	WP_013496727.1	WP_013496671.1	WP_006902849.1	WP_013496639.1	WP_006902832.1	WP_013496647.1	WP_013496672.1	WP_006902862.1	WP_013496656.1	WP_013495443.1	WP_042500235.1	WP_013496660.1	WP_013496725.1	WP_013496665.1	WP_013496559.1
GCF_000247605.1	931626	Acetobacterium woodii DSM 1030	WP_014355474.1	WP_041669086.1	WP_014357212.1	WP_014357211.1	WP_014357201.1	WP_014357198.1	WP_014355476.1	WP_014357847.1	WP_014355475.1	WP_014355473.1	WP_014357179.1	WP_014357203.1	WP_014357194.1	WP_041669083.1	WP_014357184.1	WP_041669080.1	WP_014356489.1	WP_041668686.1	WP_014356382.1	WP_041669084.1	WP_014357210.1	WP_014357202.1	WP_014356380.1	WP_041668587.1	WP_041669680.1	WP_014355367.1	WP_014356318.1	WP_014357207.1	WP_014357186.1	WP_014357196.1	WP_014357851.1	WP_014355308.1	WP_014357199.1	WP_014357178.1	WP_014357213.1	WP_014357187.1	WP_014355307.1	WP_014357188.1	WP_014357200.1	WP_014356329.1	WP_014356493.1	WP_014357204.1	WP_026394929.1	WP_041669085.1	WP_013379247.1
GCF_000152245.2	53442	Eubacterium callanderi	WP_013381850.1	WP_013382283.1	WP_013382286.1	WP_013382285.1	WP_013382274.1	WP_013382271.1	WP_013381848.1	WP_013382816.1	WP_013381849.1	WP_013381851.1	WP_013382251.1	WP_013382276.1	WP_013382267.1	WP_013382279.1	WP_013382256.1	WP_013382270.1	WP_013381177.1	WP_013380522.1	WP_013379988.1	WP_013382281.1	WP_013382284.1	WP_013382275.1	WP_013379990.1	WP_013381757.1	WP_013378361.1	WP_013380809.1	WP_013380801.1	WP_013382280.1	WP_013382258.1	WP_013382269.1	WP_013382826.1	WP_013382422.1	WP_013382272.1	WP_013382250.1	WP_013382287.1	WP_013382259.1	WP_013382423.1	WP_013382260.1	WP_013382273.1	WP_013380366.1	WP_013381182.1	WP_013382277.1	WP_013382824.1	WP_013382282.1	WP_013379247.1
GCF_000019165.1	498761	Heliobacterium modesticaldum Ice1	WP_012282459.1	WP_012282474.1	WP_012282471.1	WP_012282472.1	WP_012282483.1	WP_012282486.1	WP_012282461.1	WP_012282121.1	WP_012282460.1	WP_012282458.1	WP_012282506.1	WP_012282481.1	WP_012282490.1	WP_012282478.1	WP_012282501.1	WP_012282487.1	WP_012283244.1	WP_012282860.1	WP_012283724.1	WP_012282476.1	WP_012282473.1	WP_012282482.1	WP_012283722.1	WP_012282022.1	WP_012282181.1	WP_148207114.1	WP_012283311.1	WP_012282477.1	WP_012282499.1	WP_012282488.1	WP_012282772.1	WP_012282467.1	WP_012282485.1	WP_012282507.1	WP_012282470.1	WP_012282498.1	WP_012282466.1	WP_012282497.1	WP_012282484.1	WP_012283352.1	WP_012283239.1	WP_012282480.1	WP_012282771.1	WP_012282475.1	WP_041313817.1
GCF_009649955.1	356322	Heliorestis convoluta	WP_153726228.1	WP_153726216.1	WP_153726219.1	WP_153726218.1	WP_153726207.1	WP_153726204.1	WP_153726226.1	WP_153724513.1	WP_153726227.1	WP_153726229.1	WP_153726188.1	WP_153726209.1	NA	WP_153726212.1	WP_153726190.1	WP_153726203.1	WP_153725386.1	WP_153725900.1	WP_153724667.1	WP_153726214.1	WP_153726217.1	WP_153726208.1	WP_153724665.1	WP_153726504.1	WP_153724461.1	WP_153725051.1	WP_153725440.1	WP_153726213.1	WP_153726192.1	WP_153726202.1	WP_153726158.1	WP_153726222.1	WP_153726205.1	WP_153726187.1	WP_151621572.1	WP_153726193.1	WP_153726223.1	WP_153726194.1	WP_153726206.1	WP_153725463.1	WP_153725381.1	WP_153726210.1	WP_153726159.1	WP_153726215.1	WP_153725194.1
GCF_002998295.1	236753	Fastidiosipila sanguinis	WP_106012555.1	WP_106011933.1	WP_106011930.1	WP_106011931.1	WP_106011942.1	WP_106011945.1	WP_106012554.1	WP_106012277.1	WP_158695714.1	WP_106012556.1	WP_106012836.1	WP_106011940.1	WP_106011949.1	WP_106011937.1	WP_106011959.1	WP_106011946.1	WP_106012136.1	WP_106012017.1	WP_106011871.1	WP_106011935.1	WP_106011932.1	WP_158695750.1	WP_106011873.1	WP_106012286.1	WP_106012575.1	WP_106012307.1	WP_106012169.1	WP_106011936.1	WP_106011957.1	WP_106011947.1	NA	WP_106012481.1	WP_106011944.1	WP_106013097.1	WP_158695666.1	WP_106011956.1	WP_106012482.1	WP_106011955.1	WP_106011943.1	WP_106012236.1	WP_106012140.1	WP_106011939.1	WP_106012279.1	WP_106011934.1	WP_106012065.1
GCF_000237085.1	720554	Hungateiclostridium clariflavum DSM 19732	WP_014253990.1	WP_014256841.1	WP_014256844.1	WP_014256843.1	WP_014256832.1	WP_014256829.1	WP_014253992.1	WP_014253513.1	WP_014253991.1	WP_014253989.1	WP_014256808.1	WP_014256834.1	WP_014256825.1	WP_014256837.1	WP_014256815.1	WP_014256828.1	WP_014255011.1	WP_014256112.1	WP_014254486.1	WP_027622227.1	WP_014256842.1	WP_014256833.1	WP_014254488.1	WP_014257046.1	WP_027622361.1	WP_014255039.1	WP_014255610.1	WP_014256838.1	WP_014256817.1	WP_014256827.1	WP_014257061.1	WP_014253997.1	WP_014256830.1	WP_014256807.1	WP_014256845.1	WP_014256818.1	WP_014253996.1	WP_014256819.1	WP_014256831.1	WP_014254650.1	WP_014254956.1	WP_052306637.1	WP_014257059.1	WP_014256840.1	WP_014255893.1
GCF_002844395.1	1677857	Hungateiclostridium saccincola	WP_101303016.1	WP_101303636.1	WP_101303642.1	WP_101303640.1	WP_101303616.1	WP_101303610.1	WP_101303010.1	WP_101298660.1	WP_101303014.1	WP_101303018.1	WP_101299005.1	WP_101303620.1	WP_101303602.1	WP_101303628.1	WP_101303583.1	WP_101303608.1	WP_101301543.1	WP_101300345.1	WP_101302541.1	WP_101303632.1	WP_101303638.1	WP_101303618.1	WP_101304254.1	WP_101298646.1	WP_069195390.1	WP_101301024.1	WP_101300314.1	WP_101303630.1	WP_101303587.1	WP_101303606.1	WP_101298638.1	WP_101303005.1	WP_101303612.1	WP_101299007.1	WP_101303644.1	WP_101303589.1	WP_101303006.1	WP_101303591.1	WP_101303614.1	WP_101301877.1	WP_101301158.1	WP_101303623.1	WP_101298640.1	WP_101303634.1	WP_101302382.1
GCF_001692755.1	572545	Hungateiclostridium thermocellum DSM 2360	WP_003515020.1	WP_003518557.1	WP_003514621.1	WP_003514623.1	WP_003514647.1	WP_003514653.1	WP_003515018.1	WP_003513534.1	WP_003515367.1	WP_003515021.1	WP_003515877.1	WP_003514643.1	WP_003514660.1	WP_003514637.1	WP_003514681.1	WP_003514654.1	WP_003516312.1	WP_003518897.1	WP_003512200.1	WP_003518554.1	WP_003514625.1	WP_003514645.1	WP_003512204.1	WP_003516863.1	WP_003513349.1	WP_003520986.1	WP_003515567.1	WP_003514635.1	WP_003514677.1	WP_003514656.1	WP_003513680.1	WP_003514305.1	WP_003514651.1	WP_003515879.1	WP_003514618.1	WP_003514675.1	WP_003514304.1	WP_003514673.1	WP_003514649.1	WP_003519031.1	WP_003516317.1	WP_003514641.1	WP_003513685.1	WP_003514630.1	WP_003517075.1
GCF_000025225.2	699246	Mageeibacillus indolicus UPII9-5	WP_012993073.1	WP_012992832.1	WP_012992829.1	WP_012992830.1	WP_012992841.1	WP_012992844.1	WP_012993075.1	WP_012993397.1	WP_012993074.1	WP_012993072.1	WP_012993303.1	WP_012992839.1	WP_012992848.1	WP_012992836.1	WP_012992858.1	WP_012992845.1	WP_012993151.1	WP_012993040.1	WP_012993605.1	WP_081470297.1	WP_012992831.1	WP_012992840.1	WP_012993603.1	WP_012992957.1	WP_081470302.1	WP_012993272.1	WP_012993362.1	WP_012992835.1	WP_034574422.1	WP_012992846.1	WP_012992970.1	WP_012993095.1	WP_012992843.1	WP_012993304.1	WP_012992828.1	WP_012992856.1	WP_012993094.1	WP_012992855.1	WP_012992842.1	WP_012993427.1	WP_012993147.1	WP_081470298.1	WP_012992972.1	WP_012992833.1	WP_012993016.1
GCF_002896855.1	84032	Pseudoclostridium thermosuccinogenes	WP_103081004.1	WP_103082531.1	WP_103082528.1	WP_103082529.1	WP_103082566.1	WP_103082542.1	WP_103081002.1	WP_103080392.1	WP_103081003.1	WP_103081005.1	WP_103082564.1	WP_103082538.1	WP_103082546.1	WP_103082535.1	WP_103082557.1	WP_103082543.1	WP_103081179.1	WP_103079913.1	WP_103081322.1	WP_103082533.1	WP_103082530.1	WP_103082539.1	WP_103081320.1	WP_103082343.1	WP_103082989.1	WP_103083094.1	WP_103080215.1	WP_103082534.1	WP_103082555.1	WP_103082544.1	WP_103080397.1	WP_103080997.1	WP_103082541.1	WP_103082567.1	WP_103082527.1	WP_103082554.1	WP_103080998.1	WP_103082553.1	WP_103082540.1	WP_103081984.1	WP_103081183.1	WP_103082537.1	WP_103080395.1	WP_103082532.1	WP_103081243.1
GCF_000022065.1	394503	Ruminiclostridium cellulolyticum H10	WP_012634761.1	WP_015924304.1	WP_015924301.1	WP_015924302.1	WP_015924313.1	WP_015924316.1	WP_012634763.1	WP_012634535.1	WP_012634762.1	WP_012634760.1	WP_015924334.1	WP_015924311.1	WP_015924319.1	WP_015924308.1	WP_015924328.1	WP_015924317.1	WP_015924260.1	WP_015924815.1	WP_015924822.1	WP_015924306.1	WP_015924303.1	WP_015924312.1	WP_015924824.1	WP_015926716.1	WP_004619013.1	WP_015925194.1	WP_012634886.1	WP_015924307.1	WP_015924326.1	WP_015924318.1	WP_012634510.1	WP_012634768.1	WP_015924315.1	WP_015924335.1	WP_004620876.1	WP_015924325.1	WP_012634767.1	WP_015924324.1	WP_015924314.1	WP_015925174.1	WP_015924257.1	WP_015924310.1	WP_012634529.1	WP_015924305.1	WP_004622093.1
GCF_000331995.1	1121335	Thermoclostridium stercorarium subsp. stercorarium DSM 8532	WP_015359660.1	WP_015360268.1	WP_015360271.1	WP_015360270.1	WP_015360259.1	WP_015360256.1	WP_015359658.1	WP_015360326.1	WP_034842886.1	WP_015359661.1	WP_015358003.1	WP_015360261.1	WP_015360252.1	WP_015360264.1	WP_015360240.1	WP_015360255.1	WP_015359725.1	WP_015358791.1	WP_015484873.1	WP_015360266.1	WP_015360269.1	WP_015360260.1	WP_015358232.1	WP_015359923.1	WP_015360398.1	WP_015359181.1	WP_015359047.1	WP_015360265.1	WP_015360242.1	WP_015360254.1	WP_015357853.1	WP_015360291.1	WP_015360257.1	WP_015358004.1	WP_015360272.1	WP_015360243.1	WP_015360292.1	WP_015360244.1	WP_015360258.1	WP_015359852.1	WP_034837838.1	WP_015360262.1	WP_015360328.1	WP_015360267.1	WP_015359074.1
GCF_000144625.1	610130	[Clostridium] saccharolyticum WM1	WP_013271146.1	WP_013274337.1	WP_013274340.1	WP_013274339.1	WP_013274328.1	WP_013274326.1	WP_013271148.1	WP_013271045.1	WP_013271147.1	WP_013271145.1	WP_013274306.1	WP_013274330.1	WP_013274322.1	WP_013274333.1	WP_013274313.1	WP_013274325.1	WP_013272771.1	WP_013272955.1	WP_013272667.1	WP_013274335.1	WP_013274338.1	WP_013274329.1	WP_013272669.1	WP_013271164.1	WP_013274848.1	WP_013271674.1	WP_013272518.1	WP_013274334.1	WP_013274315.1	WP_013274324.1	WP_013270971.1	WP_013274355.1	WP_013274327.1	WP_013274305.1	WP_013274341.1	WP_006771855.1	WP_013274356.1	WP_013274316.1	WP_002566501.1	WP_013273657.1	WP_013272775.1	WP_013274331.1	WP_013270973.1	WP_013274336.1	WP_003504099.1
GCF_004295125.1	411468	[Clostridium] scindens ATCC 35704	WP_004606415.1	WP_009248182.1	WP_004607299.1	WP_004607298.1	WP_004607287.1	WP_004607284.1	WP_009249515.1	WP_004607910.1	WP_004606412.1	WP_004606416.1	WP_004605230.1	WP_004607289.1	WP_004607280.1	WP_004607292.1	WP_004607269.1	WP_009248180.1	WP_004606690.1	WP_004606644.1	WP_004606034.1	WP_004607294.1	NA	WP_025642230.1	WP_004606036.1	WP_004606984.1	WP_004607108.1	WP_004606722.1	WP_009249647.1	WP_004607293.1	WP_009248179.1	WP_004607282.1	WP_004607927.1	WP_004606378.1	WP_004607285.1	WP_004605231.1	WP_004607300.1	WP_004607272.1	WP_004606379.1	WP_004607273.1	WP_004607286.1	WP_009248481.1	WP_004606686.1	WP_004607290.1	WP_004607925.1	WP_004607295.1	WP_004054229.1
GCF_000146185.1	515620	[Eubacterium] eligens ATCC 27750	WP_012738553.1	WP_022097711.1	WP_012738572.1	WP_012738573.1	WP_022097710.1	WP_022097709.1	WP_095206501.1	WP_012740172.1	WP_012738554.1	WP_021865796.1	WP_012738605.1	WP_012738582.1	WP_041687892.1	WP_012738579.1	WP_012738600.1	WP_012738588.1	WP_012739285.1	WP_012740768.1	WP_012739253.1	WP_012738577.1	WP_012738574.1	WP_012738583.1	WP_022098585.1	WP_012739673.1	WP_012740282.1	WP_022098514.1	WP_022097321.1	WP_012738578.1	WP_012738598.1	WP_022097708.1	NA	WP_041687888.1	WP_041687891.1	WP_012738606.1	WP_012738571.1	WP_012738597.1	WP_041687887.1	WP_012738596.1	WP_012738585.1	WP_012739137.1	WP_012739288.1	WP_012738581.1	WP_012740175.1	WP_012738576.1	WP_005539624.1
GCF_009831375.1	411470	[Ruminococcus] gnavus ATCC 29149	WP_004842379.1	WP_009245094.1	WP_009245095.1	WP_004843612.1	WP_004843594.1	WP_004843589.1	WP_009245166.1	WP_004842004.1	WP_004842382.1	WP_004842377.1	WP_004841102.1	WP_004843597.1	WP_004843584.1	WP_004843603.1	WP_004843575.1	WP_004843587.1	WP_004841726.1	WP_004840818.1	WP_009244617.1	WP_004843607.1	WP_004843611.1	WP_004843595.1	WP_004842918.1	WP_004840445.1	WP_004841272.1	WP_004840377.1	WP_009245884.1	WP_004843605.1	WP_009245085.1	WP_004843586.1	WP_024853895.1	WP_004842435.1	WP_004843590.1	WP_004841100.1	WP_004843615.1	WP_004843578.1	WP_004842433.1	WP_009245086.1	WP_004843592.1	WP_004844770.1	WP_004841734.1	WP_004843599.1	WP_009244089.1	WP_004843609.1	WP_004054229.1
GCF_009931695.1	2696063	Anaerocolumna sp. CBA3638	WP_161836866.1	WP_161837421.1	WP_161837419.1	NA	WP_161837429.1	NA	WP_161836864.1	WP_161836927.1	WP_161836865.1	WP_161836867.1	WP_161837447.1	WP_161837427.1	NA	WP_161837425.1	WP_161837441.1	WP_161837432.1	WP_161839042.1	WP_161837573.1	WP_161839166.1	WP_161837423.1	WP_161837420.1	WP_161837428.1	WP_161839164.1	WP_161836722.1	WP_161837120.1	WP_161839021.1	WP_161839304.1	WP_161837424.1	WP_161837439.1	WP_161837433.1	WP_161836962.1	WP_161840428.1	WP_161837431.1	WP_161837448.1	WP_161837418.1	WP_161837438.1	WP_161836861.1	WP_161837437.1	WP_161837430.1	WP_161838965.1	WP_161839038.1	WP_161840479.1	WP_161840438.1	WP_161837422.1	WP_033166800.1
GCF_005280655.1	1229621	Anaerostipes rhamnosivorans	WP_137330086.1	WP_137329861.1	WP_137329864.1	WP_137329863.1	WP_137329855.1	WP_137329853.1	WP_024729148.1	WP_137327383.1	WP_137330063.1	WP_137330087.1	WP_006568523.1	WP_137329857.1	WP_137329851.1	WP_006568492.1	WP_137329844.1	WP_137329852.1	WP_137328309.1	WP_137329243.1	WP_137328920.1	WP_137329859.1	WP_137329862.1	WP_137329856.1	WP_137328918.1	WP_009290709.1	WP_006568113.1	WP_137328228.1	WP_137330225.1	WP_137329858.1	WP_137329846.1	WP_006568502.1	WP_137327380.1	WP_034550629.1	WP_137329854.1	WP_006568524.1	WP_009289945.1	WP_137329847.1	WP_137330060.1	WP_137329848.1	WP_006568498.1	WP_137329062.1	WP_009288711.1	WP_006568494.1	WP_006567633.1	WP_137329860.1	WP_006567174.1
GCF_001561955.1	991789	Anaerotignum propionicum DSM 1682	WP_066052529.1	WP_066047589.1	WP_066047583.1	WP_066047585.1	WP_066047611.1	WP_066047618.1	WP_072743478.1	WP_066052607.1	WP_066052526.1	WP_066052532.1	WP_066047656.1	WP_066047605.1	WP_066047625.1	WP_066047596.1	WP_066047640.1	WP_066047620.1	WP_066047339.1	WP_066049733.1	WP_066047275.1	WP_066047593.1	WP_066047586.1	WP_072743741.1	WP_066047280.1	WP_066053217.1	WP_066053539.1	WP_066052338.1	WP_066049897.1	WP_066047594.1	NA	WP_066047622.1	WP_066046575.1	WP_066052503.1	WP_066047617.1	WP_066047658.1	WP_066047582.1	WP_066047634.1	WP_066052505.1	WP_066047632.1	WP_066047615.1	WP_066052293.1	WP_066051149.1	WP_066047601.1	WP_066046580.1	WP_066047591.1	WP_022255363.1
GCF_002222595.2	537007	Blautia hansenii DSM 20583	WP_003021997.1	WP_009246523.1	WP_003022818.1	WP_003022816.1	WP_009246522.1	WP_003022777.1	WP_003022211.1	WP_004220841.1	WP_003022209.1	WP_003021994.1	WP_003023002.1	WP_003022791.1	WP_003022767.1	WP_003022799.1	WP_003022726.1	WP_003022774.1	WP_003021348.1	WP_004223310.1	WP_003021135.1	WP_003022804.1	WP_003022812.1	WP_003022789.1	WP_003021139.1	WP_003022634.1	WP_003021823.1	WP_004222215.1	WP_009246752.1	WP_003022802.1	WP_003022732.1	WP_003022771.1	WP_009247097.1	WP_003022241.1	WP_003022783.1	WP_003023000.1	WP_003022820.1	WP_003022734.1	WP_009246898.1	WP_003022736.1	WP_003022786.1	WP_009246686.1	WP_003021336.1	WP_003022794.1	WP_004220846.1	WP_003022807.1	WP_004222305.1
GCF_000145035.1	515622	Butyrivibrio proteoclasticus B316	WP_013281685.1	WP_013279999.1	WP_013279996.1	WP_013279997.1	WP_013280008.1	WP_013280011.1	WP_013281756.1	WP_013279671.1	WP_013281757.1	WP_013281686.1	WP_013280033.1	WP_013280006.1	WP_013280015.1	WP_013280003.1	WP_013280027.1	WP_013280012.1	WP_013280946.1	WP_013280184.1	WP_013280834.1	WP_026662982.1	WP_013279998.1	WP_013280007.1	WP_013280832.1	WP_013281212.1	WP_013282343.1	WP_013281423.1	WP_013280787.1	WP_013280002.1	WP_026662976.1	WP_013280013.1	WP_013279645.1	WP_026494016.1	WP_013280010.1	WP_042256441.1	WP_013279995.1	WP_013280024.1	WP_013281753.1	WP_026662977.1	WP_013280009.1	WP_013280372.1	WP_013280956.1	WP_013280005.1	WP_013279647.1	WP_013280000.1	WP_013280615.1
GCF_000178835.2	642492	Cellulosilyticum lentocellum DSM 5427	WP_013658523.1	WP_013658503.1	WP_013658506.1	WP_013658505.1	WP_013658494.1	WP_013658491.1	WP_013658517.1	WP_013656105.1	WP_013658518.1	WP_013658524.1	WP_013658471.1	WP_013658496.1	WP_013658487.1	WP_013658499.1	WP_013658476.1	WP_013658490.1	WP_041712978.1	WP_013657922.1	WP_013657115.1	WP_013658501.1	WP_013658504.1	WP_085951451.1	WP_013657117.1	WP_013656649.1	WP_013659213.1	WP_013656939.1	WP_013657426.1	WP_013658500.1	WP_013658478.1	WP_013658489.1	WP_013656100.1	WP_013658510.1	WP_013658492.1	WP_013658470.1	WP_013658507.1	WP_013658479.1	WP_013658511.1	WP_013658480.1	WP_013658493.1	WP_013657409.1	WP_013657307.1	WP_013658497.1	WP_013656102.1	WP_013658502.1	WP_013657175.1
GCF_002234575.2	208479	Enterocloster bolteae	WP_002566638.1	WP_002566511.1	WP_002566514.1	WP_002566513.1	WP_002566502.1	WP_002566499.1	WP_002566640.1	WP_002566383.1	WP_002566639.1	WP_002566637.1	WP_002566477.1	WP_002566504.1	WP_002566495.1	WP_002566507.1	WP_002566485.1	WP_002566498.1	WP_002567490.1	WP_002565215.1	WP_002567611.1	WP_002566509.1	WP_002566512.1	WP_002566503.1	WP_002567613.1	WP_002568352.1	WP_002569304.1	WP_002567275.1	WP_002564490.1	WP_002566508.1	WP_002566487.1	WP_002566497.1	WP_002568384.1	WP_002568226.1	WP_002566500.1	WP_002566476.1	WP_002566515.1	WP_002566488.1	WP_002570241.1	WP_002566489.1	WP_002566501.1	WP_002569329.1	WP_002567741.1	WP_002587380.1	WP_002568382.1	WP_002566510.1	WP_003504099.1
GCF_900070325.1	1679721	Herbinix luporum	WP_058257276.1	WP_058257297.1	WP_058257294.1	WP_058257295.1	WP_058257306.1	WP_058257309.1	WP_058257278.1	WP_058257157.1	WP_058257277.1	WP_058257275.1	WP_058257328.1	WP_058257304.1	WP_058257313.1	WP_058257301.1	WP_058257323.1	WP_058257310.1	WP_058258017.1	WP_058258870.1	WP_058257860.1	WP_058257299.1	WP_058257296.1	WP_058257305.1	WP_058257862.1	WP_058258888.1	WP_058259145.1	WP_058257998.1	WP_058257791.1	WP_058257300.1	WP_058257321.1	WP_058257311.1	WP_058257136.1	WP_087758908.1	WP_058257308.1	WP_058257329.1	WP_058257293.1	WP_058257320.1	WP_058258949.1	WP_058257319.1	WP_058257307.1	WP_087758773.1	WP_058258013.1	WP_058257303.1	WP_058257138.1	WP_058257298.1	WP_058257952.1
GCF_003589745.1	617123	Lachnoanaerobaculum umeaense	WP_111525682.1	WP_111525412.1	WP_111525409.1	WP_111525410.1	WP_111525418.1	WP_111525419.1	WP_111524163.1	WP_111524716.1	WP_111524164.1	WP_009662424.1	WP_111524753.1	WP_111525416.1	WP_111525422.1	WP_111525414.1	WP_111525430.1	WP_111525420.1	WP_111526132.1	WP_111524998.1	WP_007592302.1	WP_007593354.1	WP_111525411.1	WP_111525417.1	WP_007592297.1	WP_111524551.1	WP_007594921.1	WP_111524367.1	WP_111523979.1	WP_111525413.1	WP_111525428.1	WP_007593327.1	WP_111525968.1	WP_007594900.1	WP_007593334.1	WP_007590784.1	WP_007593367.1	WP_007593313.1	WP_007594901.1	WP_111525427.1	WP_007593336.1	WP_009444716.1	WP_111525941.1	WP_007593341.1	WP_111525970.1	WP_008752097.1	WP_005539624.1
GCF_900120345.1	1871021	Lachnoclostridium phocaeense	WP_076779581.1	WP_076780553.1	WP_076780547.1	WP_076780549.1	WP_076780563.1	WP_076780567.1	WP_076779570.1	WP_076780258.1	WP_076779574.1	WP_076779583.1	WP_033127025.1	WP_033124782.1	WP_076780571.1	WP_033124779.1	WP_076780585.1	WP_033124787.1	WP_033125426.1	WP_076777910.1	WP_033125258.1	WP_076780556.1	NA	WP_033124783.1	WP_033125260.1	WP_033124288.1	WP_021859823.1	WP_076777458.1	WP_157888426.1	WP_076780558.1	WP_076780583.1	WP_076780568.1	WP_033126213.1	WP_052084131.1	WP_076780565.1	WP_033127024.1	WP_076780546.1	WP_033124796.1	WP_076779499.1	WP_076780581.1	WP_016220062.1	WP_033125523.1	WP_033125421.1	WP_076780562.1	WP_033126215.1	WP_076780555.1	WP_004222305.1
GCF_000018685.1	357809	Lachnoclostridium phytofermentans ISDg	WP_012201687.1	WP_012201659.1	WP_012201662.1	WP_012201661.1	WP_012201650.1	WP_012201647.1	WP_012201685.1	WP_012201752.1	WP_012201686.1	WP_012201688.1	WP_012201623.1	WP_012201652.1	WP_012201643.1	WP_012201655.1	WP_012201633.1	WP_012201646.1	WP_012200418.1	WP_012198480.1	WP_012200565.1	WP_012201657.1	WP_012201660.1	WP_012201651.1	WP_012200563.1	WP_029502121.1	WP_012201940.1	WP_012200463.1	WP_012200693.1	WP_012201656.1	WP_012201635.1	WP_012201645.1	WP_012201769.1	WP_081428460.1	WP_012201648.1	WP_012201622.1	WP_012201663.1	WP_012201636.1	WP_012198265.1	WP_012201637.1	WP_029503011.1	WP_012200778.1	WP_012200423.1	WP_012201653.1	WP_012201767.1	WP_012201658.1	WP_012200629.1
GCF_902387955.1	301301	Roseburia hominis	WP_014078412.1	WP_014080990.1	WP_014080993.1	WP_014080992.1	WP_014080981.1	WP_014080978.1	WP_014078414.1	WP_044025110.1	WP_014078413.1	WP_014078411.1	WP_014078510.1	WP_014080983.1	WP_014080974.1	WP_014080986.1	WP_014080963.1	WP_014080977.1	WP_014080103.1	WP_014079771.1	WP_014079659.1	WP_014080988.1	WP_014080991.1	WP_014080982.1	WP_014079661.1	WP_014080066.1	WP_007888604.1	WP_014079827.1	WP_014079577.1	WP_014080987.1	WP_014080966.1	WP_014080976.1	WP_014081300.1	WP_044024575.1	WP_014080980.1	WP_014078511.1	WP_014080994.1	WP_044024700.1	WP_014078423.1	WP_014080968.1	WP_006857856.1	WP_014079845.1	WP_014080107.1	WP_014080984.1	WP_014081298.1	WP_014080989.1	WP_006856185.1
GCF_900537995.1	536231	Roseburia intestinalis L1-82	WP_006855727.1	WP_015519990.1	WP_006857868.1	WP_006857867.1	WP_006857857.1	WP_044999228.1	WP_006855724.1	WP_006856634.1	WP_006855725.1	WP_006855728.1	WP_006856367.1	WP_006857859.1	WP_006857851.1	WP_006857862.1	WP_006857842.1	WP_006857854.1	WP_006858535.1	WP_006858929.1	WP_006856084.1	WP_006857864.1	WP_006857866.1	WP_006857858.1	WP_006856086.1	WP_006859131.1	WP_015561063.1	WP_006858040.1	WP_022112309.1	WP_006857863.1	WP_006857844.1	WP_006857853.1	WP_006856615.1	WP_006859056.1	WP_006857855.1	WP_006856368.1	WP_015560093.1	WP_006857845.1	WP_006859047.1	WP_015560096.1	WP_006857856.1	WP_006858056.1	WP_006858540.1	WP_006857860.1	WP_006856617.1	WP_006857865.1	WP_006856185.1
GCF_000283575.1	693746	Oscillibacter valericigenes Sjm18-20	WP_014118659.1	WP_014116860.1	WP_014116857.1	WP_014116858.1	WP_014116869.1	WP_014116872.1	WP_014118657.1	WP_014119493.1	WP_014118658.1	WP_014118660.1	WP_014116675.1	WP_014116867.1	WP_014116876.1	WP_014116864.1	WP_014116887.1	WP_014116873.1	WP_014117791.1	WP_014117496.1	WP_014117018.1	WP_014116862.1	WP_161603915.1	WP_014116868.1	WP_014117016.1	WP_014118554.1	WP_014120424.1	WP_014118201.1	WP_014118296.1	NA	WP_014116885.1	WP_014116874.1	WP_014117169.1	WP_014119310.1	WP_014116871.1	WP_014116676.1	WP_014116856.1	WP_014116884.1	WP_014119311.1	WP_014116883.1	WP_014116870.1	WP_014120377.1	WP_014118652.1	WP_041615533.1	WP_014117167.1	WP_014116861.1	WP_014117430.1
GCF_009796305.1	55583	Dehalobacter restrictus	WP_015043953.1	WP_019225210.1	WP_015043942.1	WP_015043941.1	WP_015043930.1	WP_019225213.1	WP_019225206.1	WP_019224915.1	WP_019225205.1	WP_015043954.1	WP_015043913.1	WP_015043932.1	WP_015043924.1	WP_019225212.1	WP_019225219.1	WP_019225214.1	WP_119774285.1	WP_015044027.1	WP_019226555.1	WP_019225211.1	WP_015043940.1	WP_015043931.1	WP_015044630.1	WP_019225004.1	WP_081580541.1	WP_158208255.1	WP_015044137.1	WP_015043936.1	WP_019225217.1	WP_015043925.1	WP_015044998.1	WP_015043946.1	WP_015043928.1	WP_015043912.1	WP_015043943.1	WP_015043918.1	WP_015043947.1	WP_015043919.1	WP_015043929.1	WP_015044114.1	WP_015044187.1	WP_034361888.1	WP_015044996.1	WP_015043938.1	WP_015044591.1
GCF_002224645.1	51515	Dehalobacterium formicoaceticum	WP_089609458.1	WP_089609471.1	WP_089609468.1	WP_089609469.1	WP_089609480.1	WP_089609483.1	WP_089609460.1	WP_089609185.1	WP_089609459.1	WP_089609457.1	WP_157677346.1	WP_089609478.1	WP_089609487.1	WP_089609475.1	WP_089609498.1	WP_089609484.1	WP_089611638.1	WP_089611520.1	WP_089608685.1	WP_089609473.1	WP_089609470.1	WP_157677535.1	WP_089608684.1	WP_089609277.1	WP_089609102.1	WP_089612627.1	WP_089610227.1	WP_089609474.1	WP_089609496.1	WP_089609485.1	WP_089609180.1	WP_089609465.1	WP_089609482.1	WP_089609504.1	WP_089609467.1	WP_089609495.1	WP_089609464.1	WP_089609494.1	WP_089609481.1	WP_157677463.1	WP_089609711.1	WP_089609477.1	WP_089609182.1	WP_089609472.1	WP_089608565.1
GCF_000233715.2	767817	Desulfallas gibsoniae DSM 7213	WP_006522883.1	WP_006522868.1	WP_006522871.1	WP_006522870.1	WP_006522859.1	WP_006522856.1	WP_006522881.1	WP_006522192.1	WP_006522882.1	WP_006522884.1	WP_006522838.1	WP_006522861.1	WP_006522852.1	WP_006522864.1	WP_006522843.1	WP_006522855.1	WP_006521875.1	WP_006522390.1	WP_006523297.1	WP_006522866.1	WP_006522869.1	WP_006522860.1	WP_006523296.1	WP_006522307.1	WP_015617888.1	WP_006521676.1	WP_006522455.1	WP_006522865.1	WP_006522845.1	WP_006522854.1	WP_006522188.1	WP_006522875.1	WP_006522857.1	WP_006522837.1	WP_006522872.1	WP_006522846.1	WP_006522876.1	WP_006522847.1	WP_006522858.1	WP_006522479.1	WP_006521881.1	WP_006522862.1	WP_006522190.1	WP_006522867.1	WP_006522628.1
GCF_000243155.2	756499	Desulfitobacterium dehalogenans ATCC 51507	WP_014792374.1	WP_014792387.1	WP_014792384.1	WP_014792385.1	WP_014792396.1	WP_014792398.1	WP_014792376.1	WP_014795956.1	WP_014792375.1	WP_014792373.1	WP_014792535.1	WP_014792394.1	WP_014792402.1	WP_014792391.1	WP_014792411.1	WP_014792399.1	WP_014795011.1	WP_014792172.1	WP_014795457.1	WP_014792389.1	WP_014792386.1	WP_014792395.1	WP_014795455.1	WP_014795878.1	WP_014792002.1	WP_014794615.1	WP_014794881.1	WP_014792390.1	WP_014792409.1	WP_014792400.1	WP_014795961.1	WP_014792380.1	WP_014792397.1	WP_014792536.1	WP_005810163.1	WP_014792408.1	WP_011459097.1	WP_014792407.1	WP_011459104.1	WP_014794852.1	WP_014795016.1	WP_014792393.1	WP_014795959.1	WP_014792388.1	WP_005816464.1
GCF_000243135.2	871963	Desulfitobacterium dichloroeliminans LMG P-21439	WP_015260974.1	WP_015260988.1	WP_015260985.1	WP_015260986.1	WP_015260997.1	WP_015261000.1	WP_015260976.1	WP_015263847.1	WP_015260975.1	WP_015260973.1	WP_015261080.1	WP_015260995.1	WP_015261004.1	WP_015260992.1	WP_015261013.1	WP_015261001.1	WP_015263031.1	WP_015260742.1	WP_015263401.1	WP_015260990.1	WP_015260987.1	WP_015260996.1	WP_015263399.1	WP_015263800.1	WP_015260586.1	WP_015262738.1	WP_015262984.1	WP_015260991.1	WP_015261011.1	WP_015261002.1	WP_015263852.1	WP_015260981.1	WP_015260999.1	WP_015261081.1	WP_015260984.1	WP_015261010.1	WP_015260980.1	WP_015261009.1	WP_015260998.1	WP_015262962.1	WP_015263036.1	WP_015260994.1	WP_015263850.1	WP_015260989.1	WP_015263372.1
GCF_000021925.1	272564	Desulfitobacterium hafniense DCB-2	WP_005810196.1	WP_015942756.1	WP_015942753.1	WP_015942754.1	WP_005810141.1	WP_005810135.1	WP_011459089.1	WP_005815187.1	WP_005810195.1	WP_005810197.1	WP_015942984.1	WP_005810144.1	WP_015942765.1	WP_015942760.1	WP_011459109.1	WP_015942763.1	WP_005813207.1	WP_005808209.1	WP_011460896.1	WP_015942758.1	WP_015942755.1	WP_015942762.1	WP_005816541.1	WP_011462249.1	WP_011462335.1	WP_015944583.1	WP_011460417.1	WP_015942759.1	WP_015942768.1	WP_015942764.1	WP_011462318.1	WP_015942751.1	WP_011459105.1	WP_005814701.1	WP_005810163.1	WP_005810114.1	WP_011459097.1	WP_005810116.1	WP_011459104.1	WP_005808855.1	WP_005813195.1	WP_005810146.1	WP_011462317.1	WP_015942757.1	WP_005816464.1
GCF_000231405.2	871968	Desulfitobacterium metallireducens DSM 15288	WP_006716325.1	WP_006716339.1	WP_006716336.1	WP_006716337.1	WP_006716348.1	WP_006716351.1	WP_006716327.1	WP_006716729.1	WP_006716326.1	WP_006716324.1	WP_006716382.1	WP_006716346.1	WP_006716355.1	WP_006716343.1	WP_006716365.1	WP_006716352.1	WP_006718154.1	WP_006718931.1	WP_006715841.1	WP_006716341.1	WP_006716338.1	WP_006716347.1	WP_006715843.1	WP_006716791.1	WP_025248573.1	WP_006716192.1	WP_006718239.1	WP_006716342.1	WP_006716363.1	WP_006716353.1	WP_006717752.1	WP_006716332.1	WP_006716350.1	WP_006716383.1	WP_006716335.1	WP_006716362.1	WP_025248599.1	WP_006716361.1	WP_006716349.1	WP_006718889.1	WP_006718143.1	WP_006716345.1	WP_006717755.1	WP_006716340.1	WP_006715885.1
GCF_000024205.1	485916	Desulfofarcimen acetoxidans DSM 771	WP_015755949.1	WP_015755963.1	WP_015755960.1	WP_015755961.1	WP_015755972.1	WP_015755975.1	WP_015755951.1	WP_015759683.1	WP_015755950.1	WP_015755948.1	WP_042316476.1	WP_015755970.1	WP_015755979.1	WP_015755967.1	WP_015755989.1	WP_015755976.1	WP_157863069.1	WP_015757910.1	WP_015758736.1	WP_015755965.1	WP_087943722.1	WP_015755971.1	WP_015758735.1	WP_042315177.1	WP_015759702.1	WP_015757635.1	WP_042317343.1	WP_015755966.1	WP_015755987.1	WP_015755977.1	WP_015759687.1	WP_015755956.1	WP_015755974.1	WP_015755995.1	WP_015755959.1	WP_015755986.1	WP_015755955.1	WP_015755985.1	WP_015755973.1	WP_015758615.1	WP_015756796.1	WP_015755969.1	WP_015759685.1	WP_015755964.1	WP_015758647.1
GCF_000255115.2	646529	Desulfosporosinus acidiphilus SJ4	WP_014825558.1	WP_014825572.1	WP_014825569.1	WP_014825570.1	WP_014825581.1	WP_014825584.1	WP_014825560.1	WP_014829499.1	WP_014825559.1	WP_014825557.1	WP_014825602.1	WP_014825579.1	WP_014825588.1	WP_014825576.1	WP_014825598.1	WP_014825585.1	WP_014828505.1	WP_014825250.1	WP_014829082.1	WP_014825574.1	WP_014825571.1	WP_049804023.1	WP_014829080.1	WP_014829461.1	WP_007777819.1	WP_014826814.1	WP_041276589.1	WP_014825575.1	WP_014825596.1	WP_014825586.1	WP_014829504.1	WP_014825565.1	WP_014825583.1	WP_014825603.1	WP_014825568.1	WP_014825595.1	WP_014825564.1	WP_014825594.1	WP_014825582.1	WP_014828408.1	WP_014828510.1	WP_014825578.1	WP_014829502.1	WP_014825573.1	WP_014828857.1
GCF_000231385.2	768704	Desulfosporosinus meridiei DSM 13257	WP_014901224.1	WP_014901237.1	WP_014901234.1	WP_014901235.1	WP_014901246.1	WP_014901248.1	WP_014901226.1	WP_014905333.1	WP_014901225.1	WP_014901223.1	WP_014901261.1	WP_014901244.1	WP_014901252.1	WP_014901241.1	WP_014901259.1	WP_014901249.1	WP_014904473.1	WP_014901139.1	WP_014904805.1	WP_014901239.1	WP_014901236.1	WP_128751384.1	WP_014904803.1	WP_014905285.1	WP_007777819.1	WP_014902061.1	WP_014904437.1	WP_014901240.1	WP_014901257.1	WP_014901250.1	WP_014905338.1	WP_014901231.1	WP_014901247.1	WP_014901262.1	WP_007778414.1	WP_007778485.1	WP_014901230.1	WP_014901256.1	WP_014182804.1	WP_014904408.1	WP_014904478.1	WP_014901243.1	WP_014905336.1	WP_014901238.1	WP_014904736.1
GCF_000235605.1	768706	Desulfosporosinus orientis DSM 765	WP_014182781.1	WP_014182795.1	WP_014182792.1	WP_014182793.1	WP_014182803.1	WP_014182806.1	WP_014182783.1	WP_014187771.1	WP_014182782.1	WP_014182780.1	WP_014182820.1	WP_014182801.1	WP_014182810.1	WP_014182799.1	WP_014182818.1	WP_014182807.1	WP_014186896.1	WP_014182701.1	WP_014187265.1	WP_014182797.1	WP_014182794.1	WP_085929344.1	WP_014187263.1	WP_014187716.1	WP_007777819.1	WP_014183646.1	WP_014186859.1	WP_014182798.1	WP_014182816.1	WP_014182808.1	WP_014187775.1	WP_014182788.1	WP_014182805.1	WP_014182821.1	WP_014182791.1	WP_014182815.1	WP_014182787.1	WP_014182814.1	WP_014182804.1	WP_014186830.1	WP_014186901.1	WP_014182800.1	WP_014187773.1	WP_014182796.1	WP_014187199.1
GCF_002005145.1	1833852	Desulfotomaculum ferrireducens	WP_077712914.1	WP_077712927.1	WP_077712924.1	WP_077712925.1	WP_077712936.1	WP_077712939.1	WP_077712916.1	WP_077712700.1	WP_077712915.1	WP_077712913.1	WP_077712956.1	WP_077712934.1	WP_077712943.1	WP_077712931.1	WP_077712951.1	WP_077712940.1	WP_077714494.1	WP_077713989.1	WP_077714992.1	WP_077712929.1	WP_077712926.1	WP_077712935.1	WP_077714991.1	WP_077715424.1	WP_077712723.1	WP_077713547.1	WP_077714429.1	WP_077712930.1	WP_077712949.1	WP_077712941.1	WP_077712706.1	WP_077712921.1	WP_077712938.1	WP_077712957.1	WP_011876603.1	WP_077712948.1	WP_077712920.1	WP_077712947.1	WP_077712937.1	WP_077714399.1	WP_077714499.1	WP_077712933.1	WP_077712704.1	WP_077712928.1	WP_077714949.1
GCF_000016165.1	349161	Desulfotomaculum reducens MI-1	WP_011876594.1	WP_011876607.1	WP_011876604.1	WP_011876605.1	WP_011876616.1	WP_011876619.1	WP_011876596.1	WP_011879588.1	WP_041274366.1	WP_011876593.1	WP_011876643.1	WP_011876614.1	WP_011876623.1	WP_011876611.1	WP_011876631.1	WP_011876620.1	WP_011878373.1	WP_011877959.1	WP_041274625.1	WP_011876609.1	WP_011876606.1	WP_011876615.1	WP_011878842.1	WP_011879462.1	WP_011879613.1	WP_011877514.1	WP_011878306.1	WP_011876610.1	WP_011876629.1	WP_011876621.1	WP_011879593.1	WP_011876601.1	WP_011876618.1	WP_011876644.1	WP_011876603.1	WP_011876628.1	WP_011876600.1	WP_011876627.1	WP_011876617.1	WP_011878280.1	WP_011878378.1	WP_041274368.1	WP_011879591.1	WP_011876608.1	WP_011878798.1
GCF_000215085.1	696281	Desulfotomaculum ruminis DSM 2154	WP_013840361.1	WP_013840374.1	WP_013840371.1	WP_013840372.1	WP_013840383.1	WP_013840386.1	WP_013840363.1	WP_013843823.1	WP_013840362.1	WP_013840360.1	WP_013840410.1	WP_013840381.1	WP_013840390.1	WP_013840378.1	WP_013840399.1	WP_013840387.1	WP_013841831.1	WP_013842461.1	WP_013841078.1	WP_013840376.1	WP_013840373.1	WP_013840382.1	WP_013841079.1	WP_013843653.1	WP_013843848.1	WP_013842915.1	WP_013841894.1	WP_013840377.1	WP_013840397.1	WP_013840388.1	WP_013843827.1	WP_013840368.1	WP_013840385.1	WP_013840411.1	WP_013840370.1	WP_013840396.1	WP_013840367.1	WP_013840395.1	WP_013840384.1	WP_013841928.1	WP_013841826.1	WP_013840380.1	WP_013843825.1	WP_013840375.1	WP_013841189.1
GCF_000190635.1	645991	Syntrophobotulus glycolicus DSM 8271	WP_013623618.1	WP_013623632.1	WP_013623629.1	WP_013623630.1	WP_013623641.1	WP_013623644.1	WP_013623620.1	WP_013626334.1	WP_013623619.1	WP_013623617.1	WP_013623659.1	WP_013623639.1	WP_013623647.1	WP_013623636.1	WP_013623657.1	WP_013623645.1	WP_013625453.1	WP_013623489.1	WP_013625611.1	WP_013623634.1	WP_013623631.1	WP_013623640.1	WP_013625610.1	WP_013626279.1	WP_013626357.1	WP_013624857.1	WP_041445364.1	WP_013623635.1	WP_013623655.1	WP_013623646.1	WP_013626339.1	WP_013623625.1	WP_013623643.1	WP_013623660.1	WP_013623628.1	WP_013623654.1	WP_013623624.1	WP_013623653.1	WP_013623642.1	WP_013625400.1	WP_013625458.1	WP_013623638.1	WP_013626337.1	WP_013623633.1	WP_013625580.1
GCF_008151785.1	89152	[Clostridium] hiranonis	WP_006440486.1	WP_006440499.1	WP_006440496.1	WP_006440497.1	WP_006440508.1	WP_006440512.1	WP_006440488.1	WP_006440975.1	WP_006440487.1	WP_006440485.1	WP_006440531.1	WP_006440506.1	WP_006440517.1	WP_040410589.1	WP_006440526.1	WP_040410591.1	WP_040410422.1	WP_006440756.1	WP_006440834.1	WP_006440501.1	WP_006440498.1	WP_006440507.1	WP_040410667.1	WP_040410747.1	WP_006440948.1	WP_006439061.1	WP_040410441.1	WP_006440502.1	WP_006440524.1	WP_006440515.1	WP_006440970.1	WP_006440492.1	WP_006440511.1	WP_040410595.1	WP_006440495.1	WP_006440523.1	WP_040410588.1	WP_040410593.1	WP_006440509.1	WP_040410435.1	WP_040410420.1	WP_040410590.1	WP_040410706.1	WP_006440500.1	WP_002844447.1
GCF_000196455.1	1511	Acetoanaerobium sticklandii	WP_013362426.1	WP_013362407.1	WP_013362410.1	WP_013362409.1	WP_013362398.1	WP_013362395.1	WP_013362424.1	WP_013362771.1	WP_013362425.1	WP_013362427.1	WP_013362374.1	WP_013362400.1	WP_013362391.1	WP_013362403.1	WP_013362381.1	WP_013362394.1	WP_013361788.1	WP_013361344.1	WP_013361587.1	WP_013362405.1	WP_162091649.1	WP_013362399.1	WP_013361585.1	WP_013362348.1	WP_013362796.1	WP_013361678.1	WP_013361918.1	WP_013362404.1	WP_013362383.1	WP_013362393.1	WP_013362777.1	WP_013362420.1	WP_013362396.1	WP_013362373.1	WP_013362411.1	WP_013362384.1	WP_013362421.1	WP_013362385.1	WP_013362397.1	WP_013361898.1	WP_013361792.1	WP_013362401.1	WP_013362775.1	WP_013362406.1	WP_005367905.1
GCF_002007885.1	1496	Clostridioides difficile	WP_003421188.1	WP_003421168.1	WP_003421173.1	WP_009887887.1	WP_003435673.1	WP_003435668.1	WP_003421186.1	WP_003429267.1	WP_003421187.1	WP_003421189.1	WP_003435651.1	WP_003421155.1	WP_003421135.1	WP_003421160.1	WP_003421117.1	WP_003421141.1	WP_003419350.1	WP_003429730.1	WP_003419082.1	WP_009887891.1	WP_003435681.1	WP_003427723.1	WP_003419086.1	WP_003421397.1	WP_003420485.1	WP_003437106.1	WP_003424537.1	WP_003421163.1	WP_003421121.1	WP_003421138.1	WP_003420522.1	WP_003421180.1	WP_003421148.1	WP_003421105.1	WP_003421175.1	WP_003421122.1	WP_003436176.1	WP_003421125.1	WP_003421149.1	WP_003419491.1	WP_003419338.1	WP_003421156.1	WP_003420527.1	WP_003421166.1	WP_003416618.1
GCF_000163895.2	546269	Filifactor alocis ATCC 35896	WP_014262846.1	WP_014262837.1	WP_014262840.1	WP_014262839.1	WP_014262828.1	WP_014262825.1	WP_014262844.1	WP_014262316.1	WP_014262845.1	WP_014262847.1	WP_014262208.1	WP_014262830.1	WP_014262821.1	WP_014262833.1	WP_014262811.1	WP_014262824.1	WP_014262389.1	WP_014262745.1	WP_014261878.1	WP_014262835.1	WP_014262838.1	WP_014262829.1	WP_014261880.1	WP_014262432.1	WP_041250873.1	WP_169308506.1	WP_014261972.1	WP_014262834.1	WP_041250859.1	WP_014262823.1	WP_014263204.1	WP_014262275.1	WP_014262826.1	WP_014262207.1	WP_014262841.1	WP_014262813.1	WP_014262276.1	WP_014262814.1	WP_014262827.1	WP_014261974.1	WP_014262807.1	WP_014262831.1	WP_014263206.1	WP_014262836.1	WP_014261932.1
GCF_002865995.1	1505	Paeniclostridium sordellii	WP_021127527.1	WP_021127551.1	WP_021127549.1	WP_054631953.1	WP_021122018.1	WP_021127556.1	WP_021121986.1	WP_021127412.1	WP_021127528.1	WP_021121982.1	WP_021122048.1	WP_021122016.1	WP_021122024.1	WP_021127553.1	WP_021122040.1	WP_021122022.1	WP_021122803.1	WP_021122342.1	WP_021124988.1	WP_021122010.1	WP_021122006.1	WP_038293262.1	WP_021124986.1	WP_025161269.1	WP_021127392.1	WP_101508148.1	WP_021124645.1	WP_021127552.1	WP_021127563.1	WP_021122023.1	WP_021127039.1	WP_054631757.1	WP_021122019.1	WP_021127569.1	WP_021122002.1	WP_021127562.1	WP_021121997.1	WP_021122034.1	WP_021127555.1	WP_021125223.1	WP_021122808.1	WP_021122015.1	WP_021127409.1	WP_021122009.1	WP_021125460.1
GCF_000597865.1	1286171	Peptoclostridium acidaminophilum DSM 3953	WP_025434524.1	WP_025434537.1	WP_084480864.1	WP_025434535.1	WP_025434546.1	WP_025434549.1	WP_025434526.1	WP_025436407.1	WP_025434525.1	WP_025434523.1	WP_025434569.1	WP_025434544.1	WP_025434553.1	WP_025434541.1	WP_025434564.1	WP_025434550.1	WP_038601869.1	WP_025435206.1	WP_025435461.1	WP_025434539.1	WP_025434536.1	WP_025434545.1	WP_096325238.1	WP_025434712.1	WP_025436427.1	WP_038602677.1	WP_025435616.1	WP_025434540.1	WP_025434562.1	WP_025434551.1	WP_025436412.1	WP_025434531.1	WP_025434548.1	WP_025434570.1	WP_025434533.1	WP_025434561.1	WP_025434530.1	WP_025434560.1	WP_025434547.1	WP_025435597.1	NA	WP_025434543.1	WP_025436410.1	WP_025434538.1	WP_025435715.1
GCF_003020045.1	663278	Ethanoligenens harbinense YUAN-3	WP_013485941.1	WP_013484336.1	WP_013484333.1	WP_013484334.1	WP_013484345.1	WP_013484348.1	WP_013485943.1	WP_013486145.1	WP_013485942.1	WP_013485940.1	WP_013486437.1	WP_013484343.1	WP_013484352.1	WP_013484340.1	WP_013484363.1	WP_013484349.1	WP_013484407.1	WP_013484277.1	WP_013485538.1	WP_013484338.1	WP_013484335.1	WP_013484344.1	WP_041687419.1	WP_013484967.1	WP_013486635.1	WP_013485350.1	WP_013485515.1	WP_013484339.1	WP_013484361.1	WP_049776521.1	WP_013486350.1	WP_013484986.1	WP_013484347.1	WP_013486436.1	WP_013484332.1	WP_013484360.1	WP_013484985.1	WP_013484359.1	WP_013484346.1	WP_013485529.1	WP_013485934.1	WP_013484342.1	WP_013486352.1	WP_013484337.1	WP_013484190.1
GCF_003312465.1	853	Faecalibacterium prausnitzii	WP_005920494.1	WP_113620709.1	WP_005921887.1	WP_005921886.1	WP_005921869.1	WP_005921858.1	WP_015537535.1	WP_113621137.1	WP_005920492.1	WP_005920496.1	WP_005921094.1	WP_005921875.1	WP_005921848.1	WP_005921880.1	WP_005921819.1	WP_005921856.1	WP_015538550.1	WP_113621393.1	WP_015537858.1	WP_097785327.1	WP_005921885.1	WP_005921872.1	WP_005923362.1	WP_005926533.1	WP_005924258.1	WP_113621476.1	WP_015538473.1	WP_005921881.1	WP_005921823.1	WP_005921854.1	WP_005923879.1	WP_005926179.1	WP_005921861.1	WP_005921092.1	WP_005921888.1	WP_005921825.1	WP_005926182.1	WP_005921827.1	WP_005921866.1	WP_005925047.1	WP_005920373.1	WP_005921877.1	WP_005923875.1	WP_005921883.1	WP_005928271.1
GCF_010508875.1	292800	Flavonifractor plautii	WP_007489096.1	WP_007494657.1	WP_007494663.1	WP_007494661.1	WP_007494640.1	WP_009258086.1	WP_007489093.1	WP_007488943.1	WP_007489094.1	WP_007489097.1	WP_007494823.1	WP_007494644.1	WP_007494628.1	WP_007494650.1	WP_007494602.1	WP_007494634.1	WP_007488735.1	WP_007488952.1	WP_007490927.1	WP_007494654.1	WP_007494659.1	WP_007494642.1	WP_007490923.1	WP_007489589.1	WP_006570963.1	WP_007488771.1	WP_039997998.1	WP_007494652.1	WP_007494606.1	WP_007494632.1	WP_007490767.1	WP_007495841.1	WP_007494638.1	WP_007494821.1	WP_006573401.1	WP_007494608.1	WP_007495843.1	WP_007494610.1	WP_006573415.1	WP_007490122.1	WP_007489428.1	WP_007494646.1	WP_007490771.1	WP_007494656.1	WP_009259223.1
GCF_000179635.2	697329	Ruminococcus albus 7 = DSM 20455	WP_013499178.1	WP_013496803.1	WP_013496800.1	WP_013496801.1	WP_013496809.1	WP_013496811.1	WP_013496830.1	WP_013498310.1	WP_013496829.1	WP_013499179.1	WP_013499106.1	WP_002847897.1	WP_013496814.1	WP_013496806.1	WP_013496823.1	WP_002847813.1	WP_013483734.1	WP_013499646.1	WP_013498947.1	WP_013496804.1	WP_013496802.1	WP_013496808.1	WP_013498949.1	WP_013498176.1	WP_024858169.1	WP_154662857.1	WP_013498324.1	WP_013496805.1	WP_013496821.1	WP_013496812.1	NA	WP_002853108.1	WP_013496810.1	WP_013499107.1	WP_013496799.1	WP_002847929.1	WP_013499489.1	WP_013496820.1	WP_002847856.1	WP_013499264.1	WP_013497166.1	WP_013496807.1	WP_013499091.1	WP_002847829.1	WP_002847085.1
GCF_000723465.1	1160721	Ruminococcus bicirculans	WP_022287003.1	WP_022286995.1	WP_022286998.1	WP_038672642.1	WP_022286986.1	WP_022286983.1	WP_022288201.1	WP_022287818.1	WP_022288200.1	WP_022287004.1	WP_022287500.1	WP_022286988.1	WP_038672635.1	WP_022286991.1	WP_022286968.1	WP_022286982.1	WP_022286692.1	WP_022286868.1	WP_022288731.1	WP_022286993.1	WP_038672640.1	WP_022286987.1	WP_022288733.1	WP_022288282.1	WP_022287187.1	WP_022287303.1	WP_038671579.1	WP_022286992.1	WP_022286970.1	WP_038672637.1	NA	WP_022288663.1	WP_022286984.1	WP_041337331.1	WP_022286999.1	WP_022286971.1	WP_022288664.1	WP_022286972.1	WP_022286985.1	WP_022286742.1	WP_022286623.1	WP_022286989.1	WP_022287519.1	WP_022286994.1	WP_002847085.1
GCF_000009905.1	292459	Symbiobacterium thermophilum IAM 14863	WP_011197204.1	WP_011197187.1	WP_011197190.1	WP_011197189.1	WP_011197178.1	WP_011197175.1	WP_011197201.1	WP_043714423.1	WP_011197202.1	WP_011197205.1	WP_011197156.1	WP_011197180.1	WP_011197171.1	WP_011197183.1	WP_011197161.1	WP_011197174.1	WP_011195601.1	WP_011195225.1	WP_011194563.1	WP_011197185.1	WP_011197188.1	WP_011197179.1	WP_011194565.1	WP_043712917.1	WP_043714428.1	WP_158506875.1	WP_011195621.1	WP_011197184.1	WP_011197163.1	WP_011197173.1	WP_011197432.1	WP_011197194.1	WP_011197176.1	WP_043714318.1	WP_011197191.1	WP_011197164.1	WP_011197195.1	WP_011197165.1	WP_011197177.1	WP_011195658.1	WP_011195596.1	WP_011197181.1	WP_011197430.1	WP_011197186.1	WP_011194648.1
GCF_000014725.1	335541	Syntrophomonas wolfei subsp. wolfei str. Goettingen G311	WP_041427593.1	WP_011641705.1	WP_041428088.1	WP_011641707.1	WP_011641696.1	WP_011641693.1	WP_011641718.1	WP_011641903.1	WP_011641719.1	WP_011641721.1	WP_011641673.1	WP_011641698.1	WP_011641689.1	WP_011641701.1	WP_011641678.1	WP_011641692.1	WP_011640894.1	WP_011640506.1	WP_011641012.1	WP_011641703.1	WP_011641706.1	WP_011641697.1	WP_011641010.1	WP_011641772.1	WP_011641943.1	WP_011640751.1	WP_041427783.1	WP_011641702.1	WP_011641680.1	WP_011641691.1	WP_011641908.1	WP_011641712.1	WP_011641694.1	WP_011641672.1	WP_011641709.1	WP_011641681.1	WP_011641713.1	WP_011641682.1	WP_011641695.1	WP_011640326.1	WP_011640899.1	WP_011641699.1	WP_011641906.1	WP_011641704.1	WP_011640975.1
GCF_000092405.1	643648	Syntrophothermus lipocalidus DSM 12680	WP_013176392.1	WP_013176377.1	WP_041433692.1	WP_013176379.1	WP_013176368.1	WP_013176365.1	WP_013176390.1	WP_013176484.1	WP_013176391.1	WP_013176393.1	WP_041433690.1	WP_013176370.1	WP_013176361.1	WP_013176373.1	WP_013176350.1	WP_013176364.1	WP_083762060.1	WP_013175660.1	WP_013174887.1	WP_013176375.1	WP_013176378.1	WP_013176369.1	WP_013174889.1	WP_013176444.1	WP_013176523.1	WP_148216542.1	WP_013175167.1	WP_013176374.1	WP_013176352.1	WP_013176363.1	WP_013176487.1	WP_013176384.1	WP_013176366.1	WP_013176344.1	WP_013176381.1	WP_013176353.1	WP_013176385.1	WP_013176354.1	WP_013176367.1	WP_013175189.1	WP_013175089.1	WP_013176371.1	WP_013176485.1	WP_013176376.1	WP_013175805.1
GCF_900312975.1	2086584	Massilistercora timonensis	WP_106789028.1	WP_106789792.1	WP_106789789.1	WP_106789790.1	WP_106789800.1	WP_106789803.1	WP_106789026.1	WP_106789200.1	WP_106789027.1	WP_106789029.1	WP_106788808.1	WP_106789798.1	WP_106789807.1	WP_106789795.1	WP_106789815.1	WP_106789804.1	WP_106788364.1	WP_106788101.1	WP_106788153.1	WP_106789793.1	NA	WP_106789799.1	WP_106788155.1	WP_106788836.1	WP_106789367.1	WP_106788313.1	WP_157949537.1	WP_106789794.1	WP_106789813.1	WP_106789805.1	WP_106789214.1	WP_106790524.1	WP_106789802.1	WP_106790504.1	WP_087163498.1	WP_033124796.1	WP_106789189.1	WP_106789812.1	WP_106789801.1	WP_106788478.1	WP_106788370.1	WP_106789797.1	WP_106789212.1	WP_022318972.1	WP_004054229.1
GCF_900538275.1	2173034	Petrocella atlantisensis	WP_125137678.1	WP_125137692.1	WP_125137689.1	WP_125137690.1	WP_125137701.1	WP_125137704.1	WP_125137680.1	WP_125137079.1	WP_125137679.1	WP_125137677.1	WP_125137724.1	WP_125137699.1	WP_125137708.1	WP_125137696.1	WP_125137718.1	WP_125137705.1	WP_125135493.1	WP_125136194.1	WP_125135588.1	WP_125137694.1	WP_125137691.1	WP_125137700.1	WP_125135586.1	WP_125136295.1	WP_125137006.1	WP_125138370.1	WP_125138378.1	WP_125137695.1	WP_125137716.1	WP_125137706.1	WP_125137075.1	WP_125137685.1	WP_125137703.1	WP_125137725.1	WP_125137688.1	WP_125137715.1	WP_125137684.1	WP_125137714.1	WP_125137702.1	WP_125138360.1	WP_125135490.1	WP_125137698.1	WP_125137077.1	WP_125137693.1	WP_125135675.1
GCF_000166415.1	656519	Halanaerobium hydrogeniformans	WP_013406420.1	WP_013406407.1	WP_013406410.1	WP_013406409.1	WP_013406398.1	WP_013406395.1	WP_013406418.1	WP_013406831.1	WP_013406419.1	WP_041595823.1	WP_013406377.1	WP_013406400.1	WP_013406392.1	WP_013406403.1	WP_013406382.1	WP_013406394.1	WP_013405871.1	WP_013405978.1	WP_013405652.1	WP_013406405.1	WP_013406408.1	WP_013406399.1	WP_013405653.1	WP_013404968.1	NA	WP_013406046.1	WP_013405852.1	WP_013406404.1	WP_013406384.1	WP_013406393.1	WP_013406835.1	WP_013406414.1	WP_013406396.1	WP_013406376.1	WP_013406411.1	WP_013406385.1	WP_005488205.1	WP_013406386.1	WP_013406397.1	WP_013405832.1	WP_013405876.1	WP_013406401.1	WP_013406833.1	WP_013406406.1	NA
GCF_000165465.1	572479	Halanaerobium praevalens DSM 2228	WP_014553840.1	WP_014553827.1	WP_014553830.1	WP_014553829.1	WP_014553819.1	WP_014553816.1	WP_014553838.1	WP_014554226.1	WP_014553839.1	WP_014553841.1	WP_014553800.1	WP_014553821.1	WP_014553813.1	WP_005487011.1	WP_014553805.1	WP_014553815.1	WP_014553110.1	WP_014553003.1	WP_014553389.1	WP_014553825.1	WP_014553828.1	WP_014553820.1	WP_014553388.1	WP_014554118.1	NA	WP_014552971.1	WP_014553129.1	WP_014553824.1	WP_014553807.1	WP_014553814.1	WP_014554230.1	WP_014553833.1	WP_014553817.1	WP_014553799.1	WP_014553831.1	WP_014553808.1	WP_014553834.1	WP_014553809.1	WP_014553818.1	WP_014553150.1	WP_014553105.1	WP_014553822.1	WP_014554228.1	WP_014553826.1	NA
GCF_000020485.1	373903	Halothermothrix orenii H 168	WP_012635066.1	WP_012635079.1	WP_012635076.1	WP_012635077.1	WP_012635088.1	WP_012635091.1	WP_012635068.1	WP_015924045.1	WP_012635067.1	WP_012635065.1	WP_012635110.1	WP_012635086.1	WP_012635094.1	WP_012635083.1	WP_012635105.1	WP_041605721.1	WP_041605849.1	WP_012635506.1	WP_041605965.1	WP_012635081.1	WP_012635078.1	WP_012635087.1	WP_012636343.1	WP_015923519.1	NA	WP_050748605.1	WP_012635710.1	WP_012635082.1	WP_012635103.1	WP_012635093.1	WP_015924049.1	WP_012635073.1	WP_012635090.1	WP_012635111.1	WP_012635075.1	WP_012635102.1	WP_012635072.1	WP_012635101.1	WP_012635089.1	WP_012635734.1	WP_012635675.1	WP_012635085.1	WP_015924047.1	WP_012635080.1	NA
GCF_000144695.1	574087	Acetohalobium arabaticum DSM 5501	WP_148217722.1	WP_013277162.1	WP_013277159.1	WP_013277160.1	WP_013277171.1	WP_013277174.1	WP_013277152.1	WP_013279249.1	WP_013277151.1	WP_013277149.1	WP_013277192.1	WP_013277169.1	WP_013277177.1	WP_013277166.1	WP_013277187.1	WP_013277175.1	WP_013278613.1	WP_013277383.1	WP_013277557.1	WP_013277164.1	WP_013277161.1	WP_013277170.1	WP_013277559.1	WP_013279164.1	NA	WP_013278009.1	WP_013278563.1	WP_013277165.1	WP_013277185.1	WP_041667418.1	WP_013279254.1	WP_013277156.1	WP_013277173.1	WP_013277193.1	WP_013277158.1	WP_013277184.1	WP_013277155.1	WP_013277183.1	WP_013277172.1	WP_013278543.1	WP_013278618.1	WP_013277168.1	WP_013279252.1	WP_013277163.1	NA
GCF_000328625.1	748449	Halobacteroides halobius DSM 5150	WP_156801244.1	WP_015325931.1	WP_015325928.1	WP_015325929.1	WP_015325940.1	WP_015325943.1	WP_015325921.1	WP_015328188.1	WP_015325920.1	WP_015325918.1	WP_015325960.1	WP_015325938.1	WP_015325946.1	WP_015325935.1	WP_015325955.1	WP_015325944.1	WP_015326330.1	WP_015327693.1	WP_015327599.1	WP_015325933.1	WP_015325930.1	WP_015325939.1	WP_041608218.1	WP_015328068.1	NA	WP_041607669.1	WP_015326384.1	WP_015325934.1	WP_015325953.1	WP_015325945.1	WP_015328193.1	WP_015325925.1	WP_015325942.1	WP_015325961.1	WP_015325927.1	WP_015325952.1	WP_015325924.1	WP_015325951.1	WP_015325941.1	WP_015326406.1	WP_015326325.1	WP_015325937.1	WP_015328191.1	WP_015325932.1	NA
GCF_003991135.1	1323375	Anoxybacter fermentans	WP_127018076.1	WP_127018089.1	WP_127018086.1	WP_127018087.1	WP_127018097.1	WP_127018100.1	WP_127018078.1	WP_127017624.1	WP_127018077.1	WP_127018075.1	WP_127018118.1	WP_127018096.1	WP_127018103.1	WP_127018093.1	WP_127018113.1	WP_164731149.1	WP_127015684.1	WP_127017021.1	WP_127016604.1	WP_127018091.1	WP_127018088.1	WP_127018311.1	WP_127016602.1	WP_127017366.1	NA	WP_127016086.1	WP_127015704.1	WP_127018092.1	WP_127018111.1	WP_127018102.1	WP_127017629.1	WP_127018083.1	WP_127018099.1	WP_127018119.1	WP_127018085.1	WP_127018312.1	WP_127018082.1	WP_127018110.1	WP_127018098.1	WP_127015735.1	WP_127015680.1	WP_127018095.1	WP_127017627.1	WP_127018090.1	WP_127016501.1
GCF_000020005.1	457570	Natranaerobius thermophilus JW/NM-WN-LF	WP_012446672.1	WP_041366783.1	WP_012446682.1	WP_012446683.1	WP_012446694.1	WP_012446697.1	WP_012446674.1	WP_012449289.1	WP_012446673.1	WP_012446671.1	WP_012446717.1	WP_012446692.1	WP_012446701.1	WP_012446689.1	WP_012446712.1	WP_012446698.1	WP_012447831.1	WP_012448259.1	WP_012447010.1	WP_012446687.1	WP_012446684.1	WP_012446693.1	WP_012447012.1	WP_012449253.1	WP_012449313.1	WP_012448080.1	WP_012447884.1	WP_012446688.1	WP_012446710.1	WP_012446699.1	WP_012449294.1	WP_012446679.1	WP_012446696.1	WP_041366791.1	WP_012446681.1	WP_012446709.1	WP_012446678.1	WP_012446708.1	WP_012446695.1	WP_012447906.1	WP_012447827.1	WP_012446691.1	WP_012449292.1	WP_012446686.1	WP_012447649.1
GCF_000024605.1	429009	Ammonifex degensii KC4	WP_015739885.1	WP_015739493.1	WP_015739496.1	WP_015739495.1	WP_049757157.1	WP_015739481.1	WP_015739883.1	WP_015740088.1	WP_015739884.1	WP_015739886.1	WP_015738260.1	WP_015739486.1	WP_015739477.1	WP_015739489.1	WP_015739467.1	WP_015739480.1	WP_015739389.1	WP_015738563.1	WP_015738229.1	WP_015739491.1	WP_015739494.1	WP_156779943.1	WP_015738230.1	WP_012818217.1	WP_015740105.1	WP_015739141.1	WP_015738604.1	WP_015739490.1	WP_015739469.1	WP_041459162.1	WP_015740091.1	WP_015739500.1	WP_041459163.1	WP_015738261.1	WP_015739497.1	WP_015739470.1	WP_015739501.1	WP_015739471.1	WP_015739483.1	WP_015739627.1	WP_015739394.1	WP_015739487.1	WP_015740089.1	WP_015739492.1	WP_015738181.1
GCF_000007085.1	273068	Caldanaerobacter subterraneus subsp. tengcongensis MB4	WP_011026349.1	WP_011026335.1	WP_011026338.1	WP_011026337.1	WP_011026326.1	WP_011026323.1	WP_011026347.1	WP_011026744.1	WP_011026348.1	WP_011026350.1	WP_011026304.1	WP_011026328.1	WP_011026320.1	WP_011026331.1	WP_011026309.1	WP_011026322.1	WP_011025724.1	WP_011025900.1	WP_011025289.1	WP_011026333.1	WP_011026336.1	WP_011026327.1	WP_011025291.1	WP_011024645.1	WP_011026763.1	WP_011025648.1	WP_011025687.1	WP_011026332.1	WP_011026311.1	WP_011026321.1	WP_011026750.1	WP_011026342.1	WP_011026324.1	WP_011026303.1	WP_011026339.1	WP_011026312.1	WP_011026343.1	WP_011026313.1	WP_011026325.1	WP_011025676.1	WP_011025728.1	WP_011026329.1	WP_011026748.1	WP_011026334.1	WP_011025339.1
GCF_000012865.1	246194	Carboxydothermus hydrogenoformans Z-2901	WP_011345204.1	WP_011345188.1	WP_011345191.1	WP_011345190.1	WP_011345179.1	WP_011345176.1	WP_011345202.1	WP_011342987.1	WP_011345203.1	WP_011345205.1	WP_011345156.1	WP_011345181.1	WP_011345172.1	WP_011345184.1	WP_011345162.1	WP_011345175.1	WP_011344335.1	WP_011344480.1	WP_011343306.1	WP_011345186.1	WP_011345189.1	WP_011345180.1	WP_011343307.1	WP_011345431.1	WP_011342949.1	WP_011344817.1	WP_011344681.1	WP_011345185.1	WP_011345164.1	WP_011345174.1	WP_028051840.1	WP_011345196.1	WP_011345177.1	WP_011345155.1	WP_011345192.1	WP_028052634.1	WP_011345197.1	WP_011345166.1	WP_011345178.1	WP_011344654.1	WP_011344340.1	WP_011345182.1	WP_011342985.1	WP_011345187.1	WP_011343358.1
GCF_001874605.1	1525	Moorella thermoacetica	WP_011393948.1	WP_011393934.1	WP_011393937.1	WP_071542394.1	WP_069591375.1	WP_071542391.1	WP_011393946.1	WP_011391680.1	WP_011393947.1	WP_011393949.1	WP_011393902.1	WP_011393927.1	WP_011393918.1	WP_011393930.1	WP_011393907.1	WP_071542390.1	WP_071541453.1	WP_011393257.1	WP_011392094.1	WP_011393932.1	WP_011393935.1	WP_071542392.1	WP_081360958.1	WP_011393876.1	WP_011391550.1	WP_071541686.1	WP_025774474.1	WP_011393931.1	WP_011393909.1	WP_071542389.1	WP_011391676.1	WP_071542396.1	WP_036371522.1	WP_069591370.1	WP_011393938.1	WP_011393910.1	WP_011393942.1	WP_011393911.1	WP_011393924.1	WP_025774507.1	WP_011392482.1	WP_011393928.1	WP_011391678.1	WP_071542393.1	WP_011392127.1
GCF_000213235.1	1209989	Tepidanaerobacter acetatoxydans Re1	WP_013779202.1	WP_013777325.1	WP_013777322.1	WP_013777323.1	WP_013777334.1	WP_013777337.1	WP_013779200.1	WP_013779631.1	WP_013779201.1	WP_013779203.1	WP_013777356.1	WP_013777332.1	WP_013777340.1	WP_013777329.1	WP_013777351.1	WP_013777338.1	WP_013778272.1	WP_013777782.1	WP_013778586.1	WP_013777327.1	WP_013777324.1	WP_013777333.1	WP_013778584.1	WP_013779161.1	WP_013779658.1	WP_013778411.1	WP_013778323.1	WP_013777328.1	WP_013777349.1	WP_013777339.1	WP_013779636.1	WP_013777318.1	WP_013777336.1	WP_013777357.1	WP_013777321.1	WP_013777348.1	WP_013777317.1	WP_013777347.1	WP_013777335.1	WP_013778344.1	WP_013778268.1	WP_013777331.1	WP_013779634.1	WP_013777326.1	WP_013778172.1
GCF_000305935.1	1089553	Thermacetogenium phaeum DSM 12270	WP_015051642.1	WP_015051617.1	WP_015051620.1	WP_015051619.1	WP_015051608.1	WP_015051605.1	WP_015051640.1	WP_028991215.1	WP_015051641.1	WP_015051643.1	WP_015051589.1	WP_015051610.1	WP_015051602.1	WP_015051613.1	WP_015051591.1	WP_015051604.1	WP_049886165.1	WP_015050430.1	WP_015051228.1	WP_015051615.1	WP_015051618.1	WP_148276021.1	WP_148276008.1	WP_015051782.1	WP_081578536.1	WP_015050654.1	WP_015050217.1	WP_015051614.1	WP_015051593.1	WP_015051603.1	WP_015049239.1	WP_015051624.1	WP_028991293.1	WP_015051588.1	WP_015051621.1	WP_015051594.1	WP_015051625.1	WP_015051595.1	WP_015051607.1	WP_015050239.1	WP_015050127.1	WP_015051611.1	WP_015049241.1	WP_015051616.1	WP_015051340.1
GCF_000025645.1	580331	Thermoanaerobacter italicus Ab9	WP_012995924.1	WP_012995908.1	WP_012995913.1	WP_012995912.1	WP_012995900.1	WP_012995897.1	WP_012995922.1	WP_012996258.1	WP_012995923.1	WP_012995925.1	WP_012995882.1	WP_012995902.1	WP_012995894.1	WP_012995905.1	WP_003868588.1	WP_028991963.1	WP_012995306.1	WP_009052579.1	WP_012994934.1	WP_012995907.1	WP_012995911.1	WP_012995901.1	WP_169303714.1	WP_003867319.1	WP_012996282.1	WP_012994645.1	WP_012995260.1	WP_012995906.1	WP_012995888.1	WP_012995895.1	WP_012996264.1	WP_012995917.1	WP_012995898.1	WP_012995881.1	WP_012995914.1	WP_012995889.1	WP_012995918.1	WP_003868584.1	WP_012995899.1	WP_012995240.1	WP_003866679.1	WP_012995903.1	WP_012996262.1	WP_003868564.1	WP_012994995.1
GCF_000763575.1	2325	Thermoanaerobacter kivui	WP_006569571.1	WP_049685817.1	WP_049685820.1	WP_049685819.1	WP_049685808.1	WP_049685806.1	WP_003870271.1	WP_049686123.1	WP_003868697.1	WP_003868695.1	WP_049685789.1	WP_049685810.1	WP_049685803.1	WP_049685813.1	WP_003868588.1	WP_084574257.1	WP_049685280.1	WP_049685455.1	WP_049684907.1	WP_049685815.1	WP_049685818.1	WP_049685809.1	WP_049684909.1	WP_049684344.1	WP_049686148.1	WP_049685197.1	WP_049686236.1	WP_049685814.1	WP_049685795.1	WP_049685804.1	WP_049686129.1	WP_049685824.1	WP_049685807.1	WP_049685788.1	WP_049685821.1	WP_049685796.1	WP_049686276.1	WP_049685797.1	WP_012995899.1	WP_049685229.1	WP_049685284.1	WP_049685811.1	WP_049686127.1	WP_049685816.1	WP_049684972.1
GCF_000166335.1	632518	Caldicellulosiruptor owensensis OL	WP_013412231.1	WP_013412378.1	WP_013412380.1	WP_013290151.1	WP_013412374.1	WP_013412373.1	WP_013290327.1	WP_013411691.1	WP_049778053.1	WP_013290324.1	WP_013412617.1	WP_013290160.1	WP_013412371.1	WP_013412376.1	WP_013290177.1	WP_041737639.1	WP_013411722.1	WP_013411948.1	WP_013411890.1	WP_013290155.1	WP_013412379.1	WP_013412375.1	WP_013411892.1	WP_013290745.1	WP_013291559.1	WP_013412059.1	WP_013412446.1	WP_013412377.1	WP_013412366.1	WP_013402934.1	WP_013412643.1	WP_013411631.1	WP_013290163.1	WP_013291113.1	WP_013290149.1	WP_011917765.1	WP_013290052.1	WP_013290174.1	WP_011917778.1	WP_013411832.1	WP_013411719.1	WP_013290159.1	WP_041738077.1	WP_013290154.1	WP_011917352.1
GCF_000016545.1	351627	Caldicellulosiruptor saccharolyticus DSM 8903	WP_011917715.1	WP_011917788.1	WP_011917791.1	WP_011917790.1	WP_011917779.1	WP_011917776.1	WP_011917713.1	WP_011917001.1	WP_011917714.1	WP_011917716.1	WP_011916879.1	WP_011917781.1	WP_011917773.1	WP_011917784.1	WP_011917762.1	WP_011917775.1	WP_011917666.1	WP_011917290.1	WP_011917095.1	WP_011917786.1	WP_011917789.1	WP_011917780.1	WP_011917097.1	WP_011917048.1	WP_011918258.1	WP_011917411.1	WP_011917863.1	WP_011917785.1	WP_011917764.1	WP_011917774.1	WP_011916872.1	WP_011916516.1	WP_011917777.1	WP_011916880.1	WP_011917792.1	WP_011917765.1	WP_011916515.1	WP_011917766.1	WP_011917778.1	WP_011917585.1	WP_011917670.1	WP_011917782.1	WP_011916874.1	WP_011917787.1	WP_011917352.1
GCF_000145615.1	580327	Thermoanaerobacterium thermosaccharolyticum DSM 571	WP_013296966.1	WP_013296980.1	WP_013296977.1	WP_013296978.1	WP_013296989.1	WP_013296992.1	WP_013296968.1	WP_013299125.1	WP_013296967.1	WP_013296965.1	WP_013297011.1	WP_013296987.1	WP_013296996.1	WP_013296984.1	WP_013297006.1	WP_013296993.1	WP_013297949.1	WP_013298265.1	WP_013297626.1	WP_013296982.1	WP_013296979.1	WP_013296988.1	WP_013297628.1	WP_013298951.1	WP_013299153.1	WP_013297844.1	WP_013297906.1	WP_013296983.1	WP_013297004.1	WP_013296994.1	WP_013299131.1	WP_013296973.1	WP_013296991.1	WP_013297012.1	WP_013296976.1	WP_013297003.1	WP_013296972.1	WP_013297002.1	WP_013296990.1	WP_013297885.1	WP_013297953.1	WP_013296986.1	WP_013299129.1	WP_013296981.1	WP_013297679.1
GCF_000144645.1	555079	Thermosediminibacter oceani DSM 16646	WP_013276826.1	WP_013274965.1	WP_013274962.1	WP_013274963.1	WP_013274974.1	WP_013274977.1	WP_013276824.1	WP_013276967.1	WP_013276825.1	WP_013276827.1	WP_013274995.1	WP_013274972.1	WP_013274980.1	WP_013274969.1	WP_013274990.1	WP_013274978.1	WP_013275872.1	WP_013276189.1	WP_013275574.1	WP_013274967.1	WP_013274964.1	WP_013274973.1	WP_013275576.1	WP_013276800.1	WP_013276999.1	WP_013275956.1	WP_013276052.1	WP_013274968.1	WP_013274988.1	WP_013274979.1	WP_013276972.1	WP_013274958.1	WP_013274976.1	WP_013274996.1	WP_013274961.1	WP_013274987.1	WP_013274957.1	WP_013274986.1	WP_013274975.1	WP_013276027.1	WP_013275868.1	WP_013274971.1	WP_013276970.1	WP_013274966.1	WP_013275720.1
GCF_000213255.1	697281	Mahella australiensis 50-1 BON	WP_013781767.1	WP_013781753.1	WP_013781756.1	WP_013781755.1	WP_013781744.1	WP_013781741.1	WP_013781765.1	WP_013782184.1	WP_013781766.1	WP_013781768.1	WP_013781498.1	WP_013781746.1	WP_013781737.1	WP_013781749.1	WP_013781726.1	WP_041644592.1	WP_013780689.1	WP_013780248.1	WP_013781132.1	WP_013781751.1	WP_013781754.1	WP_013781745.1	WP_013781130.1	WP_041643755.1	WP_013782498.1	WP_013781279.1	WP_013781518.1	WP_013781750.1	WP_013781728.1	WP_013781739.1	WP_013782190.1	WP_013781760.1	WP_013781742.1	WP_013781497.1	WP_013781757.1	WP_013781729.1	WP_013781761.1	WP_013781730.1	WP_013781743.1	WP_013780668.1	WP_013780685.1	WP_013781747.1	WP_041644160.1	WP_013781752.1	WP_013781537.1
GCF_012317185.1	1522	[Clostridium] innocuum	WP_002607385.1	WP_002607419.1	WP_002607416.1	WP_002607417.1	WP_002607428.1	WP_002607431.1	WP_002607387.1	WP_002607231.1	WP_002607386.1	WP_002607384.1	WP_002605778.1	WP_002607426.1	WP_002607434.1	WP_002607423.1	WP_002607442.1	WP_002607432.1	WP_002608918.1	WP_002610165.1	WP_002609244.1	WP_002607421.1	WP_002607418.1	WP_002607427.1	WP_002609242.1	WP_002607019.1	WP_009274359.1	WP_002608224.1	WP_002608931.1	WP_002607422.1	WP_002608900.1	WP_002607433.1	WP_002607226.1	WP_002607406.1	WP_002607430.1	WP_002605777.1	WP_002607415.1	WP_002607440.1	WP_002607405.1	WP_002607439.1	WP_002607429.1	WP_002608951.1	WP_002608913.1	WP_002607425.1	WP_002607228.1	WP_002607420.1	WP_002609166.1
GCF_010537335.1	2583452	Absiella sp. 9CBEGH2	WP_115715805.1	WP_118276570.1	WP_115715795.1	WP_118276571.1	WP_115715783.1	WP_115715781.1	WP_115715803.1	WP_118276549.1	WP_115715804.1	WP_118276574.1	WP_115716691.1	WP_115715785.1	WP_115715778.1	WP_115715788.1	WP_115715769.1	WP_115715780.1	WP_115715001.1	WP_115714411.1	WP_115714701.1	WP_115715790.1	WP_115715793.1	WP_115715784.1	WP_115714703.1	WP_115716428.1	WP_008977969.1	WP_118277979.1	WP_115714991.1	WP_118276569.1	WP_115715012.1	WP_118276568.1	WP_115716658.1	WP_008690125.1	WP_115716109.1	WP_118277369.1	WP_008690111.1	WP_115715771.1	WP_115715798.1	WP_118276565.1	WP_115715782.1	WP_115714975.1	WP_115715005.1	WP_115715786.1	WP_008690406.1	WP_115715791.1	WP_002609166.1
GCF_001545095.1	1514105	Erysipelothrix larvae	WP_067634183.1	WP_067632506.1	WP_067632512.1	WP_067632510.1	WP_067632485.1	WP_067632479.1	WP_067630137.1	WP_067634232.1	WP_078055022.1	WP_067634185.1	WP_067631512.1	WP_067632489.1	WP_067632472.1	WP_067632496.1	WP_067632454.1	WP_067632477.1	WP_067632370.1	WP_067631823.1	WP_067631948.1	WP_067632501.1	WP_067632508.1	WP_067632487.1	WP_067631952.1	WP_067634288.1	WP_003774176.1	WP_067633904.1	WP_067631719.1	WP_067632498.1	WP_067632380.1	WP_067632474.1	WP_067634241.1	WP_067631457.1	WP_067632481.1	WP_067631514.1	WP_067632514.1	WP_067632458.1	WP_067631455.1	WP_067632460.1	WP_067632483.1	WP_067632400.1	WP_067631849.1	WP_067632491.1	WP_067634237.1	WP_067632503.1	WP_067632088.1
GCF_900637845.1	1648	Erysipelothrix rhusiopathiae	WP_003774385.1	WP_003775190.1	WP_003775186.1	WP_003775187.1	WP_003775209.1	WP_003775214.1	WP_003775867.1	WP_013853429.1	WP_013852483.1	WP_013853423.1	WP_003775260.1	WP_003775205.1	WP_003775219.1	WP_003775199.1	WP_003775234.1	WP_003775216.1	WP_003773145.1	WP_003773184.1	WP_003773746.1	WP_003775195.1	WP_003775188.1	WP_003775207.1	WP_003773744.1	WP_003774316.1	WP_003774176.1	WP_003775510.1	WP_003773257.1	WP_003775197.1	WP_003773135.1	WP_013853151.1	WP_003774354.1	WP_003775176.1	WP_003775212.1	WP_003775261.1	WP_003775184.1	WP_003775229.1	WP_003775175.1	WP_003775228.1	WP_003775210.1	WP_003773100.1	WP_003773250.1	WP_003775202.1	WP_003774357.1	WP_003775192.1	WP_003773874.1
GCF_001564455.1	1702221	Faecalibaculum rodentium	WP_067554842.1	WP_067554896.1	WP_067554887.1	WP_067554890.1	WP_067554921.1	WP_067554930.1	WP_067554848.1	WP_067555629.1	WP_067554845.1	WP_067554839.1	WP_067554976.1	WP_067554917.1	WP_067554938.1	WP_067554908.1	WP_067554956.1	WP_067554932.1	WP_082743242.1	WP_067557657.1	WP_067560105.1	WP_067554902.1	WP_067554893.1	WP_067554919.1	WP_067556119.1	WP_067559945.1	WP_075884638.1	WP_067556126.1	WP_067556001.1	WP_067554905.1	WP_067558333.1	WP_067554935.1	WP_067555613.1	WP_067554861.1	WP_067554927.1	WP_067554979.1	WP_067554884.1	WP_067554949.1	WP_067554858.1	WP_067554947.1	WP_067554924.1	WP_067556261.1	WP_067555978.1	WP_067554914.1	WP_067555619.1	WP_067554899.1	WP_022355884.1
GCF_003925875.1	2487118	Intestinibaculum porci	WP_125118694.1	WP_125120210.1	WP_125120213.1	WP_125120212.1	WP_125120201.1	WP_125120198.1	WP_125118696.1	WP_125120625.1	WP_125118695.1	WP_125118693.1	WP_125120159.1	WP_125120203.1	WP_125120194.1	WP_125120206.1	WP_125120186.1	WP_125120197.1	WP_125118994.1	WP_125119816.1	WP_125119008.1	WP_125120208.1	WP_125120211.1	WP_125120202.1	WP_125119010.1	WP_125118360.1	WP_125120740.1	WP_125120487.1	WP_125119513.1	WP_125120207.1	WP_125118975.1	WP_125120196.1	WP_125120630.1	WP_125118704.1	WP_125120199.1	WP_125120158.1	WP_125120214.1	WP_125120188.1	WP_125118703.1	WP_125120189.1	WP_125120200.1	WP_125119762.1	WP_125118990.1	WP_125120204.1	WP_029071399.1	WP_125120209.1	WP_029070322.1
GCF_001544015.1	1555112	Limnochorda pilosa	WP_068140419.1	WP_068140386.1	WP_068140396.1	WP_068140391.1	WP_068140363.1	WP_068140354.1	WP_068140413.1	WP_082726515.1	WP_082726673.1	WP_068140422.1	WP_068140319.1	WP_068140369.1	WP_068140346.1	WP_068140375.1	WP_144440534.1	WP_068140351.1	WP_068141723.1	WP_068138539.1	WP_068139213.1	WP_068140380.1	WP_068140389.1	WP_068140366.1	WP_068139210.1	WP_068140093.1	WP_082726521.1	WP_068136742.1	WP_068136495.1	WP_068140377.1	WP_068140325.1	WP_082726430.1	WP_068142277.1	WP_068140405.1	WP_068140356.1	WP_068140317.1	WP_068140399.1	WP_068140328.1	WP_068140408.1	WP_068140330.1	WP_068140359.1	WP_068136550.1	WP_068136387.1	WP_082726672.1	WP_068141150.1	WP_068140383.1	WP_068138894.1
GCF_000025305.1	591001	Acidaminococcus fermentans DSM 20731	WP_012937657.1	WP_012939259.1	WP_022486702.1	WP_012939261.1	WP_012939250.1	WP_012939247.1	WP_012937659.1	WP_012937443.1	WP_012937658.1	WP_012937656.1	WP_012937879.1	WP_012939252.1	WP_012939243.1	WP_012939255.1	WP_012939236.1	WP_012939246.1	WP_012937865.1	WP_012938050.1	WP_012937735.1	WP_012939257.1	WP_012939260.1	WP_012939251.1	WP_012937737.1	WP_012937812.1	WP_012939404.1	WP_012938587.1	WP_012938727.1	WP_012939256.1	WP_012939238.1	WP_012939245.1	WP_012937438.1	WP_012939265.1	WP_012939248.1	WP_012937880.1	WP_012939263.1	WP_012939239.1	WP_012939266.1	WP_012939240.1	WP_012939249.1	WP_012938052.1	WP_012937860.1	WP_012939253.1	WP_012937440.1	WP_012939258.1	WP_012938095.1
GCF_003945365.1	33025	Phascolarctobacterium faecium	WP_021717067.1	WP_021718965.1	WP_113077254.1	WP_125669218.1	WP_021718956.1	WP_021718954.1	WP_021717065.1	WP_021717754.1	WP_021717066.1	WP_021717068.1	WP_021718935.1	WP_021718958.1	WP_021718950.1	WP_021718961.1	WP_021718942.1	WP_021718953.1	WP_021717253.1	WP_021718883.1	WP_021717270.1	WP_021718963.1	WP_021718966.1	WP_167457082.1	WP_021717272.1	WP_021718160.1	WP_021718820.1	WP_125669524.1	WP_113077032.1	WP_021718962.1	WP_021718944.1	WP_021718952.1	WP_021717086.1	WP_021716907.1	WP_125669220.1	WP_021718934.1	WP_021718969.1	WP_021718945.1	WP_021716908.1	WP_021718946.1	WP_044492131.1	WP_021718404.1	WP_021717247.1	WP_125669219.1	WP_021717084.1	WP_021718964.1	WP_021717591.1
GCF_900187035.1	158847	Megamonas hypermegale	WP_027889343.1	WP_027889353.1	WP_027889350.1	WP_027889351.1	WP_027889361.1	WP_027889364.1	WP_027889345.1	WP_027889031.1	WP_027889344.1	WP_027889342.1	WP_027890610.1	WP_027889359.1	WP_027889368.1	WP_027889356.1	WP_027889375.1	WP_027889365.1	WP_027890789.1	WP_027890855.1	WP_027889824.1	WP_008538875.1	WP_027889352.1	WP_027889360.1	WP_027889826.1	WP_027890590.1	WP_027889067.1	WP_027890615.1	WP_027890845.1	WP_027889355.1	WP_027889373.1	WP_027889366.1	WP_027889052.1	WP_008538887.1	WP_027889363.1	WP_008538697.1	WP_027889349.1	WP_018998532.1	WP_008538888.1	WP_027889372.1	WP_027889362.1	WP_027889962.1	WP_027889695.1	WP_027889358.1	WP_008539206.1	WP_027889354.1	WP_027889666.1
GCF_000208405.1	546271	Selenomonas sputigena ATCC 35185	WP_006192854.1	WP_009645099.1	WP_006191718.1	WP_006191719.1	WP_006191739.1	WP_006191748.1	WP_006192852.1	WP_006193949.1	WP_006192853.1	WP_006192855.1	WP_006192989.1	WP_013740884.1	WP_006191762.1	WP_006191729.1	WP_006191774.1	WP_009645159.1	WP_006193415.1	WP_006192170.1	WP_006193090.1	WP_009645138.1	WP_006191720.1	WP_013740883.1	WP_006193088.1	WP_006193323.1	WP_006192627.1	WP_013740822.1	WP_013740604.1	WP_006191728.1	WP_006191771.1	WP_006191759.1	WP_006193906.1	WP_006191712.1	WP_009645148.1	WP_006192988.1	WP_009645121.1	WP_006191770.1	WP_006191709.1	WP_006191768.1	WP_009645105.1	WP_006192940.1	WP_006191829.1	WP_006191734.1	WP_013741033.1	WP_009645084.1	WP_006193396.1
GCF_003966895.1	1930071	Methylomusa anaerophila	WP_126308376.1	WP_126308387.1	WP_126308384.1	WP_126308385.1	WP_126308396.1	WP_126308399.1	WP_126308378.1	WP_126307443.1	WP_126308377.1	WP_126308375.1	WP_126308431.1	WP_126308394.1	WP_126308403.1	WP_126308391.1	WP_126308414.1	WP_126308400.1	WP_126310070.1	WP_126309745.1	WP_126305980.1	WP_126308389.1	WP_126308386.1	WP_126308395.1	WP_126305976.1	WP_126308506.1	WP_126307361.1	WP_126309858.1	WP_126310020.1	WP_126308390.1	WP_126308412.1	WP_126308401.1	WP_126307431.1	WP_126308381.1	WP_126308398.1	WP_126308432.1	WP_126308383.1	WP_126308411.1	WP_126308380.1	WP_126308410.1	WP_126308397.1	WP_126310001.1	WP_126310075.1	WP_126308393.1	WP_126307435.1	WP_126308388.1	WP_021167731.1
GCF_007641255.1	2377	Sporomusa termitida	WP_144348521.1	WP_144348533.1	WP_144348530.1	WP_144348531.1	WP_144348542.1	WP_144348544.1	WP_144348523.1	WP_144352367.1	WP_144348522.1	WP_144348520.1	WP_144348562.1	WP_144348540.1	WP_144348548.1	WP_144348537.1	WP_144348557.1	WP_144348545.1	WP_144350052.1	WP_144350448.1	WP_144349697.1	WP_144348535.1	WP_144348532.1	WP_170233389.1	WP_144352792.1	WP_144351552.1	WP_144352409.1	WP_144350322.1	WP_144350122.1	WP_144348536.1	WP_144348555.1	WP_144348546.1	WP_144352373.1	WP_144348528.1	WP_144348543.1	WP_144348563.1	WP_021168692.1	WP_144348554.1	WP_144348527.1	WP_144348553.1	WP_075752846.1	WP_144350142.1	WP_144350047.1	WP_144348539.1	WP_144353041.1	WP_144348534.1	WP_021167731.1
GCF_900343095.1	2161821	Dialister massiliensis	WP_022381722.1	WP_108850700.1	WP_022382680.1	WP_022382681.1	WP_108850702.1	WP_022382694.1	WP_108850786.1	WP_108850485.1	WP_108850785.1	WP_022381723.1	WP_022381858.1	WP_022382689.1	WP_022382698.1	WP_022382687.1	WP_022382704.1	WP_022382695.1	WP_022382362.1	WP_022382195.1	WP_022382234.1	WP_022382685.1	WP_108850699.1	WP_108850701.1	WP_022105722.1	WP_022382137.1	WP_008860520.1	WP_108850903.1	WP_022382965.1	WP_022382686.1	WP_108849900.1	WP_022382696.1	WP_022382625.1	WP_022383227.1	WP_022382693.1	WP_022381857.1	WP_022105767.1	WP_108850708.1	WP_108850694.1	WP_108850707.1	WP_022382692.1	WP_108849800.1	WP_022382028.1	WP_022105777.1	WP_022382623.1	WP_022382684.1	WP_022381799.1
GCF_001304715.1	1458465	Megasphaera elsdenii 14-14	WP_014015370.1	WP_014015738.1	WP_014015735.1	WP_014015736.1	WP_014015747.1	WP_014015750.1	WP_014015368.1	WP_020311654.1	WP_022496849.1	WP_014015371.1	WP_014017120.1	WP_014015745.1	WP_014015754.1	WP_014015742.1	WP_054336174.1	WP_014015751.1	WP_014016837.1	WP_014015987.1	WP_014016435.1	WP_014015740.1	WP_014015737.1	WP_014015746.1	WP_020311207.1	WP_014017132.1	WP_020310268.1	WP_014015902.1	WP_014016752.1	WP_022497272.1	WP_014015950.1	WP_014015752.1	WP_014015536.1	WP_014015731.1	WP_014015749.1	WP_022498300.1	WP_014015734.1	WP_014015761.1	WP_014015730.1	WP_014015760.1	WP_014015748.1	WP_014016966.1	WP_014015997.1	WP_014015744.1	WP_014015538.1	WP_014015739.1	WP_020311403.1
GCF_003367905.1	2144175	Megasphaera stantonii	WP_107195306.1	WP_087478758.1	WP_087478761.1	WP_087478760.1	WP_087478751.1	WP_087478748.1	WP_087477293.1	WP_087477827.1	WP_087477292.1	WP_087477290.1	WP_087478003.1	WP_007391728.1	WP_087478744.1	WP_087478754.1	WP_087478737.1	WP_087478747.1	WP_087477012.1	WP_087478771.1	WP_087478490.1	WP_087478756.1	WP_087478759.1	WP_162860324.1	WP_087478492.1	WP_087477995.1	WP_087477762.1	WP_107196406.1	WP_087477438.1	WP_087478755.1	WP_087476848.1	WP_087478746.1	WP_087477210.1	WP_087478713.1	WP_087478749.1	WP_087478004.1	WP_006791160.1	WP_087478739.1	WP_087478712.1	WP_087478740.1	WP_087478750.1	WP_087478628.1	WP_107196758.1	WP_087478753.1	WP_087477212.1	WP_087478757.1	WP_087477090.1
GCF_900637515.1	39778	Veillonella dispar	WP_005385473.1	WP_005385496.1	WP_005385494.1	WP_005377066.1	WP_005385508.1	WP_039968986.1	WP_005385476.1	WP_004694699.1	WP_039968977.1	WP_004693535.1	WP_005381375.1	WP_004695117.1	WP_005385511.1	WP_004695114.1	WP_004695155.1	WP_004695135.1	WP_005377523.1	WP_004696335.1	WP_005386051.1	WP_004695112.1	WP_004695108.1	WP_005385506.1	WP_004696430.1	WP_004696185.1	WP_004692946.1	WP_005386763.1	WP_005386735.1	WP_005385501.1	WP_004695181.1	WP_004695136.1	WP_004693799.1	WP_004693556.1	WP_004695128.1	WP_005377846.1	WP_004695100.1	WP_004695151.1	WP_004693554.1	WP_004695149.1	WP_005377140.1	WP_005386879.1	WP_004695565.1	WP_005385504.1	WP_004693795.1	WP_005385498.1	WP_004695751.1
GCF_000299355.1	1128398	Gottschalkia acidurici 9a	WP_014968413.1	WP_014968399.1	WP_014968402.1	WP_041701800.1	WP_014968390.1	WP_014968387.1	WP_014968411.1	NA	WP_014968412.1	WP_014968414.1	WP_014968368.1	WP_014968392.1	WP_014968383.1	WP_014968395.1	WP_014968373.1	WP_014968386.1	WP_014967763.1	WP_014967062.1	NA	WP_014968397.1	WP_014968400.1	WP_014968391.1	WP_041701764.1	WP_041701332.1	WP_041701849.1	WP_014967583.1	WP_014967715.1	WP_014968396.1	WP_014968375.1	WP_014968385.1	WP_014968980.1	WP_041701801.1	WP_014968388.1	WP_014968367.1	WP_014968403.1	WP_014968376.1	WP_014968407.1	WP_014968377.1	WP_014968389.1	WP_014967696.1	WP_014967767.1	WP_014968393.1	WP_014968978.1	WP_014968398.1	WP_041701729.1
GCF_900128415.1	1870984	Anaerococcus mediterraneensis	WP_072537257.1	WP_072536870.1	WP_072536867.1	WP_072536868.1	WP_072536879.1	WP_072536881.1	WP_072537259.1	WP_072537128.1	WP_072537258.1	WP_072537256.1	WP_072537940.1	WP_072536877.1	WP_072536885.1	WP_072536874.1	WP_072536894.1	WP_072536882.1	WP_072537103.1	WP_072536301.1	WP_072537412.1	WP_072536872.1	WP_072536869.1	WP_072536878.1	WP_072537410.1	WP_072537535.1	WP_072536735.1	WP_072537319.1	WP_072537381.1	WP_072536873.1	WP_072536892.1	WP_072536883.1	WP_072536411.1	WP_072536334.1	WP_072536880.1	WP_072537939.1	WP_004826901.1	WP_072536891.1	WP_072536335.1	WP_072536890.1	WP_004836723.1	WP_072537769.1	WP_072537099.1	WP_072536876.1	WP_072536409.1	WP_072536871.1	WP_072537243.1
GCF_900119705.1	1852373	Murdochiella vaginalis	WP_071705987.1	WP_071705373.1	WP_071705370.1	WP_071705371.1	WP_071705382.1	WP_071705385.1	WP_071705985.1	WP_083428279.1	WP_071705986.1	WP_071705988.1	WP_071705845.1	WP_071705380.1	WP_071705389.1	WP_071705377.1	WP_083428184.1	WP_071705386.1	WP_071705644.1	WP_071705485.1	WP_071705739.1	WP_071705375.1	WP_071705372.1	WP_071705381.1	WP_071705737.1	WP_071705037.1	WP_066925356.1	WP_071705579.1	WP_071705638.1	WP_071705376.1	WP_071705394.1	WP_071705387.1	WP_071705911.1	WP_083428262.1	WP_071705384.1	WP_071705844.1	WP_071705369.1	WP_071705393.1	WP_066923336.1	WP_071705392.1	WP_071705383.1	WP_071705618.1	WP_071705648.1	WP_071705379.1	WP_066924832.1	WP_071705374.1	WP_066924319.1
GCF_000800295.1	33033	Parvimonas micra	WP_004833222.1	WP_004833619.1	WP_029948883.1	WP_029948884.1	WP_004833610.1	WP_041953755.1	WP_004833133.1	WP_004831866.1	WP_029948651.1	WP_004833221.1	WP_004832402.1	WP_004833612.1	WP_004833599.1	WP_004833615.1	WP_004833587.1	WP_041953756.1	WP_004833379.1	WP_004832268.1	WP_004832219.1	WP_004833617.1	WP_004833620.1	WP_004833611.1	WP_004832215.1	WP_004832367.1	WP_004832453.1	WP_004833251.1	WP_041954078.1	WP_041953754.1	WP_029950238.1	WP_029948888.1	WP_004833475.1	WP_004831806.1	WP_004833608.1	WP_029949910.1	WP_009354283.1	WP_004833590.1	WP_009355082.1	WP_004833591.1	WP_004833609.1	WP_004833566.1	WP_041953914.1	WP_004833613.1	WP_004833472.1	WP_004833618.1	WP_004832359.1
GCF_900638565.1	54005	Peptoniphilus harei	WP_070702415.1	WP_126439654.1	WP_070700277.1	WP_070700278.1	WP_126439653.1	WP_126439652.1	WP_070702425.1	WP_112889712.1	WP_070702423.1	WP_126439547.1	WP_126438875.1	WP_070700283.1	WP_070700291.1	WP_070700281.1	WP_070700304.1	WP_070700288.1	WP_070701601.1	WP_070702576.1	WP_126439489.1	WP_005957388.1	WP_005957514.1	WP_070700284.1	WP_019138550.1	WP_005956574.1	WP_005955298.1	WP_126439142.1	WP_070701227.1	WP_070700280.1	WP_070700104.1	WP_126439651.1	WP_126438762.1	WP_070700164.1	WP_070700286.1	WP_126438876.1	WP_070700276.1	WP_070700298.1	WP_019124174.1	WP_019138775.1	WP_005957510.1	WP_070701196.1	WP_070701595.1	WP_070700282.1	WP_005957053.1	WP_005957452.1	WP_005957648.1
GCF_900638585.1	54006	Peptoniphilus ivorii	WP_126465905.1	WP_126465844.1	WP_126465850.1	WP_126465848.1	WP_126465826.1	WP_126465820.1	WP_126465893.1	WP_126465780.1	WP_126465895.1	WP_126465908.1	WP_126464905.1	WP_126465829.1	WP_126465812.1	WP_126465836.1	WP_126465795.1	WP_126465818.1	WP_126465465.1	WP_126465503.1	WP_126465181.1	WP_126465840.1	WP_126465846.1	WP_126465827.1	WP_126465185.1	WP_126465434.1	WP_126466275.1	WP_126465358.1	WP_126465394.1	WP_126465838.1	WP_126465585.1	WP_126465816.1	WP_126465790.1	WP_126464886.1	WP_126465822.1	WP_126464906.1	WP_126465852.1	WP_126465799.1	WP_126464885.1	WP_126465801.1	WP_126465824.1	WP_126465410.1	WP_126465469.1	WP_126465831.1	WP_126465785.1	WP_126465842.1	WP_126465055.1
GCF_004101785.1	1582259	Gudongella oleilytica	WP_128426466.1	WP_128426455.1	WP_128426458.1	WP_128426457.1	WP_128426446.1	WP_128426443.1	WP_128426465.1	WP_128424931.1	WP_128427036.1	WP_128426467.1	WP_128426424.1	WP_128426448.1	WP_128426439.1	WP_128426451.1	WP_128426429.1	WP_128426442.1	WP_128425867.1	WP_128426119.1	WP_128426070.1	WP_128426453.1	WP_128426456.1	WP_128426447.1	WP_128426068.1	WP_128425276.1	WP_128426939.1	WP_128425920.1	WP_128425874.1	WP_128426452.1	WP_128426431.1	WP_128426441.1	WP_128424927.1	WP_128426462.1	WP_128426444.1	WP_128426423.1	WP_128426459.1	WP_128426432.1	WP_128426463.1	WP_128426433.1	WP_128426445.1	WP_128425889.1	WP_128425863.1	WP_128426449.1	WP_128424928.1	WP_128426454.1	WP_128426043.1
GCF_900120165.1	1852374	Ezakiella massiliensis	WP_075574764.1	WP_075574133.1	WP_075574136.1	WP_075574135.1	WP_075574125.1	WP_075574122.1	WP_075573798.1	WP_075574090.1	WP_075573797.1	WP_075574763.1	WP_075573412.1	WP_075574127.1	WP_075574118.1	WP_075574129.1	WP_075574109.1	WP_075574121.1	WP_075573734.1	WP_075573747.1	WP_075574105.1	WP_075574131.1	WP_075574134.1	WP_075574126.1	WP_075574103.1	WP_075573605.1	WP_075573435.1	WP_075573632.1	WP_075573723.1	WP_075574130.1	WP_075573777.1	WP_075574120.1	WP_075574157.1	WP_075573970.1	WP_075574123.1	WP_075573413.1	WP_075574137.1	WP_075574111.1	WP_075573971.1	WP_075574112.1	WP_075574124.1	WP_075573499.1	WP_075573738.1	WP_075574856.1	WP_075574159.1	WP_075574132.1	WP_075574584.1
GCF_000008565.1 (outgroup)	243230	Deinococcus radiodurans R1	WP_010888677.1	WP_010886959.1	WP_010886956.1	WP_010886957.1	WP_010886968.1	WP_010888742.1	WP_010888675.1	WP_010886750.1	WP_010888676.1	WP_010888678.1	WP_010886820.1	WP_010886966.1	WP_010888746.1	WP_025567820.1	WP_010888760.1	WP_010888743.1	WP_010887401.1	WP_010888637.1	WP_027480310.1	WP_010886961.1	WP_010886958.1	WP_187767769.1	WP_010886733.1	WP_010887471.1	WP_010888783.1	WP_027479832.1	WP_010888152.1	WP_010886962.1	WP_010888758.1	WP_034350334.1	WP_010886746.1	WP_010886951.1	WP_010888741.1	WP_010886821.1	WP_010886955.1	WP_010888757.1	WP_010886950.1	WP_010888756.1	WP_027479943.1	WP_010886986.1	WP_010887937.1	WP_010886965.1	WP_010886749.1	WP_010886960.1	NA
GCF_000008745.1 (outgroup)	115713	Chlamydophila pneumoniae CWL029	WP_010882728.1	WP_010883282.1	WP_010883285.1	WP_010883284.1	WP_010883273.1	WP_010883271.1	WP_010882730.1	WP_010883588.1	NA	WP_010882727.1	WP_010882899.1	WP_010883275.1	WP_010883268.1	WP_010883278.1	WP_010883263.1	WP_010883270.1	WP_010882768.1	WP_010883625.1	WP_010883184.1	WP_010883280.1	NA	WP_010883274.1	WP_010883183.1	WP_010882762.1	WP_010883570.1	WP_010882963.1	WP_010883334.1	WP_010883279.1	WP_010883371.1	WP_010883269.1	WP_010883586.1	WP_010883189.1	WP_010883272.1	WP_010882898.1	WP_010883187.1	WP_010883265.1	WP_010883190.1	WP_010883266.1	WP_010883572.1	WP_010883633.1	WP_010882766.1	WP_010883276.1	WP_010883587.1	WP_010883281.1	WP_010882681.1
GCF_000010605.1 (outgroup)	455632	Streptomyces griseus subsp. griseus NBRC 13350	WP_003966999.1	WP_003966957.1	WP_003966960.1	WP_003966959.1	WP_003966948.1	WP_003966946.1	WP_003966996.1	WP_003967856.1	WP_003966997.1	WP_003967000.1	WP_003966932.1	WP_003966950.1	WP_003966942.1	WP_003966953.1	WP_003966936.1	WP_003966945.1	WP_003965955.1	WP_003970214.1	WP_003969204.1	WP_004571827.1	WP_003966958.1	WP_003966949.1	WP_003969205.1	WP_003966263.1	WP_003967884.1	WP_003969826.1	WP_012378829.1	WP_003966954.1	WP_003970343.1	WP_003966944.1	WP_003967859.1	WP_003966970.1	WP_003966947.1	WP_003966931.1	WP_003948644.1	WP_003956432.1	WP_003948652.1	WP_003966938.1	WP_012377876.1	WP_003965855.1	WP_003965960.1	WP_003966951.1	WP_003967857.1	WP_003966956.1	NA
GCF_000014865.1 (outgroup)	156889	Magnetococcus marinus MC-1	WP_011712516.1	WP_011712528.1	WP_011712525.1	WP_011712526.1	WP_011712537.1	WP_011712540.1	WP_011712518.1	WP_011714077.1	WP_011712517.1	WP_011712515.1	WP_011711945.1	WP_011712535.1	WP_011712544.1	WP_011712532.1	WP_011712551.1	WP_011712541.1	WP_011712199.1	WP_011712062.1	WP_011714897.1	WP_011712530.1	WP_011712527.1	WP_011712536.1	WP_011714896.1	WP_011711836.1	WP_011715297.1	WP_011711872.1	WP_011713492.1	NA	WP_011712549.1	WP_011712542.1	WP_011714081.1	WP_011712522.1	WP_011712539.1	WP_011711946.1	WP_041641963.1	WP_011712548.1	WP_011712521.1	WP_011712547.1	WP_011712538.1	WP_011715260.1	WP_011712196.1	WP_011712534.1	WP_085987204.1	WP_011712529.1	WP_011713430.1
GCF_000020025.1 (outgroup)	63737	Nostoc punctiforme PCC 73102	WP_012412093.1	WP_012410722.1	WP_012410725.1	WP_012410724.1	WP_012410713.1	WP_012410711.1	WP_012412095.1	WP_012409356.1	WP_012412094.1	WP_012412092.1	WP_012410699.1	WP_012410715.1	WP_012410708.1	WP_012410718.1	WP_012410701.1	WP_012410710.1	WP_012412089.1	WP_010997578.1	WP_012412344.1	WP_012410720.1	WP_012410723.1	WP_012410714.1	WP_012412343.1	WP_012410697.1	WP_012408291.1	WP_012409024.1	WP_012411819.1	WP_012410719.1	WP_012408407.1	WP_012410709.1	WP_012411808.1	WP_012410237.1	WP_012410712.1	WP_012410698.1	WP_008232935.1	WP_012410703.1	WP_012410236.1	WP_012410704.1	WP_012410383.1	WP_041565894.1	WP_012409382.1	WP_012410716.1	WP_012411240.1	WP_012410721.1	WP_012410658.1
GCF_000020945.1 (outgroup)	309798	Coprothermobacter proteolyticus DSM 5265	WP_012543962.1	WP_012544851.1	WP_012544690.1	WP_012543997.1	WP_012543513.1	WP_012544036.1	WP_012544250.1	WP_012543954.1	WP_012543766.1	WP_012544316.1	WP_083760214.1	WP_012543676.1	WP_012543829.1	WP_012544808.1	WP_012544176.1	WP_012544532.1	WP_012544556.1	WP_012543582.1	WP_012544506.1	WP_234397964.1	WP_041735725.1	WP_012544308.1	WP_012543876.1	NA	WP_083760228.1	WP_012544689.1	WP_012544104.1	WP_012543884.1	WP_012544015.1	WP_012543719.1	WP_012544154.1	WP_012544068.1	WP_012543597.1	WP_012544724.1	WP_012543849.1	WP_012544226.1	WP_041735728.1	WP_012543588.1	WP_012544229.1	WP_012543507.1	WP_012543895.1	WP_012544502.1	WP_012543648.1	WP_012543935.1	WP_012544522.1
GCF_000064305.2 (outgroup)	402612	Flavobacterium psychrophilum JIP02_86	WP_011963315.1	WP_011963466.1	WP_011963469.1	WP_011963468.1	WP_011963458.1	WP_011963455.1	WP_011963313.1	WP_011963954.1	WP_011963314.1	WP_011963316.1	WP_011962625.1	WP_011963460.1	WP_011963451.1	WP_011963463.1	WP_011963444.1	WP_011963454.1	WP_011963978.1	WP_011963048.1	WP_011964307.1	WP_011963465.1	WP_011963467.1	WP_011963459.1	WP_011964306.1	WP_011963273.1	WP_007136275.1	WP_011963900.1	WP_011962623.1	WP_011963464.1	WP_011963446.1	WP_011963453.1	WP_011963956.1	WP_011963472.1	WP_011963456.1	WP_011962624.1	WP_011963470.1	WP_011963447.1	WP_011963473.1	WP_011963448.1	WP_011963457.1	WP_011964145.1	WP_011962515.1	WP_011963461.1	WP_011963955.1	WP_007136562.1	WP_011963322.1
GCF_000196115.1 (outgroup)	243090	Rhodopirellula baltica SH 1	WP_007324457.1	WP_011121603.1	WP_011121602.1	WP_007326797.1	WP_173391575.1	WP_011121609.1	WP_007324459.1	WP_011122533.1	WP_007324458.1	WP_007324993.1	WP_007328021.1	WP_007326806.1	WP_007326814.1	WP_261340135.1	WP_011123829.1	WP_007326812.1	WP_231846524.1	WP_007332030.1	WP_007325148.1	WP_011121604.1	WP_007326798.1	WP_007326807.1	WP_007327901.1	WP_007328932.1	NA	WP_007324371.1	WP_011122857.1	WP_007326802.1	WP_231846140.1	WP_007326813.1	NA	WP_007326864.1	WP_007326810.1	WP_011122781.1	WP_007326795.1	WP_007328401.1	WP_007326865.1	WP_011123828.1	WP_007326809.1	WP_007329975.1	WP_011123924.1	NA	WP_231845729.1	WP_007326800.1	WP_007338941.1
GCF_000196835.1 (outgroup)	749927	Amycolatopsis mediterranei U32	WP_013222526.1	WP_003102084.1	WP_013222604.1	WP_013222605.1	WP_013222611.1	WP_013222612.1	WP_013222530.1	WP_013231004.1	WP_013222529.1	WP_013222525.1	WP_004560141.1	WP_004558867.1	WP_013222616.1	WP_004558864.1	WP_013222625.1	WP_034285945.1	WP_013223853.1	WP_004559056.1	WP_003067132.1	WP_013222606.1	WP_003102087.1	WP_013222610.1	WP_013228479.1	WP_013229538.1	WP_013231070.1	WP_013227916.1	WP_013223862.1	WP_013222607.1	WP_013222624.1	WP_013222614.1	WP_176742059.1	WP_003102106.1	WP_004558871.1	WP_013222642.1	WP_003102098.1	WP_004558885.1	WP_003102113.1	WP_034285908.1	WP_013226830.1	WP_003084034.1	WP_013223849.1	WP_013222609.1	WP_003098744.1	WP_003102083.1	NA
GCF_000269645.1 (outgroup)	511145	Escherichia coli str. K-12 substr. MG1655	WP_001096684.1	WP_000301864.1	WP_000579833.1	WP_000424395.1	WP_001096200.1	WP_000091945.1	WP_000028878.1	WP_001196062.1	WP_001207201.1	WP_001085926.1	WP_000847559.1	WP_000613955.1	WP_001238914.1	WP_000941212.1	WP_001216368.1	WP_000358960.1	WP_000065253.1	WP_000124850.1	WP_000271401.1	WP_000447529.1	WP_000617544.1	WP_000729185.1	WP_000940595.1	WP_000710769.1	WP_000831330.1	WP_000980727.1	WP_000246882.1	WP_000529945.1	WP_000135224.1	WP_000940121.1	WP_001216676.1	NA	WP_000062611.1	WP_000829818.1	WP_001181004.1	WP_001029684.1	WP_000246815.1	WP_000090775.1	WP_001118930.1	WP_000059466.1	WP_000256450.1	WP_000130100.1	WP_000135199.1	WP_001138117.1	WP_001144069.1
GCF_000317105.1 (outgroup)	56110	Oscillatoria acuminata PCC 6304	WP_015151855.1	WP_015148973.1	WP_015148970.1	WP_015148971.1	WP_015148982.1	WP_015148984.1	WP_015151853.1	WP_015149631.1	WP_015151854.1	WP_015151856.1	WP_015148995.1	WP_015148980.1	WP_015148987.1	WP_015148977.1	WP_015148993.1	WP_015148985.1	WP_044198180.1	WP_015147210.1	WP_015146649.1	WP_015148975.1	WP_015148972.1	WP_015148981.1	WP_015146648.1	WP_015148997.1	WP_015148244.1	WP_015148754.1	WP_015147497.1	WP_015148976.1	WP_015148784.1	WP_015148986.1	WP_015146650.1	WP_015150334.1	WP_015148983.1	WP_015148996.1	WP_015150337.1	WP_015148991.1	WP_015150333.1	WP_015148990.1	WP_015148406.1	WP_015151668.1	WP_015147986.1	WP_015148979.1	WP_015147529.1	WP_015148974.1	WP_015146781.1
GCF_003516145.1 (outgroup)	508536	Leptospira borgpetersenii serovar Ceylonica	WP_002722016.1	WP_002735263.1	WP_002722901.1	WP_002722979.1	WP_002722943.1	WP_002722963.1	WP_002721976.1	WP_002731198.1	WP_002734803.1	WP_002722059.1	WP_002734769.1	WP_002722970.1	WP_002722947.1	WP_002722996.1	WP_002735277.1	WP_002722973.1	WP_002728553.1	WP_002726297.1	WP_002723939.1	WP_002628313.1	WP_002735271.1	WP_002722978.1	WP_000940600.1	WP_000845534.1	WP_002724440.1	WP_002726503.1	WP_002727270.1	WP_002722992.1	WP_002735223.1	WP_002722980.1	NA	WP_002722006.1	WP_002742228.1	WP_002722061.1	WP_000918607.1	WP_000752686.1	WP_001142358.1	WP_002722936.1	WP_002153498.1	WP_002632045.1	WP_002735842.1	WP_002722964.1	WP_002725672.1	WP_000124500.1	WP_000232823.1
GCF_000017805.1 (outgroup)	383372	Roseiflexus castenholzii	WP_012122764.1	WP_012122478.1	WP_012122481.1	WP_012122480.1	WP_012122469.1	WP_012122466.1	WP_012122762.1	WP_012122447.1	WP_012122763.1	WP_012122765.1	WP_012122452.1	WP_012122471.1	WP_012122462.1	WP_012122474.1	WP_012122454.1	WP_012122465.1	WP_012121063.1	WP_012119959.1	WP_012120513.1	WP_012122476.1	WP_083760353.1	WP_012122470.1	WP_012120514.1	WP_012120515.1	WP_011958657.1	WP_012120527.1	WP_012122381.1	WP_012122475.1	WP_012122456.1	WP_012122464.1	WP_012120047.1	WP_012122485.1	WP_012122467.1	WP_012122451.1	WP_012122482.1	WP_012122457.1	WP_011955950.1	WP_012122458.1	WP_012122468.1	WP_012122059.1	WP_012120186.1	WP_012122472.1	WP_012120049.1	WP_012122477.1	NA
GCA_000009025.1 (outgroup)	255470	Dehalococcoides mccartyi	CAI83082.1	CAI82642.1	CAI82639.1	CAI82640.1	CAI82651.1	CAI82654.1	CAI83080.1	CAI82705.1	CAI83081.1	CAI83083.1	CAI82670.1	CAI82649.1	CAI82658.1	CAI82646.1	CAI82668.1	CAI82655.1	CAI82511.1	CAI82885.1	CAI83332.1	CAI82644.1	CAI82641.1	CAI82650.1	CAI83333.1	CAI83334.1	CAI83128.1	CAI83060.1	CAI82545.1	CAI82645.1	CAI82666.1	CAI82656.1	CAI83131.1	CAI82636.1	CAI82653.1	CAI82671.1	CAI82638.1	CAI82665.1	CAI82635.1	CAI82664.1	CAI82652.1	CAI83059.1	CAI82730.1	CAI82648.1	CAI83129.1	CAI82643.1	CAI82523.1
GCF_003057965.1 (outgroup)	1794699	Thermodesulfobium acidiphilum	WP_108308735.1	WP_108308697.1	WP_108308695.1	WP_108308696.1	WP_108308706.1	WP_108310289.1	WP_108310291.1	WP_108308229.1	WP_108308736.1	WP_108308734.1	WP_108308721.1	WP_108308704.1	WP_108308711.1	WP_108308701.1	WP_108308719.1	WP_108308709.1	WP_108309044.1	WP_108308259.1	NA	WP_108308699.1	WP_013755874.1	WP_108308705.1	WP_108309462.1	WP_108309606.1	WP_108310261.1	WP_108308760.1	WP_108309447.1	WP_108308700.1	WP_108308717.1	WP_108308710.1	WP_108308219.1	WP_013755868.1	WP_108308708.1	WP_108308722.1	WP_108310286.1	WP_108308716.1	WP_108308692.1	WP_108308715.1	WP_108308707.1	WP_108308761.1	WP_108309041.1	WP_108308703.1	WP_108308224.1	WP_108308698.1	WP_013756837.1
GCF_000212395.1 (outgroup)	747365	Thermodesulfobium narugense DSM 14796	WP_013755921.1	WP_013755875.1	WP_013755872.1	WP_013755873.1	WP_013755884.1	WP_013755887.1	WP_041438292.1	WP_013755649.1	WP_013755922.1	WP_013755920.1	WP_013755901.1	WP_013755882.1	WP_041438277.1	WP_013755879.1	WP_013755899.1	WP_013755888.1	WP_013756336.1	WP_013755662.1	NA	WP_013755877.1	WP_013755874.1	WP_052296094.1	WP_013756700.1	WP_013756860.1	WP_013757180.1	WP_013755948.1	WP_013756683.1	WP_013755878.1	WP_013755897.1	WP_013755889.1	WP_013755645.1	WP_013755868.1	WP_013755886.1	WP_013755902.1	WP_108310286.1	WP_013755896.1	WP_013755867.1	WP_013755895.1	WP_013755885.1	WP_013755949.1	WP_013756339.1	WP_013755881.1	WP_013755647.1	WP_013755876.1	WP_013756837.1
