# Supplementary material for: Deeply branching Bacillota species exhibit atypical Gram-negative staining
Source: Microbiol Spectr. 2024 Aug 20;12(10):e00732-24. doi: 10.1128/spectrum.00732-24 (PMC11448272; doi:10.1128/spectrum.00732-24)
Supplement: Table S4 — Accession numbers and amino acid sequences of query proteins used in this study. [file spectrum.00732-24-s0005.xlsx]

## Sheet: Sheet1
Table S4. Accession numbers and amino acid sequences of query proteins used in this study
Protein	Source organism	NCBI accession number	Protein sequence
LpxA	Orenia marismortui	WP_018248160.1	MKDTKKNNVLHLNKKIHKTAIVHSGAKLGQNVEVGPYAIIGENVEIGDGTSVGSHSVIKGWTKIGKNNRIFSSVSIGQEPQDLKFDGEKSFVEIGDNNTIREFATIHRGTEDGGGLTKVGDNNLIMAYCHIAHDCHLGNHIIMSNAATLAGHVIVEDSAVISGLTGIHQFVRIGKMAMVGGGSKVVKDVPPYVIVDGHPASVKGINIVGLRRNGISPELRRQVKEAYKVLYRSNLNISQAIEKMDQELDGNPLVEHFLRFLRNAQRGICR
LpxB	Negativicutes bacterium	NCB77113.1	MCKIMLSAGEASGDLHGAGIAAALRAMKPDVRLFGMGGAAMRREGVDILYDIADLGVIGIVEVIKNLPRLFRLRDELAAAMDREKPDILVTIDYPGFNMRLAKIAKAKGIRVVSYIAPSVWAWGEWRAKGVVRSVDHIASIFPFEAELYRRYGGNVTYVGHPLLDLVGTKRNTAEARAFLKLQPQKRIVLLLPGSRKQEIKSLLPLFLEAARQVAAAVPEAVFVLPLASTVAEDMVKPAIEAAGVPVRLVREYLYDWMQAAETAMAASGTVTLEAALMDLPCVVTYKVNPLTYGLGKLLVKLPYISLPNIIAGRQVVPELVQNEAQPQRLAAEVLKYLQDAEHCAATHRALGEVRHKLGESGAVQRVAALILAEASGSRRKVHE
LpxC	Veillonellaceae bacterium	PWL44571.1	MEHLQHTIKKAVSYRGNGLHSGIPVTLTMLPAEPDTGIRFRRVDLPGHPEVPAHIEYVTNTMRATTLENGNAKVFTVEHLLSGLYALSINNCIIEMDSPEPPVGDGSARTFVDLIREAGIETQDKPVSVFNLPESVSVYEKNKFIAALPYDGLRVTFTSINPHPMLGTQMFDLVITPESYLKEIASARTIGFTWELEAMKKLGLGKGGTLENAVIYSEDACLSQPRWPDELVRHKILDILGDISLIGPMHAHIIAVLGSHKLNAELSAKLIKIRNELHV
LpxD	Anoxybacter fermentans	WP_127017321.1	MKRLKDLAEIVGGNIIGDGDIMIVGVGSAKEGASYGTITFAETEEIHKEAEKTEAAAVIVPKTITKSSKTLVQVDNPRLAFARIAREFMPKPLVTGEIHPTSVIHPTAVIGEDVSIHPYAVIDEGVRIGPRTVIGPGVYVGKGVKIGADCEIHANVVIEYETRIGDRVIIHGGTVLGSDGYGFVTTKEGHYKIPQLGNVIIEDDVEIGANVTIDRGAIGSTIIGRGTKIDNLVHLAHNVETGPECLIVAQSGIAGSTKLGKRVTMAGQSGVFGHLKVGDYVTLAARGVITSNVESGSFLSGFPAIDHKQNYKIKAASRRVPELLKQIKTMEKRLAELEKKLEDK
LptA	Veillonella parvula DSM 2008	ACZ24231.1	MNKKKQIGMAILAVLMTASVTVWAANDPLTISADTLSYDGNSGRADATGNVVITQADKTMTGAKGWYNTKTQEANLDGGVSMIGSDMAMSAQAVHSYNNNKFTANGSVHLQRADRQIFGDSVEYSTDSEYGLVTGNARLIAEGTTLTGDKVEGWMKEVRAVAQGNVTFSNPERNVSGSADRATYTQTPNQNDGVVLLSGSAHAVQNGNVLNAPELKIRLADDSAETLGGRSTLVIVPNK
OmpH	Veillonella parvula DSM 2008	ACZ24211.1	MMRMMNNKANVKIFSIVIAAIFIVGIGALAYTQMASPSSNSGTSTIGVIDTSRMLSQDNPIYISAAQEYMSYQSQLQQETQAKIDAAQDDATKQKIAEEARQNLAKKDQEIAKSVQDKAMEAAKAVGDAKGLSVVMTKDTVLYGGVDITDQVLKKLATDAKK
BamA	Veillonella parvula DSM 2008	WP_012864062.1	MFKPKAYKSMLAASVLTAVMGTGSVFAAEVQAGYTPDLNSTTTTNAATANDAATTQAVYNADATTTTIQDETDAAILAARGDTTISSDGTVVKGSDGTVTVNNAALKTDDKQVKMVSKTTGGTDLDKAAENGQTQAVTTVEAQYVTSASAESVNPYVGKLITGLSISGVTAEQQANLLPILTEKVGDAVSVDGVFKDVTNLGNTGYFSEVNPVFTSVPEGVKLDFAVTVNPVTTGVSFEGNTVYSSEVLTKFMDIQPGQVLNSVSVGQKVQGINAAYARDGYMLAHVDGVRVDDQGVLHIHIVEGIVEDIIPAGNKKTRNKVITREFVQKKGKPFNKFLVRRSVERVYNLGFFDDVNVRMLPGEQDPNNVIIEIDVLEHKTGTITLGAGYSKSDGLMGI…
