# Supplementary material for: Deeply branching Bacillota species exhibit atypical Gram-negative staining
Source: Microbiol Spectr. 2024 Aug 20;12(10):e00732-24. doi: 10.1128/spectrum.00732-24 (PMC11448272; doi:10.1128/spectrum.00732-24)
Supplement: Table S5 — Complete structural, genomic, and growth temperature information for the atypical Gram-negative strains. [file spectrum.00732-24-s0006.xlsx]

## Sheet: Sheet1
	Table S5. Complete structural, genomic, and growth temperature information for the atypical Gram-negative strains
Class	Species	Gram stain	Gram stain source	Ultastructure	Ultrastructure source	LpxA	LpxB	LpxC	LpxD	LptA	OmpH	BamA	Growth Temperature Requirement	Growth Temperature Source
Thermosediminibacteria	Thermosediminibacter oceani DSM 16646	negative	Lee et al. (2006)	not reported	na	--	--	--	--	--	--	--	Extreme thermophile	Lee et al (2006)
Thermoanaerobacteria	Caldicellulosiruptor owensensis OL	negative	Huang et al. (1998)	monoderm	na	--	--	--	--	--	--	--	Extreme thermophile	Huang et al (1998)
Thermoanaerobacteria	Caldicellulosiruptor saccharolyticus DSM 8903	negative	Rainey et al. (1994)	not reported	na	--	--	--	--	--	--	--	Extreme thermophile	Rainey et al (1994)
Thermoanaerobacteria	Thermoanaerobacter italicus Ab9	negative	Kozianowski et al. (1997)	not reported	na	--	--	--	--	--	--	--	Extreme thermophile	Kozianowski et al (1997)
Thermoanaerobacteria	Thermoanaerobacter kivui	negative	Leigh et al. (1981)	monoderm	Leigh et al. (1981)	--	--	--	--	--	--	--	Extreme thermophile	Basen et al. (2018)
Thermoanaerobacteria	Thermoanaerobacter tengcongensis	negative	Xue et al. (2001)	monoderm	Xue et al. (2001)	--	--	--	--	--	--	--	Extreme thermophile	Xue et al. (2001)
Thermoanaerobacteria	Thermoanaerobacterium aotearoense	negative	Liu et al. (1996)	monoderm	Liu et al. (1996)	--	--	--	--	--	--	--	Thermophile	Liu et al. (1996)
Syntrophamonadia	Syntrophomonas wolfei subsp. wolfei str. Goettingen G311	negative	McInerey et al. (1981)	ambiguous-multilayed	McInerey et al. (1981)	--	--	--	--	--	--	--	Mesophile	McInerey et al. (1981)
Syntrophamonadia	Syntrophothermus lipocalidus DSM 12680	negative	Sekiguschi et al. (2000)	monoderm	Sekiguschi et al. (2000)	--	--	--	--	--	--	--	Thermophile	Sekiguschi et al. (2000)
Symbiobacteriia	Symbiobacterium thermophilum IAM 14863	negative	Ohno et al. (2000)	monoderm	Ohno et al. (2000)	--	--	--	--	--	--	--	Thermophile	Ohno et al. (2000)
Moorellia	Thermanaeromonas toyohensis	negative	Mori et al. (2002)	monoderm	Mori et al. (2002)	--	--	--	--	--	--	--	Extreme thermophile	Mori et al. (2002)
DSM-12270	Thermacetogenium phaeum DSM 12270	negative	Hattori et al. (2000)	monoderm	Hattori et al. (2000)	--	--	--	--	--	--	--	Thermophile	Hattori et al. (2000)
Desulfotomaculia	Ammonifex degensii KC4	negative	Huber et al. (1996)	monoderm	Huber et al. (1996)	--	--	--	--	--	--	--	Extreme thermophile	Huber et al. (1996)
Desulfotomaculia	Desulfallas gibsoniae DSM 7213	negative	Kuever et al. (1999)	not reported	na	--	--	--	--	--	--	--	Mesophile	Kuever et al. (1999)
Desulfotomaculia	Desulfotomaculum acetoxidans DSM 771	negative	Widdel & Pfennig (1977)	not reported	na	--	--	WP_015756737.1	--	--	--	--	Mesophile	Widdel & Pfennig (1977)
Desulfotomaculia	Desulfotomaculum ruminis DSM 2154	negative	Stackebrant et al. (1997)	not reported	na	--	--	--	--	--	--	--	Mesophile	Stackebrant et al. (1997)
Desulfitobacteriia	Dehalobacter restrictus	negative	Holliger et al. (1998)	monoderm	Holliger et al. (1998)	--	--	--	--	--	--	--	Mesophile	Holliger et al. (1998)
Desulfitobacteriia	Desulfitobacterium hafniense DCB-2	negative	Christiansen and Ahring (1996)	not reported	na	--	--	--	--	--	--	--	Mesophile	Christiansen and Ahring (1996)
Desulfitobacteriia	Desulfosporosinus acidophilus SJ4	negative	Alazard et al. (2010)	ambiguous-multilayed	Alazard et al. (2010)	--	--	--	--	--	--	--	Mesophile	Alazard et al. (2010)
Desulfitobacteriia	Desulfosporosinus orientis DSM 765	negative	Campbell & Postgate (1965)	not reported	na	--	--	--	--	--	--	--	Thermophile	Campbell & Postgate (1965)
Desulfitobacteriia	Heliobacterium modesticaldum Ice1	negative	Kimble et al. (1995)	monoderm	Kimble et al. (1995)	--	--	--	--	--	--	--	Thermophile	Kimble et al. (1995)
Desulfitobacteriia	Heliorestis convoluta	negative	Asao et al. (2006)	monoderm	Dewey et al. (2020)	--	--	--	--	--	--	--	Mesophile	Asao et al. (2006)
Desulfitobacteriia	Syntrophobotulus glycolicus DSM 8271	negative	Friedrich et al. (1996)	monoderm	Friedrich et al. (1996)	--	--	--	--	--	--	--	Mesophile	Friedrich et al. (1996)
Clostridia	[Clostridium] saccharolyticum WM1	negative	Murray et al. (1982)	not reported	na	--	--	--	--	--	--	--	Mesophile	Murray et al. (1982)
Clostridia	Anaerotignum propionicum DSM 1682	negative	Cardon and Barker (1946)	not reported	na	--	--	--	--	--	--	--	Mesophile	Cardon and Barker (1946)
Clostridia	Cellulosilyticum lentocellum DSM 5427	negative	Cai & Dong (2010)	monoderm	Cai & Dong (2016)	--	--	--	--	--	--	--	Mesophile	Cai & Dong (2016)
Clostridia	Christensenella minuta	negative	Morotomi et al. (2012)	diderm	Morotomi et al. (2012)	--	--	--	--	--	--	--	Mesophile	Morotomi et al. (2012)
Clostridia	Clostridium aceticum	negative	Braun et al. (1981)	not reported	na	--	--	--	--	--	--	--	Mesophile	Braun et al. (1981)
Clostridia	Clostridium cellulovorans 743B	negative	Sleat et al. (1984)	not reported	na	--	--	--	--	--	--	--	Mesophile	Sleat et al. (1984)
Clostridia	Clostridium formicoaceticum	negative	Andreesen et al. (1970)	not reported	na	--	--	--	--	--	--	--	Mesophile	Andreesen et al. (1970)
Clostridia	Clostridium scatologenes	negative	Küsel et al. (2000)	ambiguous-multilayed	Küsel et al. (2000)	--	--	--	--	--	--	--	Mesophile	Küsel et al. (2000)
Clostridia	Faecalibacterium prausnitzii L2-6	negative	Duncan et al. (2002)	not reported	na	--	--	--	--	--	--	--	Mesophile	Duncan et al. (2002)
Clostridia	Filifactor alocis ATCC 35896	negative	Cato et al. (1985)	not reported	na	--	--	--	--	--	--	--	Mesophile	Cato et al. (1985)
Clostridia	Flavonifractor plautii	negative	Hofstad & Aasjord (1982)	monoderm	Hofstad & Aasjord (1982)	--	--	--	--	--	--	--	Mesophile	Hofstad & Aasjord (1982)
Clostridia	Geosporobacter ferrireducens	negative	Hong et al. (2015)	not reported	na	--	--	--	--	--	--	--	Mesophile	Hong et al. (2015)
Clostridia	Hungateiclostridium thermocellum DSM 2360	negative	McBee (1953)	not reported	na	--	--	--	--	--	--	--	Thermophile	Rettenmaier et al. (2019)
Clostridia	Lachnoclostridium phytofermentans ISDg	negative	Warnick et al. (2002)	monoderm	Warnick et al. (2002)	--	--	--	--	--	--	--	Mesophile	Warnick et al. (2002)
Clostridia	Mageeibacillus indolicus UPII9-5	negative	Austin et al. (2015)	monoderm	Austin et al. (2015)	--	--	--	--	--	--	--	Mesophile	Austin et al. (2015)
Clostridia	Massilistercora timonensis	negative	Tall et al. (2020)	not reported	na	--	--	--	--	--	--	--	Mesophile	Tall et al. (2020)
Clostridia	Oscillibacter valericigenes Sjm18-20	negative	Iino et al. (2007)	monoderm	Iino et al. (2007)	--	--	--	--	--	--	--	Mesophile	Iino et al. (2007)
Clostridia	Pseudoclostridium thermosuccinogenes	negative	Drent et al. (1991)	ambiguous-multilayed	Drent et al. (1991)	--	--	--	--	--	--	--	Thermophile	Drent et al. (1991)
Clostridia	Thermoclostridium stercorarium subsp. stercorarium DSM 8532	negative	Madden (1983)	not reported	na	--	--	--	--	--	--	--	Extreme thermophile	Madden (1983)
Bacilli	Novibacillus thermophilus	negative	Yang et al. (2015)	diderm	Yang et al. (2015)	--	--	--	--	--	--	--	Thermophile	Yang et al. (2015)
Bacilli	Paenibacillus lutimineralis	negative	Cho et al. (2019)	not reported	na	--	--	--	--	--	--	--	Mesophile	Cho et al. (2019)
Bacilli	Thermobacillus composti KWC4	negative	Watanabe et al. (2007)	not reported	na	--	--	--	--	--	--	--	Thermophile	Watanabe et al. (2007)
Thermophile	optimum between 41 and 64 C
Extreme thermophile	optimum between 65 and 79 C
Hyperthermophile	optimum >=80 C
Gram Stain	Gram variable results were scored as "Gram positive"
Ultrastructure	Ultrastructure is scored as "monoderm" if there is no evidence of an outer membrane in TEM images
